# Supplementary material for: Pianno: a probabilistic framework automating semantic annotation for spatial transcriptomics
Source: Nat Commun. 2024 Apr 2;15:2848. doi: 10.1038/s41467-024-47152-4 (PMC11271244; doi:10.1038/s41467-024-47152-4)
Supplement: Supplementary file 4 — Supplementary Data 1-4 [file 41467_2024_47152_MOESM4_ESM.xlsx]

## Sheet: Supplementary Data 1
Supplementary Data 1: Evaluation scores for all methods on the dlPFC dataset
Sample	Method	ARI	ACC	P	R	F1	NMI	Denoised
GT151507	CellAssign	0.0507617	0.400142	0.507513	0.250834	0.24289	0.197701	FALSE
GT151507	SCANPY	0.230275	0.448946	0.428038	0.42848	0.415133	0.345393	FALSE
GT151507	SpaGCN	0.424263	0.589434	0.611536	0.630167	0.581561	0.530418	FALSE
GT151507	SEDR	0.425352	0.60815	0.597163	0.60294	0.553571	0.539572	FALSE
GT151507	BayesSpace	0.465994	0.609571	0.574001	0.590935	0.540383	0.624857	FALSE
GT151507	DeepST	0.458653	0.625918	0.619828	0.603599	0.591027	0.549562	FALSE
GT151507	STAGATE	0.471028	0.59891	0.525002	0.560209	0.512837	0.624852	FALSE
GT151508	CellAssign	0.0121468	0.111847	0.511122	0.169164	0.0871889	0.0701535	FALSE
GT151508	SCANPY	0.221292	0.450126	0.423429	0.435163	0.421937	0.281433	FALSE
GT151508	SpaGCN	0.355819	0.500342	0.480774	0.558514	0.483293	0.46098	FALSE
GT151508	SEDR	0.341718	0.495092	0.555659	0.508221	0.440044	0.416205	FALSE
GT151508	BayesSpace	0.43749	0.577722	0.649529	0.62429	0.568428	0.599831	FALSE
GT151508	DeepST	0.397541	0.540972	0.529317	0.592675	0.503056	0.548449	FALSE
GT151508	STAGATE	0.506384	0.681808	0.732144	0.726709	0.672092	0.663929	FALSE
GT151509	CellAssign	0.0781165	0.452172	0.467383	0.300589	0.267818	0.188984	FALSE
GT151509	SCANPY	0.130603	0.387636	0.371097	0.361695	0.338612	0.266923	FALSE
GT151509	SpaGCN	0.462673	0.611947	0.423969	0.513781	0.447074	0.592541	FALSE
GT151509	SEDR	0.373747	0.57853	0.580711	0.602846	0.549698	0.550708	FALSE
GT151509	BayesSpace	0.399562	0.619883	0.546796	0.591669	0.53038	0.592686	FALSE
GT151509	DeepST	0.465719	0.655597	0.622119	0.669997	0.610483	0.617618	FALSE
GT151509	STAGATE	0.481461	0.662907	0.574612	0.607978	0.558578	0.650199	FALSE
GT151510	CellAssign	0.0442884	0.283787	0.577933	0.289556	0.258124	0.198195	FALSE
GT151510	SCANPY	0.191458	0.484222	0.385809	0.400223	0.369965	0.275028	FALSE
GT151510	SpaGCN	0.448009	0.559521	0.473435	0.497937	0.450087	0.573529	FALSE
GT151510	SEDR	0.393769	0.58259	0.600897	0.567882	0.494043	0.520034	FALSE
GT151510	BayesSpace	0.381643	0.563439	0.467854	0.435663	0.415888	0.555442	FALSE
GT151510	DeepST	0.477942	0.627421	0.53238	0.55841	0.510698	0.62055	FALSE
GT151510	STAGATE	0.517648	0.679869	0.530523	0.519183	0.490848	0.638988	FALSE
GT151669	CellAssign	-0.0556178	0.200495	0.317051	0.186211	0.126865	0.125135	FALSE
GT151669	SCANPY	0.151459	0.367162	0.324806	0.320211	0.28555	0.186404	FALSE
GT151669	SpaGCN	0.266416	0.438944	0.393659	0.394554	0.362249	0.4147	FALSE
GT151669	SEDR	0.338848	0.419967	0.467443	0.406506	0.395026	0.506236	FALSE
GT151669	BayesSpace	0.38333	0.614136	0.639841	0.61594	0.599714	0.597303	FALSE
GT151669	DeepST	0.262713	0.438119	0.444079	0.445764	0.397668	0.508731	FALSE
GT151669	STAGATE	0.325032	0.539879	0.465079	0.49706	0.439167	0.536821	FALSE
GT151670	CellAssign	0.0702225	0.0335821	0.454301	0.0604144	0.0869429	0.129763	FALSE
GT151670	SCANPY	0.136283	0.38318	0.336632	0.329627	0.299392	0.188621	FALSE
GT151670	SpaGCN	0.285063	0.472732	0.500013	0.518691	0.456744	0.471093	FALSE
GT151670	SEDR	0.26751	0.466992	0.43213	0.464218	0.389822	0.508181	FALSE
GT151670	BayesSpace	0.264953	0.446326	0.426889	0.466393	0.381245	0.506468	FALSE
GT151670	DeepST	0.260859	0.455511	0.458734	0.440705	0.399378	0.469361	FALSE
GT151670	STAGATE	0.335068	0.573766	0.631493	0.604373	0.552412	0.560915	FALSE
GT151671	CellAssign	-0.00123866	0.065722	0.239824	0.128352	0.0210145	0.0281671	FALSE
GT151671	SCANPY	0.194814	0.402639	0.386514	0.32744	0.328568	0.207479	FALSE
GT151671	SpaGCN	0.433766	0.59052	0.606751	0.566866	0.544553	0.606693	FALSE
GT151671	SEDR	0.339846	0.509651	0.508981	0.493862	0.463831	0.505343	FALSE
GT151671	BayesSpace	0.468153	0.583679	0.566612	0.441051	0.471867	0.597801	FALSE
GT151671	DeepST	0.471647	0.612265	0.629691	0.60299	0.576898	0.632051	FALSE
GT151671	STAGATE	0.462694	0.628634	0.591248	0.529724	0.539933	0.626344	FALSE
GT151672	CellAssign	0.0531203	0.20036	0.319406	0.163672	0.121894	0.105586	FALSE
GT151672	SCANPY	0.132035	0.364969	0.386829	0.310668	0.317047	0.175837	FALSE
GT151672	SpaGCN	0.359239	0.545782	0.604453	0.492336	0.519414	0.507756	FALSE
GT151672	SEDR	0.294805	0.458591	0.514861	0.424533	0.423647	0.428212	FALSE
GT151672	BayesSpace	0.482887	0.637346	0.610903	0.504213	0.540316	0.604167	FALSE
GT151672	DeepST	0.497068	0.632459	0.576246	0.509806	0.498397	0.615332	FALSE
GT151672	STAGATE	0.496988	0.652263	0.666371	0.516149	0.569708	0.603552	FALSE
GT151673	CellAssign	0.168993	0.304348	0.523446	0.333989	0.256979	0.350984	FALSE
GT151673	SCANPY	0.245808	0.43506	0.443416	0.433871	0.402282	0.370688	FALSE
GT151673	SpaGCN	0.463392	0.577402	0.520559	0.518264	0.493558	0.622949	FALSE
GT151673	SEDR	0.502142	0.636389	0.540288	0.552738	0.520426	0.642405	FALSE
GT151673	BayesSpace	0.549499	0.687067	0.581162	0.578842	0.562093	0.687879	FALSE
GT151673	DeepST	0.48225	0.680144	0.680449	0.724111	0.663827	0.627799	FALSE
GT151673	STAGATE	0.587226	0.752977	0.740031	0.785187	0.736128	0.699412	FALSE
GT151674	CellAssign	0.193174	0.393948	0.561926	0.384323	0.320434	0.301739	FALSE
GT151674	SCANPY	0.287089	0.468501	0.433418	0.43814	0.416935	0.352496	FALSE
GT151674	SpaGCN	0.390959	0.489684	0.448855	0.440556	0.400204	0.554462	FALSE
GT151674	SEDR	0.410767	0.562861	0.56551	0.611959	0.539525	0.555193	FALSE
GT151674	BayesSpace	0.296085	0.463274	0.407272	0.385048	0.373939	0.482004	FALSE
GT151674	DeepST	0.442834	0.63879	0.473438	0.524432	0.479191	0.548761	FALSE
GT151674	STAGATE	0.614048	0.7337	0.722433	0.753428	0.709144	0.711482	FALSE
GT151675	CellAssign	0.0248725	0.293887	0.565807	0.237854	0.220205	0.175735	FALSE
GT151675	SCANPY	0.284489	0.448402	0.383861	0.373342	0.372573	0.354171	FALSE
GT151675	SpaGCN	0.348064	0.482614	0.47521	0.426462	0.432551	0.498145	FALSE
GT151675	SEDR	0.483606	0.676669	0.707214	0.690114	0.65852	0.627744	FALSE
GT151675	BayesSpace	0.529574	0.619462	0.472769	0.479633	0.443069	0.683991	FALSE
GT151675	DeepST	0.488067	0.641335	0.645348	0.633918	0.613885	0.597887	FALSE
GT151675	STAGATE	0.56439	0.728547	0.710244	0.754104	0.700448	0.661976	FALSE
GT151676	CellAssign	0.0933521	0.403381	0.508527	0.258693	0.222534	0.235454	FALSE
GT151676	SCANPY	0.260486	0.418828	0.373568	0.41922	0.37707	0.368634	FALSE
GT151676	SpaGCN	0.311604	0.459924	0.386954	0.367349	0.361843	0.488443	FALSE
GT151676	SEDR	0.513374	0.673856	0.64227	0.673521	0.624197	0.619837	FALSE
GT151676	BayesSpace	0.367716	0.521422	0.474846	0.429261	0.434203	0.566798	FALSE
GT151676	DeepST	0.412818	0.562227	0.602931	0.58701	0.548911	0.559902	FALSE
GT151676	STAGATE	0.591762	0.705042	0.572245	0.556398	0.555499	0.681316	FALSE
GT151507	SCANPY	0.304604	0.479981	0.480483	0.47002	0.463591	0.378651	TRUE
GT151507	SpaGCN	0.409435	0.54063	0.536015	0.521285	0.514122	0.486991	TRUE
GT151507	SEDR	0.472359	0.607439	0.451274	0.476234	0.456349	0.549687	TRUE
GT151507	BayesSpace	0.411647	0.533049	0.535257	0.566371	0.515782	0.608252	TRUE
GT151507	DeepST	0.527987	0.651504	0.60218	0.632809	0.59527	0.617108	TRUE
GT151507	STAGATE	0.34004	0.469794	0.511863	0.422913	0.424453	0.535132	TRUE
GT151507	Pianno(Initial)	0.650087	0.792703	0.780209	0.762561	0.758666	0.704557	TRUE
GT151507	Pianno(Final)	0.659689	0.782279	0.764047	0.736192	0.73199	0.724605	TRUE
GT151508	SCANPY	0.321515	0.518831	0.486575	0.494571	0.471684	0.404524	TRUE
GT151508	SpaGCN	0.344413	0.511527	0.491942	0.54858	0.490968	0.46653	TRUE
GT151508	SEDR	0.439861	0.587537	0.424544	0.484848	0.436726	0.531327	TRUE
GT151508	BayesSpace	0.299796	0.503766	0.541935	0.437117	0.45323	0.500237	TRUE
GT151508	DeepST	0.496802	0.645058	0.541129	0.633555	0.569921	0.607069	TRUE
GT151508	STAGATE	0.303188	0.527733	0.495336	0.499915	0.468572	0.513203	TRUE
GT151508	Pianno(Initial)	0.561351	0.745264	0.745783	0.740772	0.720976	0.661745	TRUE
GT151508	Pianno(Final)	0.60618	0.775165	0.775729	0.745223	0.735793	0.690654	TRUE
GT151509	SCANPY	0.376384	0.519841	0.513744	0.568442	0.511998	0.477295	TRUE
GT151509	SpaGCN	0.313015	0.464703	0.513893	0.502797	0.476417	0.44583	TRUE
GT151509	SEDR	0.326981	0.4599	0.460174	0.513215	0.442147	0.550005	TRUE
GT151509	BayesSpace	0.453139	0.635756	0.541595	0.595498	0.528	0.627926	TRUE
GT151509	DeepST	0.441028	0.631997	0.534708	0.585365	0.524115	0.644978	TRUE
GT151509	STAGATE	0.379137	0.535923	0.43226	0.474835	0.417398	0.587562	TRUE
GT151509	Pianno(Initial)	0.535958	0.756475	0.774964	0.783181	0.764277	0.621176	TRUE
GT151509	Pianno(Final)	0.694113	0.838555	0.830163	0.817907	0.81708	0.706215	TRUE
GT151510	SCANPY	0.297249	0.500762	0.420694	0.420253	0.394798	0.390738	TRUE
GT151510	SpaGCN	0.399298	0.566485	0.506499	0.539571	0.499117	0.491488	TRUE
GT151510	SEDR	0.343246	0.560392	0.408865	0.479745	0.404611	0.529085	TRUE
GT151510	BayesSpace	0.353977	0.527965	0.472844	0.447731	0.421803	0.546705	TRUE
GT151510	DeepST	0.380841	0.565615	0.437296	0.479695	0.424926	0.544772	TRUE
GT151510	STAGATE	0.379072	0.584548	0.574479	0.585036	0.529805	0.563166	TRUE
GT151510	Pianno(Initial)	0.619268	0.808705	0.793212	0.785703	0.783093	0.650467	TRUE
GT151510	Pianno(Final)	0.719797	0.845919	0.823479	0.788129	0.793642	0.709748	TRUE
GT151669	SCANPY	0.188295	0.386414	0.373954	0.373128	0.323652	0.367118	TRUE
GT151669	SpaGCN	0.274725	0.465897	0.482514	0.38803	0.39079	0.42379	TRUE
GT151669	SEDR	0.226688	0.398515	0.449763	0.429321	0.395969	0.407328	TRUE
GT151669	BayesSpace	0.365723	0.594884	0.615757	0.590805	0.570519	0.584828	TRUE
GT151669	DeepST	0.250539	0.476898	0.459018	0.473638	0.409408	0.518662	TRUE
GT151669	STAGATE	0.400371	0.60396	0.544656	0.511617	0.494871	0.510909	TRUE
GT151669	Pianno(Initial)	0.441391	0.666117	0.572229	0.521432	0.529021	0.599823	TRUE
GT151669	Pianno(Final)	0.507397	0.717547	0.595388	0.529857	0.536586	0.637752	TRUE
GT151670	SCANPY	0.245377	0.390356	0.411705	0.354625	0.335509	0.357068	TRUE
GT151670	SpaGCN	0.319511	0.484501	0.50335	0.431921	0.423406	0.462485	TRUE
GT151670	SEDR	0.266037	0.408726	0.477566	0.414214	0.394131	0.407581	TRUE
GT151670	BayesSpace	0.210112	0.455798	0.451835	0.451915	0.389855	0.450464	TRUE
GT151670	DeepST	0.285608	0.4469	0.464924	0.432396	0.37938	0.496212	TRUE
GT151670	STAGATE	0.323003	0.493111	0.478195	0.451199	0.417325	0.514255	TRUE
GT151670	Pianno(Initial)	0.434846	0.6438	0.556732	0.489659	0.508447	0.55897	TRUE
GT151670	Pianno(Final)	0.439823	0.63318	0.574332	0.527383	0.520701	0.608896	TRUE
GT151671	SCANPY	0.24545	0.407281	0.458414	0.354525	0.381593	0.387731	TRUE
GT151671	SpaGCN	0.301553	0.458588	0.478159	0.457866	0.445109	0.451008	TRUE
GT151671	SEDR	0.426796	0.488639	0.586537	0.462818	0.487281	0.510674	TRUE
GT151671	BayesSpace	0.449846	0.605668	0.561986	0.457683	0.488402	0.570383	TRUE
GT151671	DeepST	0.44123	0.55314	0.59343	0.520837	0.502634	0.62422	TRUE
GT151671	STAGATE	0.447946	0.634742	0.606949	0.544269	0.5461	0.524454	TRUE
GT151671	Pianno(Initial)	0.565858	0.746152	0.561449	0.529134	0.537235	0.645125	TRUE
GT151671	Pianno(Final)	0.607879	0.778158	0.599526	0.58803	0.575864	0.68942	TRUE
GT151672	SCANPY	0.241312	0.430813	0.454925	0.350639	0.390355	0.373317	TRUE
GT151672	SpaGCN	0.349835	0.488683	0.51949	0.407779	0.432504	0.471605	TRUE
GT151672	SEDR	0.353325	0.549897	0.583709	0.466363	0.507713	0.474341	TRUE
GT151672	BayesSpace	0.53725	0.65535	0.645702	0.566413	0.567043	0.643451	TRUE
GT151672	DeepST	0.417045	0.620628	0.665396	0.54955	0.579701	0.547919	TRUE
GT151672	STAGATE	0.471603	0.647891	0.637677	0.557871	0.561991	0.590627	TRUE
GT151672	Pianno(Initial)	0.597911	0.76286	0.543216	0.549017	0.535994	0.637897	TRUE
GT151672	Pianno(Final)	0.664209	0.813786	0.572746	0.592296	0.570518	0.689644	TRUE
GT151673	SCANPY	0.263983	0.452783	0.46943	0.482756	0.427066	0.414589	TRUE
GT151673	SpaGCN	0.372002	0.52617	0.555274	0.56266	0.509842	0.525507	TRUE
GT151673	SEDR	0.452192	0.619496	0.567033	0.60921	0.555498	0.587943	TRUE
GT151673	BayesSpace	0.355945	0.528939	0.471692	0.455325	0.444116	0.545765	TRUE
GT151673	DeepST	0.498811	0.669621	0.589684	0.646794	0.584294	0.622853	TRUE
GT151673	STAGATE	0.30882	0.550263	0.533543	0.413711	0.427717	0.560703	TRUE
GT151673	Pianno(Initial)	0.605533	0.768762	0.751423	0.770329	0.736792	0.707058	TRUE
GT151673	Pianno(Final)	0.644017	0.799778	0.801628	0.798988	0.778118	0.736705	TRUE
GT151674	SCANPY	0.230183	0.429986	0.377828	0.321458	0.339311	0.378918	TRUE
GT151674	SpaGCN	0.318303	0.460798	0.377707	0.324788	0.336925	0.407778	TRUE
GT151674	SEDR	0.407496	0.578817	0.512268	0.459803	0.46515	0.53995	TRUE
GT151674	BayesSpace	0.286032	0.489409	0.443959	0.410976	0.394836	0.495281	TRUE
GT151674	DeepST	0.455966	0.565337	0.558402	0.537158	0.531545	0.555117	TRUE
GT151674	STAGATE	0.286384	0.454746	0.426084	0.379322	0.377159	0.435789	TRUE
GT151674	Pianno(Initial)	0.618947	0.788996	0.760949	0.760336	0.752671	0.678475	TRUE
GT151674	Pianno(Final)	0.625514	0.790646	0.768044	0.760147	0.752229	0.695238	TRUE
GT151675	SCANPY	0.222551	0.409422	0.33414	0.317349	0.314599	0.371978	TRUE
GT151675	SpaGCN	0.323193	0.457095	0.394599	0.357108	0.359432	0.467804	TRUE
GT151675	SEDR	0.443893	0.590858	0.609643	0.592954	0.579502	0.548384	TRUE
GT151675	BayesSpace	0.320341	0.475603	0.438191	0.411794	0.383692	0.523652	TRUE
GT151675	DeepST	0.456581	0.566461	0.513056	0.478929	0.468694	0.574756	TRUE
GT151675	STAGATE	0.37129	0.557487	0.520314	0.464294	0.451353	0.596478	TRUE
GT151675	Pianno(Initial)	0.509265	0.714807	0.702126	0.693238	0.680147	0.590034	TRUE
GT151675	Pianno(Final)	0.543039	0.72995	0.741152	0.695709	0.684757	0.650201	TRUE
GT151676	SCANPY	0.271248	0.473623	0.470685	0.369191	0.388171	0.426255	TRUE
GT151676	SpaGCN	0.25364	0.39318	0.378647	0.322747	0.321787	0.415712	TRUE
GT151676	SEDR	0.427355	0.587001	0.574708	0.507861	0.499218	0.537515	TRUE
GT151676	BayesSpace	0.292935	0.478578	0.444761	0.410738	0.392064	0.500718	TRUE
GT151676	DeepST	0.368751	0.560769	0.58427	0.563584	0.548988	0.518826	TRUE
GT151676	STAGATE	0.312358	0.462256	0.43188	0.38715	0.358966	0.515103	TRUE
GT151676	Pianno(Initial)	0.629862	0.786068	0.778893	0.745456	0.738517	0.687265	TRUE
GT151676	Pianno(Final)	0.660357	0.796561	0.780417	0.733522	0.728647	0.698048	TRUE

## Sheet: Supplementary Data 2
Supplementary Data 2: Top 100 DEGs of clusters within the human dlPFC sample 151671
A-0	A-1	A-2	A-3	A-4	A-5	A-6	A-7	A-8	A-9	A-10	A-11	A-12	A-13	A-14	A-15	A-16	A-17	A-18	A-19	A-20	A-21	A-22	A-23
RASGRF2	CARTPT	FABP4	EMG1	LPL	CST3	HOPX	GNG3	LMO4	MTRNR2L8	PI16	ALDOC	SNRPN	SNAP25	TRABD2A	SAA2	PCP4	NPTX1	MBP	GPM6A	THEMIS	TUBA1A	RPL8	GFAP
RBP4	HPCAL1	SAA1	GNG5	SAA1	MT3	PCSK1N	NDUFA4	OLFM1	CST3	TLCD2	MTRNR2L8	STMN1	SYT1	PCP4	LPL	PLPP2	DIRAS2	ENPP2	ATP2B1	HS3ST2	CNDP1	TPT1	NDRG1
CAMK2N1	SERPINE2	ADH1B	TSPO	FABP4	PCSK1N	MT3	NRGN	NRGN	NDRG2	TIE1	COX6A1	ATP5MF	STMN1	TMSB10	SAA1	FXYD3	THEMIS	LINC00844	DIRAS2	SLC35F1	QDPR	EEF1D	MBP
PPFIA2	KCNIP2	G0S2	CAT	SAA2	S100A1	PIN1	ATP5MD	CALM3	MT3	GPR143	SCN1B	VAMP1	NDRG4	STMN1	PLIN4	TMSB10	SYT1	ERMN	NPTX1	DIRAS2	LINC00844	H3F3A	CD9
LPL	CAMK2N1	PLIN4	ID3	PLIN4	RPS21	FBXO2	CHCHD10	CALY	MTRNR2L12	SASS6	COPS9	KCNA2	TRABD2A	SYT1	ADH1B	RPS2	DKK3	CARNS1	THEMIS	CLSTN2	CBR1	RPL10	H3F3B
ITPKA	LAMP5	CFD	YBX1	PLIN1	COX6A1	NDUFA4	CALM3	YWHAH	C1ORF61	ZNF28	ATP5ME	GNB5	MOAP1	COX7A1	FABP4	TACSTD2	CREG2	PLP1	SLC17A7	B3GALT2	ENPP2	RPL19	POSTN
HS6ST1	CALB1	PLIN1	LLGL2	AQP7	NDRG2	CTXN3	COX6B1	SNRPN	RPS21	ENOSF1	SNCG	NDUFB1	PNMA8B	VAT1L	PLIN1	CREB3L4	SLIT1	AMER2	B3GALT2	EFHD2	MOG	STARD10	CERS2
GPR88	PRKCA	LPL	TNFRSF14	GPX3	PIN1	GRIA4	OLFM1	MIF	S100A1	ACTA1	PVALB	FRMPD2	PCP4	SPHKAP	LEP	GATA3	EFHD2	CLDND1	MAP2K1	UBE2QL1	PLP1	MYL6	GATA3
HOPX	SOWAHA	CIDEC	EEF1B2	ADH1B	TTYH1	CKB	CKB	STMN2	PCSK1N	ACTL6A	MT3	GAPDH	TSPAN7	AL353751.1	AQP7	NUPR1	MAP2K1	HSPA2	SCN3B	SPOCK1	PLLP	RPS3	TACSTD2
KCNIP2	RASGRF2	SAA2	PFDN5	MGST1	MFGE8	PCDH8	COX8A	CRYM	CCDC85B	ERI1	NEFM	NDRG4	BEX4	TUBA1B	DPT	ISLR	B3GALT2	PMP22	CREG2	TUBA1A	CLDN11	RPS23	S100A14
SAA2	MEG3	ADIPOQ	COL15A1	GYG2	DLG4	NDUFA13	CABP1	GNG3	WIF1	ALMS1	MTRNR2L12	CKMT1A	SNCA	GRM8	RBP4	KRT19	SLC17A7	OPALIN	SYT1	SLC24A2	CRYAB	HNRNPM	COL1A1
CBLN2	MALAT1	CD36	CENPM	CIDEC	C1ORF61	CUX2	VGF	NSG2	NDUFB9	SHPK	NEFH	SELENOH	NAPB	NDRG4	LIPE	SERF2	SNAP25	CRYAB	PCSK2	MBP	MAG	CLDN4	SMIM22
LAMP5	ENC1	RBP4	AHNAK	RBP4	ZNF28	COX6A1	CALY	ALDOA	ALDOC	TMEM221	PCSK1N	CALY	PGAM1	IPCEF1	GYG2	CD151	HSP90AA1	PLLP	DKK3	LINC00844	CLDND1	RPLP1	MOBP
ENC1	CUX2	VIM	PLEKHF2	G0S2	TLCD2	COX8A	SCN1B	CLEC2L	FXYD1	ZNF738	CPLX1	ACOT7	STMN2	SNCA	MGST1	RPLP1	CLSTN2	MOBP	SLC35F1	KRT17	CNP	RPS27	FN1
FABP4	HOPX	HSPB7	FTL	LEP	MTRNR2L12	HAPLN4	GABRD	NSG1	TMEM160	MN1	NDUFA4	STMN2	CAMK2D	RPRM	CIDEC	RGL2	ATP2B1	MYRF	LY6H	NR4A2	TMEM144	NUPR1	SYNGR2
CAMK2A	CAMK2A	ADIRF	S100A6	CFD	PI16	NRGN	TPI1	INA	DLG4	MEG9	UBE2M	RORB	NAP1L2	UBE2QL1	G0S2	SLC35F1	SLC35F1	2023-09-04	EFHD2	SYN2	UGT8	RACK1	S100A11
SAA1	RBP4	LIPE	STARD10	ADIPOQ	SHPK	C9ORF16	MIF	SELENOH	SCRG1	GNG5	MTSS1L	SCN1B	IPCEF1	CAMK2G	GRM8	SMIM22	SYN2	MAG	ARPP19	QDPR	TF	S100A16	BCAS1
CALB1	ITPKA	LEP	RPL10	CD36	SCRG1	C14ORF132	BEX3	EPHX4	COPS9	LLGL2	CCDC85B	SOD1	SNRPN	CAMK2D	CD36	COL1A2	DYNC1I1	TF	CLSTN2	VAT1L	GPR37	S100A10	SPARC
TESPA1	GYG2	AQP7	TNS1	DPT	GPR143	OLFM1	NEFM	GAPDH	COX6A1	GRHL1	FXYD1	NPM2	TUBB2A	SLC24A2	GPX3	RPS9	PCSK2	CNDP1	CNTN1	TBR1	CARNS1	TSPO	COL6A2
CARTPT	LINC00507	GYG2	TPT1	HSPB7	TIE1	TMEM160	NDUFB1	CACNG3	ATP5ME	GIMAP1	CST3	COX7C	GRM8	EFHD2	ADIPOQ	RPL13A	RAC1	CNP	AK5	C21ORF91	SPOCK1	TNFSF10	CAPG
EPHX4	ASS1	AL078639.1	RPL19	CAV1	CUX2	ATP5MD	FKBP8	CA10	TTYH1	CENPM	ATP5MD	TOMM40	ATP6V1B2	SYN2	CAV1	RARRES3	SCN3B	TMEM144	PRKCB	ENPP2	SPP1	IRF7	BST2
LINC00507	VIM	MGST1	GPAM	LIPE	ACTL6A	LINC00507	NSG2	GAP43	NDUFB2	NYNRIN	COX7C	SORL1	SYN2	TUBB2A	CFD	RPS15A	MMD	CLDN11	MMD	SYT1	SLC24A2	SPDEF	COL3A1
KCNJ6	RCN1	AOC3	ABCA9	CES1	NDUFB9	CHCHD10	LMO4	CABP1	MTSS1L	TOP1MT	NDUFA3	CCDC184	PCSK1	NOV	NOV	RPL29	SNCA	SPP1	HSP90AA1	DAAM2	ERMN	CD151	CCND1
ASS1	ADH1B	CAV1	GIMAP1	THRSP	ACTA1	CLU	COX7B	UBE2E3	C9ORF16	COL6A3	VGF	CABP1	AL353751.1	TOX	TRABD2A	VAT1L	G3BP2	DAAM2	GABRA5	PDE1A	EVI2A	RARRES3	KRT8
PPP3CA	CBLN4	CES1	NYNRIN	PPP1R1A	ENOSF1	VSTM2A	SMIM37	MET	COX4I1	ABCA9	TMEM160	ENO2	MTCH1	PCSK1	PPP1R1A	RPS27	HS3ST2	CNTN2	SNAP25	AMER2	EDIL3	GNG5	IGFBP5
ARPP21	PCDH8	GPD1	TOP1MT	AOC3	RCN1	MRPL33	COX7C	ARPP21	NDUFA3	TSPO	COX7B	DHRS11	PFKP	PNMA8B	SPRYD3	ITM2C	GABRA5	BCAS1	SLIT1	SLC17A7	SLC31A2	SELENBP1	COL1A2
ADH1B	SAA1	TNS1	MMP11	AL078639.1	HOPX	RCN1	ATP6V1G2	NAP1L2	SFXN5	PROM2	SCRG1	AL353751.1	G3BP2	ELAVL2	RLIM	CPB1	SV2B	LPAR1	RAC1	PLLP	C21ORF91	RPS2	SDC1
HS6ST3	CD151	PPP1R1A	EMP1	ADIRF	C9ORF16	COPS9	NDUFS5	SNAP25	NAA38	S100A16	NDUFB2	NSG1	ELAVL2	MTCH1	LINC01018	B4GALT1	PDE1A	RNASE1	SYN2	MMD	HSPA2	CDK5RAP3	S100A16
SOWAHA	AQP7	PALMD	MEG9	GPD1	WIF1	COX6B1	CA10	TPI1	CLU	EMG1	UQCR11	ELAVL2	PID1	LINC01018	G3BP2	B2M	PPP3CB	MAL	PPP3CB	MOBP	OPALIN	HIST1H1C	2023-09-04
PCDH8	HS6ST3	DPT	S100A13	HSPB6	SFXN5	CA10	UQCRH	PTK2B	QDPR	HNRNPM	NAA38	PFN2	TMSB10	SNAP25	MAPKBP1	RPL8	ARPP19	NDRG1	GDA	SV2B	AMER2	TAGLN2	RPL13
PLIN1	GRIA4	GPAM	MXRA8	AGPAT2	TMEM221	NDUFA3	ATP5MPL	TESPA1	UQCR11	COL3A1	RPS21	CALM3	ACOT7	PRUNE2	PID1	VAMP8	LY6H	MOG	SEZ6L	NPTX1	DPYSL2	PDCD4	GALNT6
GPX3	IKBKB	ACACB	GRHL1	ACACB	ZNF738	GABRD	TIAM1	UQCRH	PLLP	BST2	C9ORF16	IDH3B	PAFAH1B1	MOAP1	SUGT1	C5ORF38	CHRM2	GFAP	SNCA	DPYSL2	B3GALT2	RPL35	B4GALT1
LIPE	PDCD4	HSPB6	RPS23	PALMD	ERI1	CBLN4	COX6A1	GRIA4	UGT8	CDK5RAP3	NDUFB9	MIF	CAMK2G	BCL11A	N4BP2L1	MYL6	CNTN1	EVI2A	PDE1A	CARNS1	MYRF	COL6A3	CDK5RAP3
AQP7	PLIN1	AGPAT2	EEF1D	SCN1B	SASS6	LINC01007	FXYD7	ACOT7	MFGE8	CAPG	C1ORF61	BEX4	NOV	CACNA1I	FJX1	TRPS1	SORL1	UGT8	HS3ST2	MAP2K1	NKX6-2	SQSTM1	AEBP1
BTBD8	CAV1	THRSP	PNPLA2	TNS1	CLU	ENC1	EPHX4	PGAM1	CPLX1	PLEKHF2	NDUFA1	CPLX1	CHRM2	FJX1	NDRG4	ANXA2	NAPB	RHOG	TUBB2A	PMP22	PMP22	TCEAL4	CNTN2
PRKCA	TXNIP	RARRES2	PDCD4	COPS9	MN1	CARTPT	GAP43	CHGA	SCN1B	SPARC	COX8A	VGF	CNTN1	SNAP91	HSPB7	COL1A1	CLASP2	S1PR5	CLASP2	GPM6A	MAL	HMGN1	HSPA2
CACNG3	LIPE	PNPLA2	PROM2	OLFM1	ALMS1	GNG3	ARHGDIG	FXYD7	PIN1	SRR	NDUFB1	CHRM2	FBXW7	FAM3C	AL078639.1	RPS3	TSPAN7	CD9	DGKZ	SLIT1	CNTN2	EEF1A1	H3F3A
PLIN4	PPP3CA	PLA2G16	ADAM15	C9ORF16	NCS1	BTBD3	ATP5MF	PPFIA2	LINC00844	HSPA1A	NDRG2	PANX2	PRUNE2	NAP1L2	UBLCP1	RPL19	GPM6A	SLC31A2	DYNC1I1	CNDP1	DIRAS2	RPL41	RPL13A
PTK2B	LINC01007	GPX3	DNAJC1	NDUFA4	MTRNR2L8	FXYD7	GRIA4	CAMK1G	UBE2M	MMP11	COX5B	CHGA	TUBA1B	CHRM2	GLIPR1	BST2	GUCY1B1	GPR37	PAFAH1B1	GABRA5	RNASE1	RPS9	GPRC5A
G0S2	CD36	ACSL1	S100A16	MRPL33	C14ORF132	CAMK2N1	HAPLN4	FBXW7	PRDX5	EEF1B2	INA	FBXW7	SPHKAP	NAPB	COX7A1	FOXA1	PRKCB	NENF	TBR1	PHYHIPL	LPAR1	BST2	TSPAN1
HPCAL1	EEF1A1	PRKCA	GPD1	NDUFS5	MT2A	NCS1	GAPDH	HAPLN4	MGAT5B	STARD10	ARHGDIG	SEZ6L2	SORL1	SNRPN	SPHKAP	RPL13	PCSK1	SOX8	NR4A2	DKK3	S1PR5	TNFRSF12A	VAMP8
GRIA4	LPL	CAMK2N1	RPS20	NDUFA3	FXYD1	CST3	SNCG	ATP5MF	CNDP1	SDC1	PIN1	TSPAN7	SNAP91	PFKP	TOX	DPY19L1	NAP1L2	EDIL3	SPOCK1	TMSB10	THEMIS	PFDN5	RACK1
CAV1	PTK2B	TPT1	FLNA	VGF	TMEM160	UQCR11	CRYM	BEX4	RNASE1	RPL10	PRDX5	ALDOA	GPRASP1	MKX	UBE2QL1	RACK1	BEX4	QDPR	ID2	RHOG	RHOG	EPCAM	COL6A3
CBLN4	ARL4A	TXNIP	IRF7	CABP1	FBXO2	RPS21	NEFH	NEFM	CBR1	ID3	SMIM37	UBE2E3	FAM3C	SORL1	THRSP	AL353751.1	TUBB2A	H3F3B	TMEM233	SCN3B	MOBP	SLPI	HMGN1
HAPLN4	COL4A1	YBX1	ACSL1	CKB	MEG9	CALB1	COPS9	MOAP1	C14ORF132	MXRA8	GAPDH	UQCRH	PART1	PAFAH1B1	BCKDHA	RPL10	PID1	CBR1	NPTX2	RLIM	2023-09-04	SERF2	SERF2
GYG2	ANXA2	CAT	SFRP2	TMEM160	COPS9	NAA38	PIN1	ATP6V1G2	CRYAB	TPT1	DLG4	SMIM37	DYNC1I1	BEX4	ELAVL2	CLSTN2	MOAP1	NKX6-2	SV2B	PLP1	HS3ST2	RPS16	NUPR1
ARL4A	CYP46A1	LGALS3	PALMD	NDUFB1	RPL36	COX5B	NDUFA3	COX7B	ENPP2	SFRP2	CPB1	MET	GUCY1B1	CXXC4	SNCA	STARD10	PGAM1	ADAMTS4	TSPAN7	CLASP2	ADAMTS4	DNAJC1	RNASE1
CIDEC	ADCYAP1	RASGRF2	MN1	RARRES2	GRHL1	ATP6V1G2	INA	NDUFB1	CLDND1	AEBP1	CLU	INA	PFN2	CLSTN2	PLCXD3	SDC1	PRUNE2	TUBA1A	TRIM2	SNCA	EFHD2	COL3A1	PMP22
SERPINE2	CENPM	EEF1A1	COL6A3	GAP43	EEF1B2	CALM3	NDUFA1	VAMP1	GPR37	HMGN1	WIF1	FJX1	DCLK1	PLCXD3	PFN2	TRABD2A	UBE2QL1	TACSTD2	UBE2QL1	CLDND1	SLC35F1	KRT19	PLPP2
LINC01007	BTBD3	CST3	HSPB6	PNPLA2	PROM2	SCRG1	NAA38	GABARAPL1	LPAR1	FLNA	NRGN	NEUROD6	EFHD2	PGAM1	PCSK1	KRT8	AK5	POSTN	PGAM1	SPP1	MBP	RPS15A	PYCARD
MGST1	COL6A2	AHNAK	SPARC	GPAM	GIMAP1	MGAT5B	MRPL33	SNCG	DIO2	CLIC1	COX6B1	TIAM1	SARAF	GUCY1B1	AL353751.1	EPHX4	PHYHIPL	SMIM22	NECAP1	TRIM2	TTLL7	RPL29	HNRNPM
ADCYAP1	TESPA1	LAMP5	MT2A	VIM	CAMK2N1	MFGE8	NDUFA13	KCNA2	CLDN11	TRPS1	RORB	CLEC2L	COX7A1	DYNC1I1	GPD1	EEF1D	ARL6IP1	NUPR1	G3BP2	TF	SOX8	SFRP2	MYL6
OLFM1	HAPLN4	SERPINE2	HIST1H1C	ATP5MD	EMG1	ATP5ME	YWHAH	VGF	CKB	COL6A2	NCS1	FXYD6	NEUROD6	KCNAB1	LSAMP	H3F3B	SLC24A2	RPL13	MOAP1	DPY19L1	SLC17A7	RPL24	TRPS1
ARPP19	GNG11	MT3	COL3A1	NDUFA1	GNG5	RASGRF2	TMEM160	SORL1	COX5B	GFAP	ATP5MPL	GABARAPL1	HSP90AA1	HS3ST2	CAMK2G	H3F3A	GDA	S100A11	SYNPR	ERMN	DGKZ	RPL5	FXYD3
FAM84A	CBLN2	KCNIP2	SPDEF	GNG3	FTL	DLG4	NDUFB2	NDRG4	ARHGDIG	CAT	COX4I1	SLC6A17	RAB15	ATP6V1B2	KCNAB1	COX7A1	SNAP91	CERS2	NAPB	MAG	CLSTN2	KRT7	RARRES3
ADIPOQ	CTXN3	HOPX	TRADD	CALM3	NDUFA3	WIF1	ARPP21	BTBD8	MAG	MYL6	CKB	CYP26B1	SLIT1	STMN2	PSMA6	HS3ST2	CADM2	CTGF	PCSK1	TMEM144	VAT1L	S100A13	KRT18
THRSP	FABP4	RPS20	RARRES2	COX6A1	CTXN3	C1ORF115	TOMM40	GPR88	HSPA2	COL15A1	ATP5PF	PRUNE2	KCNAB1	G3BP2	SNAP91	TAGLN2	DGKZ	NR4A2	FXYD6	TMEM233	SYT1	RPL13A	RPS27
BTBD3	SELENBP1	CUX2	RPL24	ARHGDIG	NYNRIN	YWHAH	VSTM2A	TIAM1	TMEM144	RPL8	MET	TUBA1B	STX1A	ACOT7	PAFAH1B1	FN1	GRIK3	FXYD3	PHYHIPL	CLDN11	NDRG1	LLGL2	HSPA1A
DPT	B4GALT1	CARTPT	SELENBP1	COX7B	UQCR11	NDUFB2	FBXO2	NDUFA4	CNTN2	S100A13	S100A1	SPOCK2	SEZ6L2	PDE1A	DHRS11	PYCARD	SPOCK1	S100A14	GUCY1B1	MOG	SLIT1	PBX1	RPS2
CD36	ADIRF	FTL	CDK5RAP3	MIF	TOP1MT	ADCYAP1	COX5B	MKX	PVALB	PDCD4	SCRT1	BCKDHA	PDE1A	SOD1	FGF7	PLCXD3	ELAVL2	GATA3	MTCH1	RAC1	NENF	S100A11	ADAM15
ZCCHC12	RARRES2	RPL5	SDC1	CHCHD10	TSPO	LMO4	ATP5ME	CREG2	EVI2A	TPRN	VAMP1	NDUFA4	UBE2QL1	CFL1	LINC01535	S100A11	TUBA1A	BST2	DPYSL2	CNP	GPM6A	RPL13	SELENBP1
SNN	CES1	CAMK2A	H3F3A	SMIM37	ATP5ME	TTYH1	ATP5PF	ENO2	ATP5PF	RARRES3	SFXN5	BEX3	ARL6IP1	GLIPR1	TNS1	RPS21	SARAF	RPS27	GABARAPL1	GRIK3	PDE1A	ADAM15	S100A10
NSG2	C5ORF38	HPCAL1	MYL6	MGAT5B	SRR	S100A1	HOPX	SLC6A17	NDUFA13	AHNAK	ZNF544	PGAM1	GAPDH	TTC9B	HSPB6	AEBP1	NEUROD6	B4GALT1	PPP3CA	DGKZ	TRIM2	FOXA1	CD151
LEP	HSPB7	CAV2	RPS27	ATP5MPL	NAA38	COX4I1	MGAT5B	NAPB	MAL	S100A14	NDUFS5	NAPB	VAT1L	PFN2	DPY19L1	CHAD	ID2	RARRES3	PRUNE2	TTLL7	NPTX1	S100A14	B2M
HSPB7	PLIN4	RPS21	CAPG	ATP5ME	ABCA9	GAP43	CPLX1	ITPKA	NDUFA4	FTL	CHCHD10	LINC00672	GLIPR1	DPY19L1	ATP6V1B2	S100A13	ATP6V1B2	RPS2	VAT1L	CBR1	TMEM233	CDH1	ERMN
PRKCB	SAA2	RCN1	RPS16	C14ORF132	DIO2	NDUFB9	PCDH8	ATP5MD	ATP5MD	CLDN4	ITM2C	NOV	SOD1	NECAP1	CYP26B1	COL3A1	PFN2	KRT17	CADM2	NECAP1	DYNC1I1	S100A6	PLP1
FKBP1A	G0S2	C14ORF132	RARRES3	PCSK1N	COX4I1	FXYD1	PCSK1N	ATP6V1B2	SOX8	VAMP8	GABRD	LMO4	PNMA2	NEUROD6	PANX2	UBE2QL1	NPTX2	PLPP2	PART1	PCSK1	SV2B	PLPP2	SPP1
CYP46A1	STARD10	RPL41	RPL36	FBXO2	PCDH8	NDUFS5	NSG1	VSTM2A	AMER2	EEF1D	UQCRH	RALYL	N4BP2L1	TSPAN7	NAP1L2	SFXN5	PNMA2	CAPG	ENO2	MYRF	UBE2QL1	COL1A2	ANXA2
CA11	DIO2	S100A1	HSPA1A	NSG1	MTSS1L	CAMK2A	NPM2	PFN2	NDUFA1	PFDN5	SPOCK2	KCNAB1	LINC01018	SEZ6L2	PALMD	TBR1	PART1	VAMP8	ELAVL2	CRYAB	IPCEF1	VAMP8	TNFSF10
MEG3	NCS1	CALB1	SASS6	UQCR11	PFDN5	NSG2	SNRPN	ENC1	MOG	MALAT1	ATP5MF	SNAP25	FXYD6	GUCY1A1	GABARAPL1	CST3	TTLL7	H3F3A	STX1A	ID2	G3BP2	GALNT6	JPT2
CREG2	COL3A1	TTYH1	ACACB	TOMM40	YBX1	TESPA1	FBXW7	SNN	NDRG1	TNFRSF14	CABP1	G3BP2	GABARAPL1	PNMA2	SOD1	KRT18	MTCH1	RPL29	BEX4	2023-09-04	SYN2	EEF1B2	KRT19
CFD	LEP	SFXN5	ALMS1	NEFH	ID3	CA11	STMN2	PCDH8	NCS1	CD9	FKBP8	DCLK1	GABRA5	SARAF	PFKP	LSAMP	PAFAH1B1	THEMIS	SSBP3	SEZ6L	GABRA5	EMG1	RPS9
ATP2B1	CAV2	RPS23	ERI1	NEFM	CKB	FKBP8	MET	ACTL6B	OPALIN	CD151	GNG3	TMEM151B	SLC17A7	RLIM	SLC35F1	C1ORF61	RLIM	ISLR	RLIM	HSPA2	RAC1	RGL2	IGFBP4
PSD	MYL6	COL4A1	CLDN4	BEX3	COL15A1	ARPP21	FRMPD2	CKMT1A	CARNS1	RPS27	NPM2	ARHGDIG	CACNA1I	VPS4A	ALDOA	DAAM2	GABARAPL1	COL1A1	TUBA1A	COX7A1	RPRM	TSPAN1	S100A13
HSPB6	PEA15	EMP1	RPS3	COX8A	ATP5MD	GPX3	KCNA2	BEX3	SCRT1	GNG11	FBXO2	GRM8	FJX1	CNTN1	ACYP2	CDH1	STMN1	RACK1	GLIPR1	PCSK2	DKK3	MMP11	CLIC1
C14ORF132	COL1A1	SOWAHA	EEF1A1	PIN1	COX5B	C1ORF61	HS6ST1	TSPAN7	ERMN	RPS3	TMEM151B	PNMA8B	CLEC2L	PART1	GUCY1B1	CLIC1	NECAP1	CREB3L4	IPCEF1	OPALIN	SNCA	SDC1	EEF1D
CES1	FLNA	SPARC	BST2	INA	S100A6	SCN1B	ALDOA	CHRM2	CPB1	FN1	MIF	UBE2M	CFL1	OAT	GPRASP1	ALDOC	FXYD6	SYNGR2	STMN1	CXXC4	BCAS1	HSPA1A	RPLP1
MRPL33	AL078639.1	NCS1	AEBP1	GABRD	PLEKHF2	MTRNR2L8	CBLN4	CKB	CNP	EMP1	CALM3	MAPKBP1	NECAP1	SLIT1	MKX	MTRNR2L8	TBR1	RPS15A	SEZ6L2	HSP90AA1	LINC01018	CHAD	PBX1
CUX2	TRPS1	IGFBP7	RPL8	COX5B	LLGL2	LAMP5	SCRT1	FJX1	PLP1	S100A10	NSG1	SNAP91	ENO2	STX1A	NECAP1	THEMIS	GLIPR1	FN1	MYO5A	IPCEF1	ID2	H3F3B	RPL8
YWHAH	FAM84A	MT2A	TNFSF10	CRYM	NDUFA4	ATP5MPL	CHGA	FRMPD2	NDUFS5	LGALS3	TIAM1	ACYP2	MKX	SPOCK1	PPARGC1A	FXYD1	SEZ6L	B2M	SORL1	GUCY1A1	TBR1	DUSP23	FOXA1
CTXN3	IGFBP7	NDRG2	HNRNPM	PLA2G16	CCDC85B	SCRT1	PNCK	DDX24	VGF	H3F3A	TTYH1	COX7B	SELENOH	GABARAPL1	CACNA1I	ADAM15	SEZ6L2	RPS9	FKBP1A	DYNC1I1	CLASP2	PLEKHF2	CDH1
PNCK	GPR88	GNG11	RPL35	TIAM1	GPAM	SNN	VAMP1	SOD1	MT2A	SPDEF	CALY	MOAP1	OXCT1	ID2	IPCEF1	ZNF544	FJX1	KRT19	SARAF	BCL11A	SCN3B	TRPS1	DUSP23
FXYD7	FXYD3	C1ORF61	SHPK	NAA38	CARTPT	CCDC85B	SELENOH	CBLN4	FTL	DUSP23	ADCY2	NAA38	RLIM	DPYSL2	AGPAT2	S100A10	GPRASP1	CCND1	GUCY1A1	CADM2	PPP3CB	GPRC5A	LPAR1
PPP1R1A	BST2	FXYD1	PLA2G16	PRDX5	GABRD	MTRNR2L12	CLEC2L	CHCHD10	ADAMTS4	S100A11	FRMPD2	SPHKAP	SV2B	CYP26B1	CADM2	EEF1A1	LINC01018	FOXA1	TTLL7	PPP3CB	RLIM	TPRN	MYRF
ITM2C	CREB3L4	RPS15A	TRPS1	NDUFA13	LAMP5	MIF	C9ORF16	CBLN2	NDUFB1	RPL19	TOMM40	ARL6IP1	RAC1	GPRASP1	CES1	CDK5RAP3	NOV	SERF2	NEUROD6	NENF	NR4A2	FXYD3	GNG5
AL078639.1	PSD	CD99	RPL5	CCDC85B	SERPINE2	SNCG	SNN	SMIM37	UBL5	COL1A2	NDUFA13	ATP5MD	SLC6A17	DCLK1	ACACB	S100A14	SPRYD3	CDK5RAP3	LINC01018	AL353751.1	DAAM2	SYNGR2	STARD10
AK5	WIF1	ID3	CHAD	COX4I1	LINC00507	VGF	ADCYAP1	GUCY1B1	COX7C	YBX1	CA11	UBLCP1	CKMT1A	NREP	ADIRF	RPL41	ACOT7	COL1A2	DPY19L1	GPR37	CAMK2G	FTL	MMP11
PEA15	HSPB6	TRADD	TAGLN2	MT3	VIM	CABP1	CACNG3	TOMM40	NKX6-2	RPL13A	TUBA1B	LINC01535	CLSTN2	PID1	BCL11A	IGFBP4	LINC01535	AEBP1	DCLK1	NPTX2	PHYHIPL	CLDN3	RPS3
C1ORF115	FOXA1	WIF1	ENOSF1	ACSL1	CAT	PNCK	GPX3	COX6B1	COX7B	SELENBP1	C14ORF132	GGNBP2	MYO5A	IDH3B	SPOCK2	SPOCK1	GUCY1A1	RPS3	PFN2	TUBB2A	MYO5A	COL15A1	EPCAM
LMO4	ACACB	TSPO	EPCAM	CAV2	NDUFA13	SMIM37	CTXN3	FKBP8	SLC31A2	RPS16	GPX3	ADCY2	BCL11A	RAB15	CNTN1	SPHKAP	DCLK1	RPL13A	GRIK3	SSBP3	MMD	ANXA2	MAG
PALMD	CLIC1	EMG1	SRR	COX7C	RPS20	DIO2	C14ORF132	KCNJ6	SMIM37	HIST1H1C	UBL5	NAP1L2	RPRM	CADM2	PART1	HS6ST1	STMN2	KRT18	CHRM2	LY6H	CADM2	TXNIP	TNFRSF12A
CAMK1G	CFD	RPL36	S100A10	NRGN	TNFRSF14	NEFM	ALDOC	NEFH	EDIL3	TNFSF10	SPHKAP	ATP5PF	DIRAS2	ARL6IP1	TMSB10	KRT7	BCL11A	SDC1	COX7A1	PID1	GNB5	CREB3L4	DNAJC1
RCN1	PALMD	RPL10	ACTL6A	UQCRH	RPL41	ASS1	UQCR11	HS6ST1	TF	RPS20	DIO2	GLIPR1	ACTL6B	SELENOH	VAT1L	DIRAS2	UBLCP1	S100A16	PID1	GDA	MAP2K1	TACSTD2	TPRN
AGPAT2	ARPP21	PFDN5	COL4A1	RPS21	IRF7	PTK2B	UBE2E3	CCDC184	MRPL33	S100A6	TPI1	NDUFA1	IDH3B	FXYD6	MYO5A	RAB15	ENO2	GALNT6	PEA15	ADAMTS4	PFN2	RPS20	NENF
GPD1	CST3	RPL29	ACTA1	ATP5PF	COX8A	SFXN5	KCNJ6	GPRASP1	SPP1	ADAM15	TTC9B	GPRASP2	OAT	SSBP3	ARL6IP1	ACYP2	TMEM233	COL3A1	C21ORF91	GFAP	VPS4A	C5ORF38	SPDEF
VSTM2A	MT3	MTRNR2L12	TPRN	ATP5MF	SNCG	ITM2C	PRDX5	BEX2	RPL36	COL4A1	CA10	TTC9C	CHGA	DIRAS2	NAPB	SPDEF	SNRPN	CDH1	SLC24A2	TRABD2A	TUBB2A	PYCARD	SFRP2
ATP6V1G2	RGL2	PCSK1N	CXCL14	YWHAH	RPL24	CRYM	TESPA1	SEZ6L2	ITM2C	POSTN	GAP43	LSAMP	CYP26B1	GAPDH	EPB41L3	TSPAN1	DPYSL2	RPLP1	GNB5	LPAR1	TRABD2A	IKBKB	CLDN4
ADIRF	SPARC	RPS16	CD151	UBL5	CENPM	ARL4A	LINC00507	ASS1	RCN1	RPS9	PANX2	NREP	SSBP3	RORB	AOC3	EFHD2	NDRG4	ANXA2	KRT17	SMIM22	ELAVL2	CLIC1	RPS16
AOC3	S100A13	DIO2	SERF2	NDUFB2	NDUFB2	ARHGDIG	UBE2M	ELAVL2	MYRF	CERS2	SOD1	TRABD2A	ALDOA	SLC17A7	GPRASP2	COL6A2	IPCEF1	KRT8	CYP26B1	NDRG1	CHRM2	POSTN	RPL29
UBE2E3	CHAD	ENOSF1	CUX2	LMO4	RPS23	UBL5	BTBD3	HS6ST3	GPX3	IGFBP4	ASIC1	LINC01018	GNB5	N4BP2L1	CLSTN2	WIF1	RALYL	HMGN1	N4BP2L1	NKX6-2	GUCY1A1	PABPC1	RPL10

## Sheet: Supplementary Data 3
Supplementary Data 3: GO terms enriched in cluster A-11 within the human dlPFC sample 151671
Analysis Type:	PANTHER Overrepresentation Test (Released 20230705)
Annotation Version and Release Date:	GO Ontology database DOI: 10.5281/zenodo.7942786 Released 2023-05-10
Analyzed List:	Homo sapiens
Reference List:	Homo sapiens (all genes in database)
Test Type:	Fisher's exact test (and Benjamini adjustment)
Correction:	FDR
GO biological process complete	Homo sapiens - REFLIST (20589)	102	expected	over/under	fold Enrichment	raw P-value	FDR
intermediate filament bundle assembly (GO:0045110)	8	3	0.04	+	75.69	1.86e-05	0.00491
mitochondrial electron transport, cytochrome c to oxygen (GO:0006123)	23	8	0.11	+	70.21	1.89e-12	1.63e-09
neurofilament cytoskeleton organization (GO:0060052)	9	3	0.04	+	67.28	2.48e-05	0.00631
aerobic electron transport chain (GO:0019646)	87	16	0.43	+	37.12	5.64e-20	1.75e-16
oxidative phosphorylation (GO:0006119)	119	21	0.59	+	35.62	1.18e-25	1.84e-21
mitochondrial ATP synthesis coupled electron transport (GO:0042775)	92	16	0.46	+	35.1	1.25e-19	3.25e-16
ATP synthesis coupled electron transport (GO:0042773)	92	16	0.46	+	35.1	1.25e-19	2.78e-16
proton motive force-driven ATP synthesis (GO:0015986)	73	12	0.36	+	33.18	1.03e-14	1.46e-11
proton motive force-driven mitochondrial ATP synthesis (GO:0042776)	64	10	0.32	+	31.54	2.99e-12	2.44e-09
mitochondrial electron transport, NADH to ubiquinone (GO:0006120)	46	7	0.23	+	30.72	7.35e-09	3.57e-06
substantia nigra development (GO:0021762)	47	7	0.23	+	30.06	8.41e-09	3.96e-06
ATP biosynthetic process (GO:0006754)	86	12	0.43	+	28.17	6.06e-14	7.84e-11
respiratory electron transport chain (GO:0022904)	115	16	0.57	+	28.08	3.12e-18	5.38e-15
postsynaptic modulation of chemical synaptic transmission (GO:0099170)	29	4	0.14	+	27.84	2.04e-05	0.00528
aerobic respiration (GO:0009060)	161	21	0.8	+	26.33	3.65e-23	2.83e-19
purine ribonucleoside triphosphate biosynthetic process (GO:0009206)	97	12	0.48	+	24.97	2.24e-13	2.67e-10
purine nucleoside triphosphate biosynthetic process (GO:0009145)	98	12	0.49	+	24.72	2.5e-13	2.77e-10
ribonucleoside triphosphate biosynthetic process (GO:0009201)	103	12	0.51	+	23.52	4.29e-13	4.44e-10
NADH dehydrogenase complex assembly (GO:0010257)	62	7	0.31	+	22.79	4.82e-08	1.97e-05
mitochondrial respiratory chain complex I assembly (GO:0032981)	62	7	0.31	+	22.79	4.82e-08	1.92e-05
cellular respiration (GO:0045333)	193	21	0.96	+	21.96	1.17e-21	6.04e-18
nucleoside triphosphate biosynthetic process (GO:0009142)	114	12	0.56	+	21.25	1.3e-12	1.26e-09
ATP metabolic process (GO:0046034)	118	12	0.58	+	20.53	1.89e-12	1.73e-09
neural nucleus development (GO:0048857)	69	7	0.34	+	20.48	9.5e-08	3.51e-05
electron transport chain (GO:0022900)	168	16	0.83	+	19.22	7.7e-16	1.2e-12
purine ribonucleoside triphosphate metabolic process (GO:0009205)	143	12	0.71	+	16.94	1.54e-11	1.19e-08
energy derivation by oxidation of organic compounds (GO:0015980)	264	22	1.31	+	16.82	2.44e-20	9.48e-17
purine nucleoside triphosphate metabolic process (GO:0009144)	148	12	0.73	+	16.37	2.24e-11	1.65e-08
ribonucleoside triphosphate metabolic process (GO:0009199)	150	12	0.74	+	16.15	2.59e-11	1.83e-08
midbrain development (GO:0030901)	89	7	0.44	+	15.88	4.78e-07	0.000158
nucleoside triphosphate metabolic process (GO:0009141)	167	12	0.83	+	14.5	8.33e-11	5.18e-08
mitochondrial respiratory chain complex assembly (GO:0033108)	102	7	0.51	+	13.85	1.13e-06	0.000339
proton transmembrane transport (GO:1902600)	146	10	0.72	+	13.83	5.22e-09	2.62e-06
purine ribonucleotide biosynthetic process (GO:0009152)	195	13	0.97	+	13.46	3.13e-11	2.12e-08
ribonucleotide biosynthetic process (GO:0009260)	210	13	1.04	+	12.5	7.49e-11	4.85e-08
generation of precursor metabolites and energy (GO:0006091)	372	23	1.84	+	12.48	1.59e-18	3.09e-15
ribose phosphate biosynthetic process (GO:0046390)	217	13	1.08	+	12.09	1.1e-10	6.57e-08
purine nucleotide biosynthetic process (GO:0006164)	231	13	1.14	+	11.36	2.29e-10	1.32e-07
purine-containing compound biosynthetic process (GO:0072522)	242	13	1.2	+	10.84	3.94e-10	2.18e-07
intermediate filament cytoskeleton organization (GO:0045104)	94	5	0.47	+	10.74	0.000131	0.0312
intermediate filament-based process (GO:0045103)	95	5	0.47	+	10.62	0.000137	0.0322
nucleotide biosynthetic process (GO:0009165)	267	13	1.32	+	9.83	1.24e-09	6.62e-07
regulation of oxidoreductase activity (GO:0051341)	103	5	0.51	+	9.8	0.000197	0.0449
nucleoside phosphate biosynthetic process (GO:1901293)	269	13	1.33	+	9.75	1.35e-09	6.97e-07
purine ribonucleotide metabolic process (GO:0009150)	342	13	1.69	+	7.67	2.12e-08	9.41e-06
ribonucleotide metabolic process (GO:0009259)	363	13	1.8	+	7.23	4.17e-08	1.75e-05
ribose phosphate metabolic process (GO:0019693)	372	13	1.84	+	7.05	5.49e-08	2.13e-05
purine nucleotide metabolic process (GO:0006163)	422	14	2.09	+	6.7	3.04e-08	1.31e-05
purine-containing compound metabolic process (GO:0072521)	454	14	2.25	+	6.22	7.31e-08	2.77e-05
organophosphate biosynthetic process (GO:0090407)	547	16	2.71	+	5.9	1.6e-08	7.29e-06
nucleotide metabolic process (GO:0009117)	482	14	2.39	+	5.86	1.49e-07	5.26e-05
nucleoside phosphate metabolic process (GO:0006753)	491	14	2.43	+	5.76	1.85e-07	6.4e-05
mitochondrion organization (GO:0007005)	458	12	2.27	+	5.29	3.49e-06	0.001
nucleobase-containing small molecule metabolic process (GO:0055086)	562	14	2.78	+	5.03	8.98e-07	0.000274
carbohydrate derivative biosynthetic process (GO:1901137)	601	14	2.98	+	4.7	1.94e-06	0.000569
modulation of chemical synaptic transmission (GO:0050804)	485	11	2.4	+	4.58	3.36e-05	0.00841
regulation of trans-synaptic signaling (GO:0099177)	486	11	2.41	+	4.57	3.42e-05	0.00843
inorganic cation transmembrane transport (GO:0098662)	637	14	3.16	+	4.44	3.75e-06	0.00106
inorganic ion transmembrane transport (GO:0098660)	735	16	3.64	+	4.39	7.98e-07	0.000248
monoatomic cation transport (GO:0006812)	792	17	3.92	+	4.33	4.2e-07	0.000142
monoatomic cation transmembrane transport (GO:0098655)	656	14	3.25	+	4.31	5.22e-06	0.00145
monoatomic ion transmembrane transport (GO:0034220)	822	17	4.07	+	4.17	6.95e-07	0.00022
monoatomic ion transport (GO:0006811)	994	20	4.92	+	4.06	9.61e-08	3.47e-05
organophosphate metabolic process (GO:0019637)	902	18	4.47	+	4.03	5.21e-07	0.000168
carbohydrate derivative metabolic process (GO:1901135)	982	17	4.86	+	3.49	7.32e-06	0.00199
transmembrane transport (GO:0055085)	1250	19	6.19	+	3.07	1.24e-05	0.00331
protein-containing complex assembly (GO:0065003)	1267	17	6.28	+	2.71	0.000171	0.0396
small molecule metabolic process (GO:0044281)	1676	20	8.3	+	2.41	0.000204	0.0458
nervous system development (GO:0007399)	2233	25	11.06	+	2.26	8.39e-05	0.0204

## Sheet: Supplementary Data 4
Supplementary Data 4: Top 100 DEGs of clusters within the human M1C
B-0	B-1	B-2	B-3	B-4	B-5	B-6	B-7	B-8	B-9
CU638689.4	CAMK2N1	ARHGAP30	GLUL	NEFL	TUBA1B	HCRT	TMSB10	PRR16	PLP1
BCL6B	HPCAL1	AC008543.1	SLC1A2	NEFM	UBE2D3-AS1	MAP1B	DIRAS2	KCNQ1DN	MBP
PDE5A	PCDH8	FGD3	SLC1A3	NEFH	IQCH-AS1	TMSB10	RTN1	LINC01978	TF
RAD54B	OLFM1	AC087500.1	CST3	DPT	STMN2	JHY	SETD9	MBP	CNP
AC068473.5	NCDN	ZNF624	CCDC13	TRIM71	SNCG	SPAAR	DRAIC	GFAP	SCD
ZKSCAN7	HOPX	CCL3L1	KCNQ1	AC104211.1	PARP12	KRT17	SYT1	PLP1	CLDND1
AL031963.3	CKB	AL627309.5	AC092069.1	AC009318.2	FFAR4	ANKRD23	SNAP25	MOBP	AL358472.2
AC090515.2	KLF3-AS1	SATL1	ARHGAP15	KLRC3	TMSB10	ZNF805	UBE2D3-AS1	CNP	CRYAB
AL136366.1	ENC1	DEPDC1B	CU638689.5	ACAP2-IT1	TUBB2A	AC012313.1	MAP1B	SCD	AC098679.5
EFCAB6	CNTN5	LINC02012	ZNF217	AUNIP	ZNF16	ZNF674	PARP12	TF	PROM1
PHF7	C1QL2	CD33	CCDC110	AL121827.1	SNAP25	PRKG2	MYLK-AS1	QDPR	DBNDD2
SPATA24	ITPKA	DNAH14	INHBB	PIP5KL1	DRAIC	SGO2	AC005562.1	CLDND1	KCNQ1DN
AC090559.1	CU638689.5	UPP2	ATP1A2	AC005899.6	CLBA1	ADD3-AS1	AC104211.1	ADAMTS14	AC004938.2
CCL27	CALB2	AL008721.2	GJA1	ZNF563	SYT1	DIRAS2	NPTX1	AL022341.2	AC004771.4
GAS6-DT	CAMK2A	EPHB4	PEAR1	AC011468.1	KCNN4	ZNF681	CFAP52	LOXL3	MIF-AS1
CCDC110	GPR160	DND1	FAM111A	LYPD8	TRDN	COA6-AS1	POC1A	ITGB2-AS1	SPP1
CRIP3	LAMP5	ZNF222	CLU	AL109946.1	NDRG4	FUT8-AS1	LY6H	SLC16A8	PACRG-AS3
FAM110A	AL023806.1	DUSP9	AL354809.1	ATP1A1	PBX4	AC090515.2	SYNPR	LINC00844	ADAMTS14
AC009065.4	PHYHIP	AC024560.4	CCDC157	SLC26A6	AC104211.1	AP002840.2	KCNN4	AC063944.3	LINC01978
DBX2	PSD	EFCAB1	AGBL3	ANO7	CFAP52	AC108047.1	STON1	AL606834.1	FERMT1
ALDH1L2	C15orf41	LYPD6B	MIR31HG	AC012640.2	AC090948.1	RCE1	ZNF16	AL583856.2	AC040970.1
MMP14	LINC00323	GPC6	CPE	KCTD21-AS1	ZNF14	UQCRHL	PBX4	RTTN	MOBP
PPM1N	GALNT13	TACR1	GPR160	POC1A	CHGA	RBKS	ZC3H12D	MIF-AS1	CDCA3
PTPRS	RCN1	HARBI1	HCP5	ARL17A	AC009118.3	MMP14	AC012306.2	DBNDD2	PRKAR2A-AS1
OSCAR	TONSL	KLF5	LMNB1	WDR62	QPCTL	TRIP13	UCHL1	MAG	C5orf34
TMEM220-AS1	ZNF232	CCN5	GAS6-DT	ATP1B1	NEFL	EFCAB6	CLSTN2	PTGDS	AL606834.1
CCL28	CNTD1	APOBEC3G	VIM	CENPVL3	NEFH	ARHGAP11A	LMOD1	MTURN	C7orf61
AC008966.2	AL392172.1	ARMH1	RBFADN	Z68323.1	SETD9	TAL1	SPARCL1	CRYAB	KRBOX1
ZNF829	AP003108.1	NEBL-AS1	SBNO1-AS1	SETD9	UCHL1	U2AF1	AC090948.1	AC026801.2	RALY-AS1
AL035681.1	TCERG1L	ITIH4	AC121493.1	AC024909.1	MYLK-AS1	NHEJ1	AK5	CLDN11	SGK2
CD163L1	WIF1	ZNF597	ITM2C	WDR66	LMOD1	AL162377.1	BASP1	ZNF234	PTGDS
SAMD10	TYW1	MSANTD1	ARMC2	IQCH-AS1	AC005562.1	AC092718.4	CHN1	SMIM5	FTH1
WNT7A	TMEM59L	NPNT	TRPC3	AC114811.2	AC012306.2	L3MBTL3	CPLX2	REEP4	FANCD2
NHEJ1	GNAL	IRAK1BP1	ATP1B2	AC242426.2	ATP1A3	CCN2	SNCA	GBP1	TDRKH-AS1
SLC19A3	AC092069.1	PGF	RHOXF1	VAMP1	CA13	ASB2	ZNF597	RASGRP3	MIR4453HG
RARG	GLIDR	DAPL1	DACT2	ZKSCAN3	TSPAN2	ZNF684	OTOA	MAP4K1	PRIM2
AC239809.3	ZNF662	SLC35F2	LINC00323	GAPDH	BTBD17	P3H2	AC027020.2	SOX2-OT	ZNF234
SLC25A20	MGARP	TTC25	C17orf67	TNC	LNX2	BASP1	KLRC3	SIRT4	SLC16A11
STAB1	ZNF233	STXBP4	GIMAP7	AC023632.2	CCN5	ZNF185	GPM6A	GJB1	SELENOP
PSTPIP1	RAD1	AC011468.1	PSTPIP1	TEAD3	YWHAG	TUBB6	SH3GL2	SAMD9L	CLDN11
COA6-AS1	AC243964.3	RESP18	CENPN	CRYGD	TUFT1	ZNF628	CCK	SPP1	ATP8B1
ACCS	PTHLH	ATP2A3	TCP10L	FUT10	KLRC3	TMEM220-AS1	DYNLL1	CA3-AS1	AC011346.1
HAUS8	SOWAHA	PSMB8-AS1	SATB1-AS1	SCN1B	PCP4	AL136169.1	RXFP1	PTMA	BMP2
TRIP10	KCNIP2	NPY2R	PCDHB14	AL353709.1	MAP1B	LENG9	NELL2	HIPK2	AC016727.1
AL604028.1	PTK2B	SASH3	MTRNR2L12	PDGFRL	AKAIN1	SPIN2A	DBF4B	RNASE1	PTMA
PRX	ZEB2-AS1	AC093635.1	NRG4	BCL2A1	AC008525.1	BCL2A1	MGME1	AC099522.2	AL022341.2
GNA15	PPP3CA	NLRC5	PARD6B	ENDOU	A2M-AS1	OLFML2B	CLBA1	PLEKHB1	AC026801.2
SEPSECS-AS1	CHN1	AC090360.1	PPP1R13L	PPIC	ZNF222	AC064836.3	TSPAN2	CCDC160	LINC00844
TCTEX1D1	LINC00595	GAN	GRAP	MAP1B	STON1	LINC00839	MAP2K1	OPALIN	AL133520.1
MTRNR2L12	RTP5	AC020916.1	AP000350.5	VWCE	AC027020.2	CD6	DSC2	BCAS1	MAG
HCRT	SMIM17	AL513217.1	IL1RAP	SLC47A1	NANP	SIGLEC10	AC009118.3	GALNT6	TMEM79
ADM5	SLC27A2	SLC4A11	AL157700.1	AC005921.2	NAPB	ZNF85	SHISA6	EFHD1	SCHIP1
DIAPH3	GPR26	IGFBPL1	CXCL1	ETV2	LRMP	B3GALT5-AS1	PPP3CA	S1PR2	PDIA5
CEP131	CCDC157	FBXW8	LCN12	JADE3	AC107952.2	PKP3	VSNL1	PIP4K2A	AL035587.2
FAM111A	CHIC2	AQP9	AL080276.2	TMEM255B	MDH1	LINC00174	TBR1	GRAMD2A	AC097376.3
EMB	LMNB1	PARVG	ZNF662	AL356019.2	BCL2A1	TIGD6	RHOV	TP53INP2	TMEM144
ERN1	THSD7A	ZBED9	HAS1	RNF212	BHLHE22	TUBA1B	THY1	ZMYM1	LOXL3
NPIPB4	FPGT	TNFSF10	LINC00595	TTLL11	DCLK1	STAB1	PRKCB	MOSPD2	ITGB2-AS1
MYOM1	AL354809.1	ZKSCAN3	MT2A	AL391988.1	RUNX1	TRIP10	CLMP	S100B	LAMP2
ALOX5	CRIP2	MIR137HG	VEGFD	ZNF503-AS2	NDUFA4	LINC00499	NANP	AC002467.1	AC100810.3
ABCB1	CCK	ZNF761	MT3	AL133325.3	SHISA6	PGM2	TRDN	CDCA3	GPR183
SLC7A3	YJEFN3	EID3	GAL3ST4	STK32A	GAPDH	OR2L13	FFAR4	AC106881.1	CD40
SLC10A7	PNCK	GLB1L2	ACOX2	AC019080.1	MIR137HG	TRIM58	FAM110D	PLD1	HSPA6
LMLN	AC018648.1	LILRA2	ADM5	INSYN2A	PGF	AC010538.1	ATP2B1	LINC01783	AC099522.2
C8orf37	ARNT2	GLB1L	AC068587.4	PLCB3	ZC3H12D	AC027307.2	LCN15	NINJ2	MKRN3
AC092718.4	GNAS	FAM86C1	ADGRD1	CCSER1	DPYS	STXBP2	TOR4A	AL022069.3	QKI
LINC00174	DGKB	TP53I3	ZEB2-AS1	AC026401.3	PARP16	ETAA1	SMIM32	AIF1L	GALNT12
TMEM249	AC012603.1	FBLIM1	SAMD5	NOG	DSC2	LINC01135	NXN	CNN2	GPM6B
UQCRHL	PNPLA4	SLC27A2	PIGL	PCED1B-AS1	ATP1B1	FKBP7	LINS1	PRKAR2A-AS1	PLEKHB1
CCDC157	P3H4	ANKRD22	F11R	FZD7	TUBB3	RACGAP1	CABP1	FAM228A	CDCA4
GTF2H4	CEP57L1	ARL17B	ZNF578	TRIB3	FGGY	KCNMB3	GNAS	MAL	LPIN3
MSRB3	AC093635.1	LCN15	KIAA1841	STMN2	AC055764.2	RDH10	AP1S3	AC098679.5	ZSCAN2
ZNF20	VSNL1	FAM167B	ZSCAN9	AC009118.3	SYN2	NAPB	PIK3CD	PAQR6	ZMYM1
GSDMD	QPCTL	OTOA	CPT2	TLR5	CFD	COX7A1	BCL2A1	AL035587.2	GBP1
HEPN1	PDZRN3	FAM24B	NEMP1	CD6	AC087500.1	ADAMTS9	TUBA1B	PROM1	SLC16A8
PKN3	XKR6	STK38	AC008443.1	GMDS-DT	NXN	ATP10A	ENC1	ERMN	CNN2
COL20A1	C4orf46	TCEA3	AL035461.2	AC096537.1	RTN3	TMEM220	AC011407.1	MKRN3	AC074032.1
SDK1	VGF	SYT6	ZNF619	AC113383.1	CPLX1	GTF2H4	CLTCL1	C7orf61	QDPR
TUBB6	SYT14	WNT5B	AC091978.1	AC005906.2	NEFM	SESN2	NAPB	UACA	MBNL3
KLHL6	DPP6	CDKN3	AC109322.1	AC010501.2	BEND4	ADGRD1	PARP16	LAMP2	ERMN
SPAAR	AGBL3	OR7C1	AC019131.2	MEX3A	PIK3CD	LIN9	CAMK2B	MNS1	LINC02175
PRKG2	RUBCNL	AC004982.2	LINC02600	C17orf107	C17orf113	HS3ST4	AC087500.1	TTYH2	PIP4K2A
SLC25A24	PSD3	AC083862.2	AC064807.1	ZNF589	TMEM241	TNFRSF19	HS3ST2	HSPA6	HSPA2
TRIM21	GPR65	CFI	LAMC1	NRL	LCN15	AC067773.1	HUNK	HSPA2	ZNF596
B3GALT5-AS1	PTMS	AP003108.1	CCDC171	UCHL1	RTN1	AKAP3	AKAIN1	GPM6B	TIMP4
SAPCD1	PTPN6	SHISA2	CCNJ	TMEM86A	AC107373.2	RHBDF1	RTN3	RAI14	DEF6
ARL4D	PCDHB14	MSC	RBAK	NCF2	AC099778.1	AC005562.1	AC107952.2	GPRC5B	AC090517.5
SPARC	DKK3	INHBA-AS1	LINC01141	RNF207	ENO2	AL136366.1	ZNF569	CYP2S1	AC063944.3
LRP2BP	TULP3	NDOR1	MRM3	ZC3H12D	RHOV	MATN1-AS1	PCSK4	MYRF	DLEU1
LINC01023	MT1H	DIRAS3	FAM107A	SNAP25	ZNF169	SOX21-AS1	IQCH-AS1	SEPTIN4	PRNCR1
AC132192.2	PLD5	NAALADL2	STARD8	LINC01135	ZNF569	MIPOL1	AC008543.1	PACRG-AS3	AC233992.3
ZNF691	NECAB2	GASK1A	FSIP1	AC073508.3	AL139220.2	TBX2	CCN5	APOL3	ZNF616
TAL1	ARHGAP15	LINC02352	TCERG1L	AL590560.2	CLTCL1	SPATA41	ZNF169	ZNF682	CCDC160
ADAMTS9	SLC1A2	WDR53	AP000704.1	GGACT	HSP90AA1	TRAM2	DKK3	TMEM144	TSPAN8
TNFRSF10D	FGF14-AS2	GPR135	FATE1	ST20-AS1	PCSK4	AC093330.1	C15orf41	SELENOP	TTN-AS1
AC233266.2	DND1	AF131216.3	KLF3-AS1	DCAF12L2	CCL3L1	DLX2	CHGB	NDRG1	AC092279.1
LENG9	ALPK1	KATNAL2	ERMARD	DISP1	PLAGL1	ZNF253	NRGN	SFRP5	CASP6
AC012313.1	PLP2	ALDH1A2	SLC30A10	AL365181.4	TNC	AKR1C2	KLC1	CARNS1	PJVK
ZSCAN12	ACOX2	LPAR4	HULC	KCNN4	ATP6V1A	IL18BP	TUBA1C	CA14	SOX2-OT
TAPBPL	GIMAP7	YWHAH	FP325335.1	ZNF345	BASP1	SLC25A24	GLB1L	SUN2	CDC37L1-DT
