# Supplementary material for: Pianno: a probabilistic framework automating semantic annotation for spatial transcriptomics
Source: Nat Commun. 2024 Apr 2;15:2848. doi: 10.1038/s41467-024-47152-4 (PMC11271244; doi:10.1038/s41467-024-47152-4)
Supplement: Supplementary file 6 — Source Data [file 41467_2024_47152_MOESM6_ESM.zip]

Archive with 2 entries (2 files):
- SourceData_main_figures.xlsx
- SourceData_supplementary_figures.xlsx
