# Supplementary material for: Pianno: a probabilistic framework automating semantic annotation for spatial transcriptomics
Source: Nat Commun. 2024 Apr 2;15:2848. doi: 10.1038/s41467-024-47152-4 (PMC11271244; doi:10.1038/s41467-024-47152-4)
Supplement: Supplementary file 6 — Source Data [file 41467_2024_47152_MOESM6_ESM.zip › SourceData_main_figures.xlsx]

## Sheet: Figure 2b
Figure 2b: ARI metric for layer annotation
Sample	Method	ARI
GT151507	cellassign	0.0507617
GT151507	Leiden	0.230275
GT151507	SpaGCN	0.424263
GT151507	SEDR	0.425352
GT151507	BayesSpace	0.465994
GT151507	DeepST	0.458653
GT151507	STAGATE	0.471028
GT151507	Pianno(Initial)	0.650087
GT151507	Pianno(Renewed)	0.659689
GT151508	cellassign	0.0121468
GT151508	Leiden	0.221292
GT151508	SpaGCN	0.355819
GT151508	SEDR	0.341718
GT151508	BayesSpace	0.43749
GT151508	DeepST	0.397541
GT151508	STAGATE	0.506384
GT151508	Pianno(Initial)	0.561351
GT151508	Pianno(Renewed)	0.60618
GT151509	cellassign	0.0781165
GT151509	Leiden	0.130603
GT151509	SpaGCN	0.462673
GT151509	SEDR	0.373747
GT151509	BayesSpace	0.399562
GT151509	DeepST	0.465719
GT151509	STAGATE	0.481461
GT151509	Pianno(Initial)	0.535958
GT151509	Pianno(Renewed)	0.694113
GT151510	cellassign	0.0442884
GT151510	Leiden	0.191458
GT151510	SpaGCN	0.448009
GT151510	SEDR	0.393769
GT151510	BayesSpace	0.381643
GT151510	DeepST	0.477942
GT151510	STAGATE	0.517648
GT151510	Pianno(Initial)	0.619268
GT151510	Pianno(Renewed)	0.719797
GT151669	cellassign	-0.0556178
GT151669	Leiden	0.151459
GT151669	SpaGCN	0.266416
GT151669	SEDR	0.338848
GT151669	BayesSpace	0.38333
GT151669	DeepST	0.262713
GT151669	STAGATE	0.325032
GT151669	Pianno(Initial)	0.441391
GT151669	Pianno(Renewed)	0.507397
GT151670	cellassign	0.0702225
GT151670	Leiden	0.136283
GT151670	SpaGCN	0.285063
GT151670	SEDR	0.26751
GT151670	BayesSpace	0.264953
GT151670	DeepST	0.260859
GT151670	STAGATE	0.335068
GT151670	Pianno(Initial)	0.434846
GT151670	Pianno(Renewed)	0.439823
GT151671	cellassign	-0.00123866
GT151671	Leiden	0.194814
GT151671	SpaGCN	0.433766
GT151671	SEDR	0.339846
GT151671	BayesSpace	0.468153
GT151671	DeepST	0.471647
GT151671	STAGATE	0.462694
GT151671	Pianno(Initial)	0.565858
GT151671	Pianno(Renewed)	0.607879
GT151672	cellassign	0.0531203
GT151672	Leiden	0.132035
GT151672	SpaGCN	0.359239
GT151672	SEDR	0.294805
GT151672	BayesSpace	0.482887
GT151672	DeepST	0.497068
GT151672	STAGATE	0.496988
GT151672	Pianno(Initial)	0.597911
GT151672	Pianno(Renewed)	0.664209
GT151673	cellassign	0.168993
GT151673	Leiden	0.245808
GT151673	SpaGCN	0.463392
GT151673	SEDR	0.502142
GT151673	BayesSpace	0.549499
GT151673	DeepST	0.48225
GT151673	STAGATE	0.587226
GT151673	Pianno(Initial)	0.605533
GT151673	Pianno(Renewed)	0.644017
GT151674	cellassign	0.193174
GT151674	Leiden	0.287089
GT151674	SpaGCN	0.390959
GT151674	SEDR	0.410767
GT151674	BayesSpace	0.296085
GT151674	DeepST	0.442834
GT151674	STAGATE	0.614048
GT151674	Pianno(Initial)	0.618947
GT151674	Pianno(Renewed)	0.625514
GT151675	cellassign	0.0248725
GT151675	Leiden	0.284489
GT151675	SpaGCN	0.348064
GT151675	SEDR	0.483606
GT151675	BayesSpace	0.529574
GT151675	DeepST	0.488067
GT151675	STAGATE	0.56439
GT151675	Pianno(Initial)	0.509265
GT151675	Pianno(Renewed)	0.543039
GT151676	cellassign	0.0933521
GT151676	Leiden	0.260486
GT151676	SpaGCN	0.311604
GT151676	SEDR	0.513374
GT151676	BayesSpace	0.367716
GT151676	DeepST	0.412818
GT151676	STAGATE	0.591762
GT151676	Pianno(Initial)	0.629862
GT151676	Pianno(Renewed)	0.660357

## Sheet: Figure 2d
Figure 2b: Layer annotation for dlPFC (GT151673)
GT151673	cellassign	Leiden	SpaGCN	SEDR	BayesSpace	DeepST	STAGATE	Pianno(Initial)	Pianno(Renewed)
AAACAAGTATCTCCCA-1	L2	L2	L3	L2	L3	L3	L3	L3	L3
AAACAATCTACTAGCA-1	L2	L3	L1	L1	L1	WM	L1	L1	L1
AAACACCAATAACTGC-1	WM	WM	WM	WM	WM	WM	WM	WM	WM
AAACAGAGCGACTCCT-1	L2	L2	L2	L2	L3	L3	L3	L3	L3
AAACAGCTTTCAGAAG-1	L2	L4	L6	L6	L6	L6	L6	L6	L6
AAACAGGGTCTATATT-1	WM	L6	unmatch	L6	unmatch	L6	L6	L6	L6
AAACAGTGTTCCTGGG-1	WM	WM	unmatch	unmatch	unmatch	L1	WM	WM	WM
AAACATTTCCCGGATT-1	L2	L2	L2	L2	L3	L3	L3	L3	L3
AAACCCGAACGAAATC-1	L2	L2	L2	L2	L2	L2	L2	L3	L3
AAACCGGGTAGGTACC-1	L2	L1	unmatch	L6	L6	L6	L6	L6	L6
AAACCGTTCGTCCAGG-1	WM	WM	WM	WM	WM	WM	WM	WM	WM
AAACCTAAGCAGCCGG-1	L5	L4	L3	L5	L3	L4	L4	L3	L5
AAACCTCATGAAGTTG-1	L2	L1	L6	L5	L5	L5	L5	L5	L5
AAACGAAGAACATACC-1	L2	L3	L2	L2	L2	L2	L3	L2	L3
AAACGAGACGGTTGAT-1	L2	L6	L6	L6	L5	L6	L5	L6	L6
AAACGGGCGTACGGGT-1	L2	L4	L3	L3	L3	L4	L4	L3	L3
AAACGGTTGCGAACTG-1	L2	L2	L6	L6	L6	L6	L6	L6	L6
AAACTCGGTTCGCAAT-1	L6	L4	L6	L5	L5	L5	L5	L6	L6
AAACTCGTGATATAAG-1	L2	L2	L2	L2	L2	L2	L2	L2	L3
AAACTGCTGGCTCCAA-1	L2	L6	L6	L6	L6	L6	L6	L6	L6
AAACTTAATTGCACGC-1	WM	WM	WM	WM	WM	WM	WM	WM	WM
AAACTTGCAAACGTAT-1	WM	L6	L1	L6	L6	WM	L6	L6	L6
AAAGACATGAAGTTTA-1	L1	L2	L2	L1	L2	L2	L1	L3	L2
AAAGACCCAAGTCGCG-1	L2	L3	L2	L2	L2	L2	L2	L3	L3
AAAGACTGGGCGCTTT-1	L4	L4	L3	L5	L3	L4	L4	L4	L4
AAAGGCCCTATAATAC-1	WM	WM	WM	WM	WM	WM	WM	WM	WM
AAAGGCTACGGACCAT-1	L2	L6	unmatch	unmatch	L6	WM	L6	L6	L6
AAAGGCTCTCGCGCCG-1	WM	L6	unmatch	L6	L6	L6	L6	L6	L6
AAAGGGATGTAGCAAG-1	L5	L5	L6	L6	L5	L6	L5	L6	L5
AAAGGGCAGCTTGAAT-1	L2	L5	L6	L3	L3	L4	L4	L4	L4
AAAGGTAAGCTGTACC-1	L2	L2	L1	L1	L2	L2	L2	L1	L2
AAAGTAGCATTGCTCA-1	WM	WM	WM	WM	WM	WM	WM	WM	WM
AAAGTCACTGATGTAA-1	L2	L5	L2	L2	L2	L3	L3	L3	L3
AAAGTCGACCCTCAGT-1	L2	L4	L5	L5	L5	L5	L5	L5	L5
AAAGTGTGATTTATCT-1	L2	L4	L3	L3	L3	L4	L4	L4	L4
AAAGTTGACTCCCGTA-1	L2	L4	L3	L3	L3	L4	L4	L4	L4
AAATAACCATACGGGA-1	L2	L4	L3	L3	L3	L4	L4	L4	L4
AAATAAGGTAGTGCCC-1	L2	L3	L2	L2	L2	L2	L2	L3	L3
AAATACCTATAAGCAT-1	L2	L4	L6	L6	L6	L6	L6	L6	L6
AAATAGCTTAGACTTT-1	L2	L4	L3	L3	L3	L3	L3	L3	L3
AAATAGGGTGCTATTG-1	L5	L4	L5	L5	L5	L5	L5	L5	L5
AAATCCGATACACGCC-1	L5	L4	L3	L3	L3	L4	L4	L3	L3
AAATCGTGTACCACAA-1	WM	L6	unmatch	L6	unmatch	WM	L6	WM	L6
AAATCTAGCCCTGCTA-1	L2	L2	L2	L2	L3	L3	L3	L3	L3
AAATGATTCGATCAGC-1	L2	L2	L2	L2	L2	L2	L2	L3	L3
AAATGCTCGTTACGTT-1	L2	L5	L2	L2	L2	L3	L3	L3	L3
AAATGGCATGTCTTGT-1	L2	L3	L3	L3	L3	L4	L4	L4	L4
AAATGGCCCGTGCCCT-1	WM	WM	unmatch	WM	unmatch	WM	WM	WM	WM
AAATGGTCAATGTGCC-1	L2	L6	L6	L6	L6	L6	L6	L6	L6
AAATGTGGGTGCTCCT-1	L2	L2	L1	L1	L1	L1	L1	L1	L1
AAATTAACGGGTAGCT-1	L2	L1	L6	L6	L6	L6	L6	L6	L6
AAATTACACGACTCTG-1	L2	L4	L3	L3	L3	L4	L4	L4	L4
AAATTACCTATCGATG-1	L2	L5	L3	L3	L3	L4	L4	L4	L4
AAATTGATAGTCCTTT-1	WM	WM	WM	WM	WM	WM	WM	WM	WM
AAATTGCGGCGGTTCT-1	L2	L2	L1	L1	L1	L1	L1	L1	L1
AAATTTACCGAAATCC-1	L2	L3	L2	L2	L2	L3	L3	L3	L3
AAATTTGCGGGTGTGG-1	WM	WM	WM	WM	unmatch	WM	WM	WM	WM
AACAACTGGTAGTTGC-1	L2	L1	L6	L5	L5	L5	L5	L5	L5
AACAATACATTGTCGA-1	WM	WM	WM	WM	WM	WM	WM	WM	WM
AACAATTACTCTACGC-1	L4	L1	L5	L5	L5	L1	L4	L4	L4
AACACACGCTCGCCGC-1	L2	L4	L3	L3	L3	L4	L4	L4	L4
AACACGACTGTACTGA-1	L2	L5	L3	L2	L3	L3	L3	L3	L3
AACACGAGACGCGGCC-1	WM	L6	unmatch	L6	L6	WM	L6	L6	L6
AACACGCGGCCGCGAA-1	L2	L2	L1	L1	L1	L1	L1	L1	L1
AACAGCTGTGTGGCAA-1	WM	WM	WM	WM	WM	WM	WM	WM	WM
AACAGGAAATCGAATA-1	L2	L5	L3	L3	L3	L5	L4	L4	L4
AACAGGATGGGCCGCG-1	L2	L4	L5	L5	L5	L5	L5	L5	L4
AACAGGTAGTATGGAT-1	L2	L2	L2	L2	L2	L2	L2	L2	L3
AACATATCAACTGGTG-1	L2	L5	L3	L3	L3	L4	L4	L4	L4
AACATCGATACGTCTA-1	L2	L2	L1	L1	L1	L2	L1	L1	L2
AACATTGAAGTTGATC-1	WM	WM	WM	WM	WM	WM	WM	WM	WM
AACATTGGTCAGCCGT-1	L2	L2	L1	L1	L1	L1	L1	L2	L1
AACATTGTGACTCGAG-1	WM	L6	unmatch	unmatch	unmatch	WM	L6	L6	L6
AACCAAGACTTCTCTG-1	L5	L1	L6	L6	L6	L5	L5	L5	L5
AACCAGTATCACTCTT-1	L2	L3	L2	L2	L2	L2	L3	L3	L3
AACCATAGGGTTGAAC-1	WM	WM	WM	WM	WM	WM	WM	WM	WM
AACCATGGGATCGCTA-1	L2	L3	L2	L2	L2	L3	L2	L2	L2
AACCCAGAGACGGAGA-1	L2	L3	L2	L2	L2	L3	L3	L3	L3
AACCCATCCCATGATC-1	WM	WM	WM	WM	WM	WM	WM	WM	WM
AACCCGACAACCCGTG-1	WM	WM	unmatch	unmatch	unmatch	WM	WM	WM	WM
AACCCGAGCAGAATCG-1	L2	L2	L2	L2	L2	L2	L2	L2	L2
AACCCTACTGTCAATA-1	L2	L4	L3	L3	L3	L4	L4	L4	L4
AACCCTGGTGGAACCA-1	L2	L3	L3	L3	L3	L3	L3	L3	L3
AACCGAGCTTGGTCAT-1	L5	L5	L6	L5	L5	L5	L5	L5	L5
AACCGCTAAGGGATGC-1	L2	L4	L3	L3	L3	L4	L4	L4	L4
AACCGTTGTGTTTGCT-1	L4	L5	L3	L3	L3	L4	L4	L4	L4
AACCTAAAGCCGTCCG-1	L2	L2	L2	L2	L2	L2	L2	L2	L3
AACCTCGCTTTAGCCC-1	L2	L4	L5	L5	L5	L5	L5	L5	L5
AACCTTTAAATACGGT-1	L2	L4	L6	L6	L6	L6	L6	L6	L6
AACCTTTACGACGTCT-1	L2	L5	L3	L3	L3	L4	L4	L4	L3
AACGAAAGTCGTCCCA-1	WM	WM	WM	WM	WM	WM	WM	WM	WM
AACGATAATGCCGTAG-1	L6	L4	L6	L6	L5	L6	L5	L6	L6
AACGATAGAAGGGCCG-1	L2	L4	L3	L3	L3	L4	L4	L4	L4
AACGATATGTCAACTG-1	L5	L5	L5	L5	L5	L5	L5	L5	L5
AACGCATGATCTGGGT-1	L2	L2	L2	L2	L2	L2	L3	L3	L3
AACGCGACCTTGGGCG-1	L2	L6	L6	L6	L6	L6	L6	L6	L6
AACGCGGTCTCCAGCC-1	L4	L5	L6	L5	L5	L5	L5	L5	L5
AACGCTGTTGCTGAAA-1	L2	L2	L3	L3	L3	L4	L4	L4	L4
AACGGACGTACGTATA-1	L4	L4	L3	L5	L3	L4	L4	L4	L4
AACGGCCATCTCCGGT-1	WM	WM	WM	WM	WM	WM	WM	WM	WM
AACGTACTGTGGGTAC-1	WM	WM	WM	WM	unmatch	WM	WM	WM	WM
AACGTAGTCTACCCAT-1	L1	L3	L1	L1	L1	L1	L3	L1	L1
AACGTCAGACTAGTGG-1	L2	L1	L5	L5	L5	L5	L5	L4	L4
AACGTGATGAAGGACA-1	L2	L5	L2	L2	L3	L3	L3	L3	L3
AACGTGCGAAAGTCTC-1	L6	L6	L6	L6	L6	L6	L6	L6	L6
AACTACCCGTTTGTCA-1	L2	L2	L2	L2	L2	L2	L2	L3	L3
AACTAGCGTATCGCAC-1	L2	L3	L1	L1	L1	WM	L1	L1	L1
AACTAGGCTTGGGTGT-1	L2	L4	unmatch	L6	L6	L6	L6	L6	L6
AACTCAAGTTAATTGC-1	L2	L1	unmatch	L1	L6	WM	L6	L6	L6
AACTCCAGAGCGTGTT-1	L2	L3	L3	L3	L3	L3	L4	L4	L4
AACTCCTAATCCCATG-1	L2	L3	L2	L2	L3	L3	L3	L3	L3
AACTCGATAAACACGT-1	L5	L4	L1	L1	L1	L1	L3	L1	L1
AACTCGATGGCGCAGT-1	L1	L3	L1	L1	L1	L1	L1	L1	L1
AACTCTCAATAGAGCG-1	L2	L4	L3	L5	L5	L4	L5	L4	L5
AACTCTCAGTGTGCTC-1	WM	WM	unmatch	WM	WM	WM	WM	WM	WM
AACTGATATTAGGCCT-1	L2	L3	L3	L3	L5	L5	L5	L4	L4
AACTGGGTCCCGACGT-1	L2	L5	L5	L5	L5	L5	L5	L5	L5
AACTGGGTTCGAGCCG-1	L2	L2	L2	L2	L2	L2	L2	L3	L3
AACTGGTGTGGGCCTT-1	L2	L3	L2	L2	L2	L2	L2	L3	L2
AACTTCTGCGTCTATC-1	L2	L3	L2	L1	L2	L3	L3	L3	L3
AACTTGCCCGTATGCA-1	L2	L1	L5	L5	L5	L5	L5	L5	L4
AACTTGCGTTCTCGCG-1	L2	L3	L1	L1	L1	L1	L1	L1	L1
AACTTTAGCTGCTGAG-1	L2	L5	L1	L2	L1	L1	L1	L1	L1
AAGAAGGATCAGTTAG-1	L2	L3	L2	L1	L2	L1	L2	L2	L2
AAGACCAAATAACTCA-1	WM	WM	WM	WM	WM	WM	WM	WM	WM
AAGACCCAACTGAACA-1	L2	L6	unmatch	L6	L6	WM	L6	L6	L6
AAGACTAACCCGTTGT-1	L2	L2	L1	L1	L1	L1	L3	L1	L1
AAGACTCACGCCCACT-1	L2	L2	L2	L2	L2	L2	L2	L1	L2
AAGACTGCAAGCTACT-1	L2	L6	L6	L6	L6	L6	L6	L6	L6
AAGAGATGAATCGGTA-1	L2	L1	L6	L5	L3	L1	L4	L4	L4
AAGAGCTCTTTATCGG-1	L2	L5	L6	L6	L5	L6	L6	L6	L6
AAGAGGATGTACGCGA-1	L2	L1	L6	L6	L6	L6	L6	L6	L6
AAGAGGCATGGATCGC-1	L2	L5	L6	L5	L5	L5	L5	L6	L6
AAGAGGCCCTTTGGAA-1	L2	L2	L2	L2	L2	L2	L2	L2	L3
AAGATGGCACCGGACC-1	WM	WM	WM	WM	WM	WM	WM	WM	WM
AAGATTGGCGGAACGT-1	L2	L5	L5	L5	L5	L5	L5	L5	L5
AAGCACCCTGCGTATC-1	L5	L4	L6	L5	L5	L5	L5	L5	L5
AAGCATACTCTCCTGA-1	L6	L4	L6	L6	L6	L6	L6	L6	L6
AAGCCGAAGCGGTTTA-1	L2	L2	L2	L2	L2	L2	L3	L3	L3
AAGCCGCCGTGAAATC-1	WM	WM	WM	WM	WM	WM	WM	WM	WM
AAGCGCAGGGCTTTGA-1	L2	L4	L6	L5	L5	L5	L5	L5	L5
AAGCGGCGTCATGGGT-1	L2	L3	L2	L2	L2	L2	L3	L3	L3
AAGCGTCCCTCATCGA-1	WM	WM	WM	WM	WM	WM	WM	WM	WM
AAGCTAGATCGAGTAA-1	L2	L4	L6	L6	L6	L6	L6	L6	L6
AAGCTCGTGCCAAGTC-1	L2	L1	L6	L6	L6	L6	L6	L6	L6
AAGCTCTTTCATGGTG-1	L2	L4	L5	L5	L5	L5	L5	L5	L5
AAGGAGAACTTATAAG-1	L2	L3	L2	L1	L1	L1	L1	L1	L1
AAGGAGCGGTTGGTGC-1	L5	L4	L6	L5	L6	L6	L5	L5	L5
AAGGATCGATCGCTTG-1	L2	L2	L2	L2	L2	L3	L3	L3	L3
AAGGATGAGGGACCTC-1	L5	L5	L5	L5	L5	L5	L5	L5	L5
AAGGCAGGCTGTCTCC-1	L2	L2	L2	L2	L2	L2	L2	L2	L3
AAGGCGCGTAAAGCTT-1	L2	L1	L5	L5	L3	L5	L5	L4	L4
AAGGCTGTGCTCATCG-1	L2	L6	L6	L6	L6	L6	L6	L6	L5
AAGGGAACGACTGGCT-1	WM	WM	WM	WM	WM	WM	WM	WM	WM
AAGGGACAGATTCTGT-1	L2	L3	L3	L3	L5	L4	L4	L4	L5
AAGGGACTATGCATTC-1	WM	WM	WM	WM	WM	WM	WM	WM	WM
AAGGTATCCTAATATA-1	L5	L5	L5	L5	L5	L5	L5	L5	L5
AAGGTGATAAACCAGC-1	L2	L4	L3	L3	L3	L4	L4	L4	L5
AAGTAAGCTTCCAAAC-1	L2	L3	L2	L1	L1	L1	L3	L2	L1
AAGTAGAAGACCGGGT-1	L2	L5	L3	L3	L3	L4	L4	L4	L4
AAGTAGTGACGCGAGG-1	L2	L1	L6	L5	L5	L5	L5	L5	L5
AAGTCAATTGTCGTCA-1	L2	L2	L3	L3	L3	L4	L3	L3	L3
AAGTGACGACCGAATT-1	L2	L1	L6	L6	L6	L6	L6	L6	L6
AAGTGAGTCGGGTTTA-1	WM	WM	unmatch	unmatch	unmatch	WM	WM	L6	WM
AAGTGCAAAGGTAGAC-1	L2	L4	L1	L3	L3	L4	L4	L4	L4
AAGTGCCTTGACTGTA-1	L2	L2	L2	L3	L3	L3	L3	L3	L3
AAGTGCGTTAGAATCT-1	WM	WM	WM	WM	WM	WM	WM	WM	WM
AAGTGCTTCTCTATTG-1	WM	WM	WM	WM	unmatch	WM	WM	WM	WM
AAGTGTTTGGAGACGG-1	L5	L4	L5	L5	L5	L5	L5	L5	L5
AAGTTCACTCCAAGCT-1	L4	L4	L3	L5	L3	L4	L5	L4	L4
AAGTTCAGTCTGCGTA-1	L2	L3	L2	L2	L2	L2	L3	L3	L3
AAGTTCGGCCAACAGG-1	WM	WM	WM	unmatch	WM	WM	WM	WM	WM
AAGTTTACTAATGGCA-1	L2	L3	L2	L2	L2	L2	L2	L2	L3
AAGTTTATGGGCCCAA-1	L2	L4	L6	L6	L5	L6	L5	L6	L6
AATAACAACGCTCGGC-1	L2	L1	L6	L6	L6	L6	L6	L6	L6
AATAACACTAGAACAA-1	WM	WM	WM	WM	WM	WM	WM	WM	WM
AATAAGTCCTCGAGAC-1	L2	L2	L2	L2	L2	L3	L3	L3	L3
AATACAATGTTTCAGG-1	L2	L3	L1	L3	L3	L3	L3	L3	L3
AATACCGGAGGGCTGT-1	WM	WM	WM	WM	WM	WM	WM	WM	WM
AATAGAACAGAGTGGC-1	WM	WM	WM	WM	WM	WM	WM	WM	WM
AATAGAATCTGTTTCA-1	L2	L4	L5	L5	L5	L5	L5	L5	L5
AATAGCTACCGCGTGC-1	L2	L2	L2	L2	L2	L2	L2	L3	L3
AATAGTCCGTCCCGAC-1	WM	L6	unmatch	L6	L6	WM	L6	L6	L6
AATATCAAGGTCGGAT-1	L1	L2	L2	L1	L1	L2	L1	L1	L1
AATATCGAATCAATGC-1	L2	L2	L2	L2	L2	L2	L2	L3	L3
AATATCGAGGGTTCTC-1	L2	L5	L3	L3	L3	L4	L4	L4	L4
AATATTGGAGTATTGA-1	L2	L1	L6	L5	L6	L5	L5	L5	L5
AATCAGACTGCAGGAC-1	L2	L1	L1	L1	L1	L1	L1	L1	L1
AATCATGTAAAGACTC-1	L2	L4	L3	L3	L3	L4	L3	L3	L3
AATCCAAGGGCCTGAG-1	L2	L5	L2	L3	L3	L3	L3	L3	L3
AATCCATGCAAGGGTG-1	L2	L5	L1	L1	L1	WM	L1	L1	L1
AATCGCCTCAGCGCCA-1	L2	L5	L5	L5	L5	L6	L5	L5	L6
AATCGCGCAGAGGACT-1	L2	L2	L2	L2	L2	L2	L2	L3	L3
AATCGGGACACTACGA-1	L2	L3	L2	L2	L2	L3	L3	L3	L3
AATCGTGAGCCGAGCA-1	L2	L4	L6	L5	L3	L5	L4	L3	L4
AATCTAGGTTTACTTG-1	WM	WM	WM	WM	WM	WM	WM	WM	WM
AATCTATGCCGGAGCC-1	L2	L2	L2	L2	L2	L2	L2	L3	L3
AATCTCTACTGTGGTT-1	L2	L4	L5	L5	L5	L5	L5	L5	L5
AATCTGCGTTGGGACG-1	L2	L5	L5	L5	L5	L4	L5	L5	L5
AATCTGGCTTTCTAGT-1	WM	WM	WM	WM	WM	WM	WM	WM	WM
AATCTGGGTAGACCCT-1	L2	L2	L2	L2	L2	L2	L2	L3	L3
AATGACAGCAATGTCT-1	WM	WM	WM	unmatch	unmatch	WM	WM	WM	WM
AATGACGTAGGATGTC-1	L2	L5	L6	L5	L5	L5	L5	L6	L6
AATGACTGTCAGCCGG-1	L5	L5	L5	L5	L5	L5	L5	L5	L5
AATGAGTTCGCATATG-1	L2	L3	L2	L1	L2	WM	L2	L3	L2
AATGATGATACGCTAT-1	L4	L5	L3	L3	L3	L4	L4	L4	L4
AATGATGCGACTCCTG-1	L2	L5	L3	L3	L3	L3	L3	L3	L3
AATGCAACCGGGTACC-1	L6	L5	L6	L6	L6	L6	L5	L6	L6
AATGCACCAAGCAATG-1	L2	L3	L3	L3	L3	L4	L3	L4	L4
AATGGTCCACCGTTCA-1	L2	L4	L3	L5	L3	L4	L4	L4	L4
AATGGTTCTCACAAGC-1	L2	L5	L3	L3	L3	L4	L4	L3	L3
AATGTATGGCACTGTA-1	WM	WM	WM	WM	WM	WM	WM	WM	WM
AATGTGCCCGAGGTGT-1	WM	WM	WM	WM	WM	WM	WM	WM	WM
AATGTGCTAATCTGAG-1	WM	WM	WM	WM	WM	WM	WM	WM	WM
AATTAAAGGTCGGCGT-1	WM	L6	unmatch	unmatch	unmatch	WM	L6	L6	L6
AATTAACGGATTTCCA-1	L6	L4	L6	L6	L6	L6	L6	L6	L6
AATTACGAGACCCATC-1	WM	WM	WM	WM	WM	WM	WM	WM	WM
AATTACTCGTACGCTC-1	L2	L2	L1	L1	L1	L1	L1	L1	L1
AATTAGCGCTGCAGCG-1	L2	L6	L6	L6	L6	L6	L6	L6	L6
AATTCATAAGGGATCT-1	WM	L5	L3	L3	L5	L4	L5	L4	L4
AATTCATTGTCATGCA-1	WM	WM	WM	WM	WM	WM	WM	WM	WM
AATTCCAAGCATGTAC-1	L6	L6	L6	L6	L6	L6	L6	L6	L6
AATTCGATTCGAGGAT-1	L2	L4	L5	L5	L5	L5	L5	L5	L5
AATTCTAGAGTTAGGC-1	L2	L4	L6	L6	L6	L6	L6	L6	L6
AATTGAACGCTCTGGT-1	L5	L4	L5	L5	L5	L5	L5	L5	L5
AATTGCAGCAATCGAC-1	L2	L2	L2	L2	L2	L3	L3	L3	L3
AATTGCGTGGATTACA-1	WM	WM	WM	WM	WM	WM	WM	WM	WM
AATTTGGGACATAGTA-1	L2	L5	L3	L2	L3	L3	L3	L3	L3
AATTTGGTTCCAAAGA-1	L4	L5	L3	L3	L3	L4	L4	L4	L4
ACAAACCATGCGTCCT-1	WM	WM	WM	WM	WM	WM	WM	WM	WM
ACAAACCGACAAGGCG-1	L2	L2	L2	L2	L2	L2	L2	L2	L3
ACAAAGCATGACCTAG-1	L2	L2	L2	L3	L3	L3	L3	L3	L3
ACAAATCGCACCGAAT-1	L5	L4	L5	L5	L5	L5	L5	L5	L5
ACAAATGGTAGTGTTT-1	L2	L5	L5	L5	L5	L5	L5	L5	L5
ACAAATTCAGATCTGA-1	L2	L2	L1	L1	L2	L2	L2	L2	L2
ACAACAGCATGAGCTA-1	L6	L1	L6	L5	L6	L6	L6	L6	L6
ACAACGGTCCCTGCGA-1	L2	L5	L3	L3	L3	L4	L4	L4	L4
ACAAGCAGTGCCTAGC-1	L2	L1	L5	L5	L5	L5	L5	L5	L4
ACAAGGAAATCCGCCC-1	L2	L4	L6	L6	L5	L6	L6	L6	L6
ACAAGGACAAGAGGTT-1	L2	L2	L6	L5	L5	L5	L5	L5	L5
ACAAGGATGCTTTAGG-1	L2	L4	L3	L5	L3	L4	L4	L4	L4
ACAAGGGCAGGCTCTG-1	L2	L5	L6	L5	L5	L6	L6	L6	L6
ACAATAGTCGTACGTT-1	L2	L1	L6	L6	L6	L6	L6	L6	L6
ACAATCCATTTAAACC-1	L2	L1	L6	L6	L6	L6	L6	L6	L6
ACAATCGATCTTTATA-1	L2	L3	L2	L2	L2	L3	L1	L1	L1
ACAATGAATACGGAGA-1	WM	WM	WM	WM	WM	WM	WM	WM	WM
ACAATTGTGTCTCTTT-1	L2	L5	L3	L3	L3	L4	L4	L4	L3
ACAATTTGAGCAGTGG-1	L5	L5	L5	L5	L5	L5	L5	L5	L5
ACACAAAGACGGGTGG-1	L2	L5	L6	L5	L5	L6	L5	L6	L5
ACACACCAGGACCAGT-1	L2	L2	L5	L3	L5	L4	L5	L5	L5
ACACACTTTCTACACG-1	L4	L5	L3	L3	L3	L4	L4	L4	L4
ACACATGATCAAATCT-1	WM	WM	WM	WM	WM	WM	WM	WM	WM
ACACATTGACGCAACA-1	L2	L3	L1	L1	L1	L1	L1	L1	L1
ACACCCAGCATGCAGC-1	L2	L5	L5	L5	L5	L5	L5	L5	L5
ACACCCGAGAAATCCG-1	L2	L3	L3	L3	L3	L4	L4	L4	L4
ACACCGGTCTGACCGC-1	WM	WM	WM	WM	WM	WM	WM	WM	WM
ACACCTTAAGTAGGGC-1	L5	L5	L5	L5	L5	L5	L5	L5	L5
ACACCTTACTACTTGC-1	L2	L2	L2	L2	L2	L2	L3	L3	L3
ACACGAGACTCCTTCT-1	L2	L1	L6	L6	L6	L6	L6	L6	L6
ACACGGCACTATGCAT-1	L2	L3	L2	L2	L3	L3	L3	L3	L3
ACACGGGAACTTAGGG-1	L6	L5	L6	L5	L5	L6	L6	L6	L6
ACACGTAGGCCACAAG-1	L2	L2	L2	L2	L2	L2	L2	L2	L3
ACACTCCAATGTCACT-1	L2	L3	L2	L2	L2	L2	L3	L3	L3
ACACTGATCAAGGTGT-1	WM	WM	WM	unmatch	WM	WM	WM	WM	WM
ACACTGGGACAGTCGT-1	L2	L2	L1	L2	L1	L1	L3	L1	L2
ACAGAACTGAGAACAA-1	WM	WM	WM	WM	WM	WM	WM	WM	WM
ACAGATTAGGTTAGTG-1	L2	L3	L2	L2	L2	L2	L2	L2	L3
ACAGCATAGAGCCAGT-1	L2	L3	L2	L2	L3	L3	L3	L3	L3
ACAGCGACATTCTCAT-1	L2	L2	L2	L2	L3	L3	L3	L3	L3
ACAGCGCACCCGCAGC-1	L2	L5	L3	L3	L3	L4	L4	L4	L3
ACAGGCTTGCCCGACT-1	L2	L4	L3	L5	L5	L4	L4	L4	L4
ACAGGTGGAGGTGAGG-1	WM	WM	WM	WM	WM	WM	WM	WM	WM
ACAGTAATACAACTTG-1	L2	L6	unmatch	L6	L6	L6	L6	L6	L6
ACATAAGTCGTGGTGA-1	WM	WM	WM	WM	WM	WM	WM	WM	WM
ACATAATAAGGCGGTG-1	L2	L5	L5	L5	L5	L5	L5	L5	L5
ACATCAGCTGGGACGC-1	L2	L4	L3	L5	L3	L4	L4	L4	L4
ACATCCCGGCCATACG-1	WM	WM	unmatch	L6	L6	WM	L6	L6	L6
ACATCCTGGTAACTGT-1	L2	L5	L3	L3	L3	L4	L4	L4	L3
ACATCGATCGTTTACC-1	L2	L5	unmatch	L1	L6	WM	L6	L6	L6
ACATCGGTCAGCCGCG-1	WM	L1	unmatch	L1	L6	WM	L6	L6	L6
ACATCGTATGCAATGG-1	L5	L5	L5	L5	L5	L5	L5	L5	L5
ACATCGTTAACCTAGT-1	L2	L5	L3	L3	L3	L4	L4	L3	L3
ACATCTCAACGCGTAA-1	L2	L3	L2	L2	L2	L3	L3	L3	L3
ACATGGCGCCAAAGTA-1	L2	L2	L2	L3	L3	L3	L3	L3	L3
ACATGGCTCAATTTAG-1	L2	L4	L1	L1	L1	L1	L3	L1	L1
ACATTAGTTTATATCC-1	L2	L4	L6	L6	L6	L6	L6	L6	L6
ACCAAACTAGAAATCC-1	L2	L3	L2	L2	L2	L2	L2	L2	L2
ACCAACACCACACACT-1	L2	L3	L2	L2	L2	L2	L2	L3	L3
ACCAACCGCACTCCAC-1	L2	L2	L2	L1	L2	L3	L3	L3	L3
ACCAACGCTTATTTAT-1	WM	WM	WM	unmatch	WM	WM	WM	WM	WM
ACCAAGAACGCGTGTC-1	L2	L5	L3	L3	L3	L4	L4	L4	L4
ACCAATATGCAAGTTA-1	L2	L4	L6	L5	L5	L5	L5	L5	L5
ACCACAACTCAGAACA-1	L2	L2	L2	L2	L3	L3	L3	L3	L3
ACCACAAGTTTCTATC-1	L2	L4	L6	L6	L6	L6	L6	L6	L6
ACCACCAATGTAACAA-1	L2	L2	L2	L2	L3	L3	L3	L3	L3
ACCACGTGCAGCTATA-1	L2	L4	L5	L5	L5	L6	L5	L6	L6
ACCACTGTTCAAGAAG-1	L1	L5	L1	L1	L1	WM	L1	L1	L1
ACCAGCCCGGTCTTTG-1	L2	L2	L2	L2	L2	L3	L3	L3	L3
ACCAGGAGTGTGATCT-1	L2	L3	L1	L1	L1	L1	L1	L1	L1
ACCAGTGCCCGGTCAA-1	L2	L2	L2	L2	L2	L2	L2	L2	L2
ACCAGTGCGGGAGACG-1	L4	L4	L3	L3	L3	L4	L4	L4	L4
ACCATATCCGCAATAA-1	WM	L6	unmatch	L6	unmatch	WM	L6	L6	L6
ACCATCCGCCAACTAG-1	L2	L4	L6	L6	L6	L6	L6	L6	L6
ACCATCGTATATGGTA-1	WM	L6	unmatch	unmatch	unmatch	WM	WM	WM	L6
ACCCAACGCCCGTGGC-1	L5	L5	L5	L5	L5	L5	L5	L5	L5
ACCCACCTACATGCTC-1	L2	L5	L6	L3	L3	L4	L4	L4	L4
ACCCATCTTGAGGGTA-1	L2	L5	L6	L6	L6	L6	L6	L6	L6
ACCCATTTGTCCCTCT-1	L2	L2	L2	L2	L3	L3	L3	L3	L3
ACCCGAGCGAAATTAC-1	WM	WM	WM	WM	WM	WM	WM	WM	WM
ACCCGGAAACTCCCAG-1	L2	L6	L6	L6	L6	L6	L6	L6	L6
ACCCGGATGACGCATC-1	L2	L6	L3	L3	L3	L4	L4	L4	L4
ACCCGGTTACACTTCC-1	WM	L6	unmatch	unmatch	unmatch	WM	L6	WM	WM
ACCCGTGTCATCAGTA-1	WM	L6	unmatch	unmatch	L6	WM	L6	L6	L6
ACCCTATAGGACTGAG-1	L2	L5	L1	L1	L1	L1	L1	L1	L1
ACCCTATGCCATATCG-1	WM	WM	WM	WM	WM	WM	WM	WM	WM
ACCCTCCCTTGCTATT-1	L5	L4	L5	L5	L5	L5	L5	L5	L5
ACCCTTCATCTGCGAA-1	L2	L5	L3	L3	L3	L4	L4	L4	L4
ACCCTTTAGTTCTCCA-1	L2	L2	L2	L2	L2	L3	L3	L3	L3
ACCGAAAGGGCCCTGC-1	L2	L3	L2	L2	L2	L3	L3	L3	L3
ACCGAAGAGTCTGGTT-1	WM	WM	WM	unmatch	WM	WM	WM	WM	WM
ACCGACACATCTCCCA-1	L2	L4	L6	L6	L6	L6	L6	L6	L6
ACCGACTGAGTCCCAC-1	L2	L2	L6	L6	L6	L6	L6	L6	L6
ACCGATGGTAGCATCG-1	L5	L5	L5	L5	L3	L4	L5	L5	L5
ACCGCAATAACTGCCT-1	L5	L4	L5	L5	L5	L5	L5	L5	L5
ACCGCGGTGGAAGTCG-1	L2	L4	L2	L3	L3	L3	L3	L3	L3
ACCGGGCCTTTGTTGA-1	L2	L5	L3	L3	L3	L3	L3	L3	L3
ACCGGTCAGGTACACC-1	WM	WM	WM	WM	WM	WM	WM	WM	WM
ACCGGTCTGAGTACGG-1	L2	L2	L1	L1	L2	L2	L1	L1	L2
ACCGTCCACTGGGCCC-1	WM	WM	WM	WM	WM	WM	WM	WM	WM
ACCGTGACCACGTGGG-1	WM	WM	WM	WM	WM	WM	WM	WM	WM
ACCGTTCCCGCTCTGA-1	L2	L3	L2	L2	L2	L2	L3	L2	L3
ACCTAAGTACCTTTCA-1	WM	WM	WM	WM	WM	WM	WM	WM	WM
ACCTAATCGACTTCCT-1	L4	L5	L5	L5	L5	L5	L5	L5	L5
ACCTACAGTATGTGGT-1	L2	L2	L2	L2	L2	L2	L2	L3	L3
ACCTACTATAAATCTA-1	L2	L6	unmatch	L6	unmatch	L6	L6	L6	L6
ACCTCCGCCCTCGCTG-1	L2	L2	L2	L2	L2	L2	L2	L3	L3
ACCTCCGTTATTCACC-1	L2	L4	L2	L2	L2	L2	L3	L3	L3
ACCTCGAACTTATGCT-1	WM	WM	WM	WM	WM	WM	WM	WM	WM
ACCTGCGTGTCATGTT-1	L2	L4	L6	L6	L6	WM	L6	L6	L6
ACCTTTCCTTTAGAAG-1	L2	L2	L2	L2	L2	L1	L1	L1	L3
ACGAAATGGGCGGCAC-1	L2	L1	L5	L5	L5	L5	L5	L5	L5
ACGACTGGTCATACTC-1	WM	WM	WM	WM	WM	WM	WM	WM	WM
ACGAGAACCCATCACG-1	L2	L2	L1	L1	L1	WM	L1	L1	L1
ACGAGATATTTGCTTA-1	L2	L3	L2	L2	L3	L3	L3	L3	L3
ACGAGGATACCACTCT-1	WM	WM	WM	WM	WM	WM	WM	WM	WM
ACGAGGTTTACAACGT-1	WM	WM	WM	WM	WM	WM	WM	WM	WM
ACGAGTACGGATGCCC-1	L2	L5	L3	L2	L3	L3	L3	L4	L4
ACGATACATAGAACTA-1	L2	L5	L5	L5	L5	L5	L5	L5	L5
ACGATCATACATAGAG-1	L6	L5	L6	L6	L5	L6	L5	L6	L5
ACGATCATCTTGTAAA-1	L2	L4	L2	L3	L3	L3	L4	L4	L4
ACGATGCATATGTTAT-1	L2	L1	unmatch	L1	L6	WM	L6	L6	L6
ACGATGGATCCGATGC-1	L2	L5	L3	L3	L3	L4	L4	L3	L3
ACGCAAACTAATAGAT-1	WM	WM	unmatch	unmatch	unmatch	WM	WM	L6	WM
ACGCAATCACTACAGC-1	L2	L3	L2	L2	L2	L2	L2	L3	L3
ACGCATACGTTTACTA-1	L2	L2	L2	L1	L2	L2	L3	L3	L3
ACGCATTCGTGAGTAC-1	L2	L6	L1	L6	L6	L6	L6	L6	L6
ACGCCAGATGATTTCT-1	L2	L5	L5	L5	L5	L5	L5	L5	L5
ACGCCCAGCTGTCGAT-1	L2	L2	L2	L2	L2	L2	L2	L3	L3
ACGCCGCTAGACGACC-1	L6	L1	L6	L6	L6	L6	L6	L6	L6
ACGCGAAGTCAGACGA-1	WM	L6	unmatch	L6	unmatch	WM	L6	L6	L6
ACGCGCTACACAGGGT-1	L2	L1	unmatch	L6	L6	L6	L6	L6	L6
ACGCGGGCCAAGGACA-1	L2	L1	L1	L6	L6	L6	L6	L6	L6
ACGCTAGTGATACACT-1	L4	L5	L3	L3	L3	L4	L4	L4	L4
ACGCTGTGAGGCGTAG-1	L2	L5	L6	L5	L5	L5	L5	L5	L5
ACGCTTAGTGTCTCTC-1	L2	L3	L2	L2	L2	L3	L3	L3	L3
ACGGAATTTAGCAAAT-1	L2	L2	L2	L2	L2	L3	L2	L2	L3
ACGGACTCTCAAAGCG-1	L2	L4	L5	L5	L5	L5	L5	L5	L5
ACGGAGCGCAAATTAC-1	L2	L2	L2	L2	L2	L2	L2	L3	L3
ACGGATGGTGCGGATA-1	L5	L4	L5	L5	L5	L5	L5	L5	L5
ACGGCACTTGCTTGGG-1	L2	L6	unmatch	L6	L6	L6	L6	L6	L6
ACGGCCAACATGGACT-1	WM	L6	unmatch	L6	unmatch	WM	L6	L6	L6
ACGGCGACGATGGGAA-1	L5	L5	L5	L6	L5	L5	L5	L5	L6
ACGGCGGGTTGCCCTG-1	L1	L3	L1	L1	L1	L1	L1	L1	L1
ACGGCTGGATGTAGAA-1	WM	WM	WM	WM	WM	WM	WM	WM	WM
ACGGGAGTGTCGGCCC-1	WM	WM	WM	unmatch	unmatch	WM	WM	WM	WM
ACGGGTCATGTGACTT-1	L2	L4	L1	L1	L1	L1	L1	L1	L1
ACGTACAGATTTCTCT-1	L2	L5	L3	L3	L3	L4	L4	L4	L4
ACGTAGATTGCTGATG-1	L2	L5	L6	L6	L6	L6	L6	L6	L6
ACGTATTACTCCGATC-1	L4	L2	L3	L3	L3	L4	L4	L4	L4
ACGTCCTAAACGAGAT-1	L2	L3	L1	L1	L2	L1	L1	L1	L1
ACGTGCGCCTCGTGCA-1	L2	L5	L5	L5	L5	L4	L5	L5	L5
ACGTGGTCGAATGTGC-1	L2	L2	L2	L2	L2	L2	L2	L2	L3
ACGTTAATGTCGAAGA-1	L2	L5	L6	L6	L6	L6	L6	L6	L6
ACGTTAGATTTGCCCG-1	L2	L1	unmatch	L6	L6	WM	L6	L6	L6
ACGTTCCGCGCTCCGT-1	L2	L3	L2	L2	L2	L2	L2	L3	L3
ACGTTCGCAATCAATT-1	L2	L2	L2	L2	L2	L2	L2	L3	L3
ACGTTCGTTCAGGAAA-1	WM	WM	WM	unmatch	unmatch	WM	WM	WM	WM
ACGTTCTGTACAAGTC-1	L2	L4	L2	L2	L2	L3	L3	L3	L3
ACGTTTAGTTGTGATC-1	L2	L5	L3	L3	L3	L4	L4	L4	L4
ACTAATACGTCAGGCG-1	L2	L4	L2	L2	L2	L2	L2	L3	L3
ACTACATCCCGACAAG-1	WM	WM	WM	WM	WM	WM	WM	WM	WM
ACTACCAGCTCTCTGG-1	L2	L5	L5	L5	L5	L5	L5	L5	L5
ACTACGCGTTAGAATT-1	WM	L4	unmatch	L1	L6	WM	L6	L6	L6
ACTAGTTGCGATCGTC-1	L2	L2	L2	L2	L2	L3	L3	L3	L3
ACTATATGCTGTGTTC-1	L2	L3	L2	L2	L2	L2	L2	L2	L3
ACTATCCAGGGCATGG-1	L2	L4	L2	L2	L3	L3	L3	L3	L3
ACTATCTGCCCGCGTA-1	L2	L2	L2	L2	L2	L2	L2	L3	L2
ACTATGTCCAGCTGCC-1	WM	WM	WM	WM	WM	WM	WM	WM	WM
ACTATTCGTCCGTGGT-1	L2	L5	L3	L3	L3	L4	L4	L4	L4
ACTATTTCCGGGCCCA-1	WM	WM	WM	WM	WM	WM	WM	WM	WM
ACTCAACGAATGTATT-1	L2	L5	L1	L1	L1	WM	L1	L1	L1
ACTCAAGTGCAAGGCT-1	L2	L4	L3	L5	L3	L4	L4	L4	L4
ACTCAATAAAGGCACG-1	L2	L5	L6	L5	L5	L5	L6	L6	L5
ACTCAGACCTGCTTCT-1	L2	L3	L2	L2	L2	L2	L2	L2	L2
ACTCATGGCAGCCTTC-1	WM	WM	WM	WM	WM	WM	WM	WM	WM
ACTCCAATATCATCAT-1	WM	WM	WM	WM	WM	WM	WM	WM	WM
ACTCCCATTCCTAAAG-1	L2	L2	unmatch	unmatch	L6	WM	L6	L6	L6
ACTCCCGAATTCGTTT-1	L2	L2	L3	L3	L3	L3	L3	L4	L3
ACTCCCTAATGCTAAA-1	L2	L4	L6	L5	L6	L6	L5	L6	L6
ACTCCCTAGAATAGTA-1	L2	L2	L6	L6	L6	L6	L6	L6	L6
ACTCGTAACCCGTCCT-1	WM	WM	WM	unmatch	WM	WM	WM	WM	WM
ACTCGTCAGTAATCCC-1	L2	L5	L6	L5	L5	L6	L6	L6	L6
ACTCTCTGACTTAGGT-1	L2	L5	L6	L6	L5	L6	L5	L6	L6
ACTCTCTTATACACGA-1	L2	L3	L2	L2	L3	L3	L3	L3	L3
ACTCTTGTATAGTAAC-1	L2	L4	L6	L6	L6	L6	L6	L6	L6
ACTGAAACGCCGTTAG-1	L2	L4	L3	L3	L3	L4	L4	L3	L4
ACTGAATGGCGAAAGT-1	L5	L4	L5	L5	L5	L5	L5	L5	L5
ACTGATTTAGTGATTC-1	L2	L2	L2	L2	L2	L3	L3	L3	L3
ACTGCCCGCCATTCTC-1	WM	WM	WM	WM	WM	WM	WM	WM	WM
ACTGCCGTCGTAACTC-1	L2	L5	L5	L3	L5	L4	L5	L5	L4
ACTGCTCGGAAGGATG-1	WM	L6	unmatch	unmatch	unmatch	WM	L6	L6	L6
ACTGTACGATACACAT-1	L2	L5	L5	L5	L5	L5	L5	L6	L6
ACTGTAGCACTTTGGA-1	L2	L4	L6	L5	L5	L5	L5	L5	L5
ACTGTATACGCGAGCA-1	L2	L3	L1	L2	L2	L2	L1	L1	L1
ACTGTCCAGGATTATA-1	L2	L6	L6	L6	L6	L6	L6	L6	L6
ACTGTCTTCTTTAGAA-1	L2	L1	L6	L6	L6	L6	L6	L6	L6
ACTGTGCTAGTAGATC-1	L2	L3	L2	L2	L2	L2	L2	L2	L2
ACTGTTTAGTGTAGGC-1	L2	L3	L2	L2	L1	L1	L1	L2	L1
ACTTACCGGGCGCGCA-1	L2	L2	L2	L2	L2	L3	L3	L3	L3
ACTTACGCATCCACGC-1	L2	L4	L5	L5	L5	L5	L5	L5	L5
ACTTAGTACGACAAGA-1	L2	L3	L2	L2	L2	L2	L2	L2	L3
ACTTATACTTACCCGG-1	L2	L5	L5	L5	L5	L4	L5	L5	L5
ACTTATCTGATCTATA-1	L2	L3	L1	L1	L1	L1	L3	L2	L1
ACTTATTAGGATCGGT-1	L2	L1	L6	L6	L6	WM	L6	L6	L6
ACTTATTTATGTGCCA-1	L4	L4	L3	L3	L3	L4	L4	L5	L5
ACTTCAGGCTGATCCC-1	L2	L4	L5	L5	L5	L5	L5	L5	L5
ACTTCCATGCGGGACA-1	L2	L4	L3	L5	L3	L4	L4	L4	L4
ACTTCGCCATACGCAC-1	L5	L5	L6	L5	L5	L6	L5	L6	L5
ACTTGACTCCCTCTTT-1	L2	L6	L6	L6	L6	L6	L6	L6	L6
ACTTGCCATATTGTAC-1	L2	L3	L2	L2	L2	L2	L2	L1	L1
ACTTGGGACCCGGTGG-1	L2	L4	L6	L6	L6	L6	L6	L6	L6
ACTTGTAGTCCCTTCA-1	L2	L4	L6	L6	L6	L6	L6	L6	L6
ACTTGTGGATGGAACG-1	L2	L2	L2	L2	L2	L2	L2	L3	L3
ACTTTACCCTCATGAA-1	L2	L2	L2	L2	L3	L3	L3	L3	L3
ACTTTCCTATAGCTTC-1	L2	L1	L6	L6	L6	L6	L6	L6	L6
ACTTTGACTGCATCCT-1	L2	L3	L5	L5	L5	L5	L5	L5	L5
ACTTTGGTCGTGCTCC-1	WM	WM	WM	WM	WM	WM	WM	WM	WM
AGAAATTATGACTCGC-1	L2	L2	L2	L1	L2	L2	L2	L1	L2
AGAACCCTCAATTGGG-1	WM	WM	WM	WM	WM	WM	WM	WM	WM
AGAACGTGGTACATTC-1	L2	L5	L6	L5	L5	L6	L6	L6	L5
AGAAGAGCGCCGTTCC-1	L2	L5	L5	L1	L5	L5	L5	L5	L5
AGAAGGTACACTTCAC-1	WM	WM	WM	unmatch	unmatch	WM	WM	L6	WM
AGAAGGTTGCCGAATT-1	WM	WM	unmatch	unmatch	unmatch	WM	WM	WM	WM
AGAAGGTTGTAGGTCG-1	L4	L4	L5	L5	L5	L5	L5	L5	L5
AGAAGTGATTCGTGAT-1	WM	WM	WM	unmatch	unmatch	WM	WM	WM	WM
AGAATAAATCTTCAGG-1	L2	L4	L5	L5	L5	L5	L5	L5	L5
AGAATGCGGGTTCGGA-1	L1	L2	L2	L1	L2	L2	L1	L1	L2
AGAATTATGGATTCGA-1	L2	L5	L3	L3	L3	L4	L4	L4	L4
AGAATTGTTTGACATA-1	L2	L2	L2	L2	L2	L3	L3	L3	L3
AGACATAGATCCTTCC-1	L2	L3	L2	L2	L2	L2	L2	L2	L2
AGACCAAACCACACCT-1	WM	WM	unmatch	unmatch	unmatch	WM	L6	L6	L6
AGACCATGGGATACAA-1	L2	L3	L3	L3	L3	L4	L3	L4	L4
AGACCCACCGCTGATC-1	L2	L4	L6	L6	L6	L6	L6	L6	L6
AGACCCGCCCTCCTCG-1	L2	L5	L6	L6	L6	L6	L6	L6	L6
AGACCGCTCCGCGGTT-1	L2	L2	L2	L2	L2	L2	L2	L3	L3
AGACCGGGAAACCCTG-1	L6	L1	L6	L6	L6	L6	L6	L6	L6
AGACGAAGTGCCGGTC-1	L2	L4	L3	L3	L3	L4	L4	L4	L3
AGACGACGATGCCGCT-1	WM	WM	WM	WM	WM	WM	WM	WM	WM
AGACGGGATTGGTATA-1	L2	L2	L2	L2	L2	L2	L2	L2	L3
AGACGGGCCGATTTAA-1	L2	L3	L2	L2	L2	L2	L2	L3	L2
AGACTAGCCTTCCAGA-1	L2	L5	L6	L6	L6	L6	L5	L5	L5
AGACTGTTACCGGGTC-1	WM	WM	WM	unmatch	unmatch	WM	WM	L6	WM
AGAGAAACACCAGAAA-1	WM	WM	WM	WM	WM	WM	WM	WM	WM
AGAGAACCGTCTAGGA-1	L5	L5	L5	L5	L5	L5	L5	L5	L5
AGAGAAGGAGTACAAT-1	WM	WM	WM	WM	WM	WM	WM	WM	WM
AGAGATCTCTAAAGCG-1	L2	L6	L6	L6	L6	L6	L6	L6	L6
AGAGCAGTTATGAGAC-1	L2	L4	L3	L5	L5	L4	L4	L4	L4
AGAGCCGCCGAGATTT-1	L2	L2	L2	L2	L2	L2	L2	L2	L2
AGAGCGGGCTAATCAT-1	L2	L5	L5	L5	L5	L5	L4	L4	L4
AGAGCGTACAAGCTCG-1	L2	L5	L3	L3	L3	L4	L4	L4	L4
AGAGGCTTCGGAAACC-1	L2	L4	L3	L3	L3	L3	L3	L3	L3
AGAGGTATCTCGGTCC-1	L2	L2	L1	L1	L1	L1	L1	L1	L1
AGAGTAAACTTCACTA-1	L2	L2	L2	L2	L2	L3	L3	L3	L3
AGAGTTAGAGACCGAT-1	L2	L2	L2	L2	L2	L2	L2	L3	L3
AGATAACTTCAGGGCC-1	L2	L1	L6	L6	L6	L6	L6	L6	L6
AGATACCGGTGTTCAC-1	L2	L1	unmatch	L1	L6	WM	L6	L6	L6
AGATACGACTTCATAT-1	L2	L3	L2	L2	L2	L3	L3	L3	L3
AGATACTCAAGATCGA-1	L2	L4	L5	L5	L5	L5	L5	L5	L5
AGATATAATACGACTA-1	L5	L4	L5	L5	L5	L5	L5	L5	L5
AGATCGTGCATAAGAT-1	L2	L3	L3	L3	L3	L4	L3	L4	L4
AGATCTCAGGTGTGAT-1	L2	L5	L6	L5	L5	L6	L6	L6	L6
AGATGACTCGCCCACG-1	L2	L5	L5	L6	L5	L6	L5	L5	L5
AGATGAGGGTTGCGAT-1	L2	L3	L2	L2	L3	L3	L3	L3	L3
AGATGATGGAGTCTGG-1	L2	L4	L3	L3	L3	L3	L4	L3	L3
AGATGCAAGACGTGCA-1	WM	WM	WM	WM	WM	WM	WM	WM	WM
AGATGCTATAACGAGC-1	L2	L3	L1	L1	L1	WM	L1	L1	L1
AGATTATAGGACGTTT-1	L2	L4	L1	L6	L6	L6	L6	L6	L6
AGATTCACAACCGATA-1	WM	WM	WM	unmatch	unmatch	WM	WM	L6	WM
AGCAAAGGCCGCTAGT-1	L2	L4	L6	L5	L5	L5	L5	L6	L6
AGCAACATATCTTATT-1	L2	L4	L3	L3	L3	L4	L4	L4	L5
AGCAACCGAAAGTAAT-1	WM	WM	WM	WM	WM	WM	WM	WM	WM
AGCACACGTTTAGACT-1	WM	WM	WM	WM	WM	WM	WM	WM	WM
AGCACCAGTACTCACG-1	L2	L2	L6	L6	L6	L6	L6	L6	L6
AGCACTACCGGCCTGT-1	L5	L4	L5	L5	L5	L5	L5	L5	L5
AGCACTACCTCACCAG-1	L2	L4	L5	L5	L5	L5	L5	L5	L5
AGCACTTAAGGACGCC-1	L2	L4	L6	L5	L5	L6	L5	L5	L5
AGCAGAAGGAGAAAGA-1	L2	L4	L6	L5	L5	L5	L5	L6	L6
AGCAGCCAGATGAATA-1	L2	L4	unmatch	L6	L6	L1	L6	L6	L6
AGCATATCAATATGCT-1	L2	L1	L3	L3	L3	L4	L4	L4	L4
AGCATCATTTCGAAAG-1	WM	WM	WM	WM	WM	WM	WM	WM	WM
AGCATCGTCGATAATT-1	L2	L5	L5	L6	L5	L5	L5	L5	L5
AGCCAAGCTTTGTGTC-1	L2	L1	unmatch	L6	L6	L6	L6	L6	L6
AGCCACAGGTTACCCG-1	L2	L4	L3	L3	L3	L4	L4	L4	L4
AGCCACTCCCGTGCTT-1	L5	L5	L5	L5	L5	L5	L5	L5	L5
AGCCCATACATGTAAG-1	L2	L1	unmatch	L6	L6	L6	L6	L6	L6
AGCCCGGCATTAGAGG-1	WM	WM	WM	WM	WM	WM	WM	WM	WM
AGCCCGGTAGCCTGTA-1	WM	WM	WM	unmatch	unmatch	WM	WM	L6	WM
AGCCCTAAGCGAAGTT-1	L2	L5	L3	L3	L3	L5	L4	L4	L4
AGCCCTCCCTGGTGGC-1	WM	WM	WM	WM	WM	WM	WM	WM	WM
AGCCCTTCTAATCCGA-1	L2	L3	L2	L2	L2	L3	L3	L3	L3
AGCCGTGGCTAAATGT-1	WM	WM	WM	WM	WM	WM	WM	WM	WM
AGCCTAATACCCACGT-1	WM	WM	WM	unmatch	WM	WM	WM	WM	WM
AGCCTTAAAGCGGAAG-1	L2	L3	L2	L2	L2	L3	L3	L3	L3
AGCGACAGGAACGGTC-1	WM	WM	WM	WM	WM	WM	WM	WM	WM
AGCGACATCCCATTCA-1	L2	L5	L5	L5	L5	L5	L5	L5	L4
AGCGACCAACGATATT-1	L2	L5	L6	L5	L6	L6	L6	L6	L5
AGCGAGACGTGAAGGC-1	WM	WM	WM	WM	WM	WM	WM	WM	WM
AGCGATGCGCCTAATA-1	L2	L2	L2	L2	L2	L1	L2	L2	L3
AGCGCATAATGAATCG-1	L2	L6	unmatch	unmatch	unmatch	WM	L6	L6	L6
AGCGCGGGTGCCAATG-1	L2	L5	L3	L3	L3	L4	L4	L4	L4
AGCGCTTATGGGCAAG-1	L2	L2	L2	L2	L2	L2	L2	L3	L3
AGCGGACACTTCGTAG-1	L2	L6	L1	L6	L6	L6	L6	L6	L6
AGCGGCGGTTAGCGGT-1	WM	WM	WM	unmatch	unmatch	WM	WM	WM	L6
AGCGGGAAGGGTCCAT-1	L2	L3	L2	L2	L2	L3	L3	L3	L3
AGCGGGTCTGACACTC-1	L6	L4	L6	L6	L6	L6	L6	L6	L6
AGCGGTTGAGATGTAC-1	L2	L3	L2	L2	L2	L2	L2	L3	L2
AGCGTAGCGCTAGACC-1	L2	L3	L1	L1	L1	L1	L3	L1	L1
AGCGTCTGAACCCGCA-1	L2	L2	L1	L1	L1	WM	L1	L1	L1
AGCGTGGTATTCTACT-1	L2	L4	L6	L6	L6	L6	L6	L6	L6
AGCGTTCCGATTTAAA-1	L2	L3	L2	L2	L2	L2	L2	L3	L3
AGCTAACAAGCAATGT-1	WM	WM	WM	WM	WM	WM	WM	WM	WM
AGCTAAGTACGCAGGC-1	L2	L4	L3	L3	L3	L4	L4	L4	L4
AGCTAGAAGCAGAAGT-1	L2	L3	L3	L3	L3	L3	L3	L3	L3
AGCTATTTAATCCAAC-1	L5	L5	L5	L3	L5	L5	L4	L4	L4
AGCTCCATATATGTTC-1	L2	L2	L2	L2	L2	L2	L2	L2	L3
AGCTCCTTCGCACATC-1	L2	L4	L5	L5	L5	L5	L5	L5	L5
AGCTCTAGACGTTCCA-1	L2	L5	L6	L6	L6	L6	L6	L6	L6
AGCTCTTCCCAGTGCA-1	L4	L5	L3	L3	L3	L4	L4	L4	L4
AGCTCTTCGTAACCTT-1	L2	L2	L2	L2	L3	L3	L3	L3	L3
AGCTCTTTACTCAGTT-1	WM	WM	unmatch	unmatch	unmatch	WM	WM	WM	L6
AGCTGAAGTAAACCAA-1	L2	L5	L3	L3	L5	L4	L5	L5	L5
AGCTGTAACCTCAATC-1	WM	WM	WM	WM	WM	WM	WM	WM	WM
AGCTTATAGAGACCTG-1	L2	L2	L1	L1	L1	WM	L1	L1	L1
AGCTTCAATACTTTGA-1	L2	L2	L2	L1	L2	L2	L2	L2	L3
AGCTTGATCTTAACTT-1	L2	L1	L6	L6	L6	L6	L6	L6	L6
AGGAAAGCCTCTGATG-1	L2	L2	L1	L1	L1	L1	L3	L1	L1
AGGAAGCTGTCCGCCG-1	L2	L4	L6	L6	L6	L6	L6	L6	L6
AGGACAGTCGAATCCC-1	L5	L5	L5	L5	L5	L5	L5	L5	L5
AGGACATCGCACGTCG-1	L2	L5	L3	L3	L3	L3	L3	L3	L3
AGGACGACCCATTAGA-1	WM	WM	unmatch	unmatch	unmatch	WM	WM	WM	WM
AGGACGCTCGATGTTG-1	L2	L3	L2	L3	L3	L3	L3	L4	L4
AGGAGGCCTTCGCGCG-1	L2	L4	L3	L3	L3	L3	L3	L4	L3
AGGATAAAGTCGGGAT-1	L2	L4	L6	L6	L6	L6	L6	L6	L6
AGGATATAGGGATTTA-1	L2	L3	L3	L3	L3	L4	L4	L4	L3
AGGATCACGCGATCTG-1	WM	WM	unmatch	unmatch	unmatch	WM	WM	L6	L6
AGGCAAAGAGGAATCA-1	L2	L3	L1	L2	L1	L1	L3	L1	L1
AGGCACGTGACTGTCC-1	L2	L2	L1	L1	L1	L2	L1	L1	L2
AGGCAGATGCGTAAAC-1	L2	L5	L5	L5	L5	L5	L5	L5	L5
AGGCAGGGAGCGTACT-1	WM	WM	unmatch	unmatch	unmatch	WM	WM	WM	WM
AGGCATTGTCGTAGGG-1	L2	L6	L3	L3	L3	L4	L4	L4	L3
AGGCCACCCGTTATGA-1	L2	L4	L6	L5	L5	L5	L5	L5	L5
AGGCCCATTGTACAGG-1	L2	L5	L3	L3	L3	L4	L4	L4	L4
AGGCCCTAGAACGCCA-1	WM	WM	unmatch	unmatch	unmatch	WM	WM	L6	L6
AGGCCTGAGAATCTCG-1	L2	L4	L3	L3	L3	L4	L4	L4	L4
AGGCGGTTTGTCCCGC-1	WM	WM	WM	WM	WM	WM	WM	WM	WM
AGGCGTCTATGGACGG-1	L2	L4	L1	L1	L1	L2	L1	L2	L2
AGGCTATGGTTAGCTT-1	L2	L1	L6	L5	L3	L4	L4	L4	L4
AGGCTTCCCGAAGAAG-1	WM	WM	WM	WM	WM	WM	WM	WM	WM
AGGCTTGCTAGACACC-1	L2	L5	L1	L3	L3	L3	L3	L3	L3
AGGGAAACGAGGTACT-1	L2	L3	L3	L2	L3	L3	L4	L4	L3
AGGGACAGCACGGCGG-1	L2	L3	L1	L1	L1	L1	L1	L1	L1
AGGGACCGGCTGCGTT-1	L2	L2	L2	L2	L2	L2	L3	L3	L3
AGGGACTCTACGCGAC-1	WM	L6	unmatch	unmatch	unmatch	WM	WM	L6	L6
AGGGAGACATACTTCG-1	L2	L3	L2	L2	L2	L2	L2	L3	L3
AGGGCAGCGGCGTGGT-1	L2	L5	L3	L2	L3	L3	L3	L3	L3
AGGGCGAGCAGCTGAT-1	L2	L4	L6	L6	L6	WM	L6	L6	L6
AGGGCGTGATCGGCTA-1	L5	L5	L3	L3	L3	L4	L4	L4	L4
AGGGCTGCAGTTACAG-1	L2	L6	unmatch	L6	L6	L6	L6	L6	L6
AGGGTCAGAGCACTCG-1	WM	WM	unmatch	unmatch	WM	WM	WM	WM	WM
AGGGTCGATGCGAACT-1	L2	L4	L3	L3	L3	L4	L4	L4	L4
AGGGTGCCGTTCTTTA-1	WM	WM	WM	WM	WM	WM	WM	WM	WM
AGGGTGCTCTCGAGGG-1	L5	L5	L5	L5	L5	L4	L5	L5	L5
AGGGTGGATAGTGCAT-1	L2	L4	L3	L3	L3	L4	L4	L4	L4
AGGGTTCCCTTTGGTT-1	L5	L5	L5	L5	L5	L5	L5	L5	L5
AGGGTTTAGTTCGGGA-1	L2	L2	L1	L6	L6	L6	L6	L6	L6
AGGTAACCTCCTATTC-1	L2	L3	L2	L2	L2	L2	L3	L3	L3
AGGTACGATATTGCCA-1	L4	L5	L3	L3	L3	L4	L4	L4	L4
AGGTAGATCGAGATAT-1	WM	WM	WM	WM	WM	WM	WM	WM	WM
AGGTAGGTACAAAGCT-1	L2	L1	L6	L6	L6	L6	L5	L6	L6
AGGTATAATTGATAGT-1	L2	L4	L2	L2	L3	L3	L3	L3	L3
AGGTCAGGTGAGAGTG-1	L2	L6	unmatch	unmatch	unmatch	WM	L6	L6	L6
AGGTCGCCACTTCGGT-1	L2	L1	L1	L1	L1	L1	L3	L1	L1
AGGTCGCGGAGTTACT-1	L2	L5	L3	L2	L3	L3	L3	L3	L3
AGGTGGTGACCTTCGC-1	L2	L4	unmatch	L6	L6	L6	L6	L6	L6
AGGTGTATCGCCATGA-1	L2	L4	L5	L5	L5	L5	L5	L5	L5
AGGTTACACCATGCCG-1	L2	L2	L2	L2	L2	L2	L2	L3	L3
AGGTTCTCCTTTCCGG-1	WM	WM	WM	WM	WM	WM	WM	WM	WM
AGGTTGAGGCACGCTT-1	L2	L5	L5	L5	L5	L5	L5	L5	L5
AGGTTTCACACACCTT-1	WM	L4	L6	L6	L6	L6	L6	L6	L6
AGTAACGTTCATCCTG-1	L2	L3	L2	L2	L2	L2	L3	L3	L3
AGTAATGTCTTGCCGC-1	L5	L5	L5	L5	L5	L4	L4	L4	L4
AGTAATTTGCAAGCGT-1	WM	WM	unmatch	WM	WM	WM	WM	WM	WM
AGTACATCATTTATCA-1	L2	L3	L2	L2	L2	L3	L3	L3	L3
AGTACCTTCGAGTGCT-1	L2	L2	L1	L1	L1	L2	L1	L1	L2
AGTACGGCCCGTATCG-1	L5	L4	L5	L5	L5	L5	L5	L5	L5
AGTACGGGCACCTGGC-1	L5	L5	L5	L5	L5	L5	L5	L5	L5
AGTACGTGGCCTGTCT-1	L2	L3	L2	L2	L3	L3	L3	L3	L3
AGTACTCTTATGCCCA-1	L4	L4	L3	L3	L3	L4	L4	L4	L4
AGTAGAAGGCGCCTCA-1	WM	L6	unmatch	L6	unmatch	L6	L6	L6	L6
AGTAGCGTGAACGAAC-1	L2	L2	L2	L2	L2	L2	L2	L2	L3
AGTAGCTAGACGCCGA-1	L1	L2	L1	L1	L1	L2	L1	L1	L1
AGTAGGAAGGAAGTTG-1	L2	L5	L3	L3	L3	L3	L3	L3	L3
AGTAGGTAACATACAT-1	L2	L3	L2	L3	L3	L3	L3	L3	L3
AGTATAATACTAGGCA-1	L2	L5	L3	L5	L3	L5	L4	L4	L4
AGTATACACAGCGACA-1	WM	WM	unmatch	unmatch	unmatch	WM	WM	L6	WM
AGTATCCATAATAACG-1	L2	L3	L1	L1	L1	L1	L3	L1	L1
AGTATGCTGGAGACCA-1	WM	WM	WM	WM	WM	WM	WM	WM	WM
AGTATTTGGCACGACC-1	WM	L6	unmatch	unmatch	unmatch	WM	WM	L6	L6
AGTCAAATGATGTGAT-1	WM	WM	WM	WM	WM	WM	WM	WM	WM
AGTCAACACCACCATC-1	WM	L6	unmatch	unmatch	unmatch	WM	WM	WM	WM
AGTCAAGATGACACTT-1	L2	L4	L3	L3	L3	L4	L4	L4	L4
AGTCACTAGCTCTCGA-1	L2	L4	L3	L2	L3	L3	L3	L3	L3
AGTCACTCCGCCTCAT-1	L2	L3	L1	L1	L1	L1	L1	L1	L1
AGTCAGCCACCGCCTG-1	L2	L2	L5	L2	L2	L3	L3	L3	L3
AGTCCAGCGGGTACGT-1	L2	L3	L1	L1	L1	L1	L1	L1	L1
AGTCCATTGGCTGATG-1	L5	L4	L3	L3	L3	L4	L4	L4	L4
AGTCCCGCCTTTAATT-1	L2	L1	L3	L3	L3	L4	L4	L4	L4
AGTCGACGGTCTCAAG-1	L5	L5	L5	L6	L5	L5	L5	L5	L5
AGTCGGCCCAAACGAC-1	L2	L1	L5	L5	L5	L5	L5	L5	L5
AGTCGGCTCAACTTTA-1	WM	WM	unmatch	unmatch	unmatch	WM	WM	WM	WM
AGTCGGTTGCGTGAGA-1	L2	L2	L2	L2	L2	L2	L2	L3	L3
AGTCGTATAAAGCAGA-1	L2	L2	L5	L5	L5	L5	L5	L5	L5
AGTCGTCGACCACCAA-1	L2	L4	L3	L3	L3	L4	L4	L4	L4
AGTCGTGGGCATTACG-1	WM	WM	WM	WM	WM	WM	WM	WM	WM
AGTCTAAAGTATACTC-1	L2	L3	L2	L2	L2	L2	L2	L3	L3
AGTCTCACAAGACTAC-1	WM	WM	WM	WM	WM	WM	WM	WM	WM
AGTCTGGACATCCTTG-1	L2	L3	L2	L2	L2	L3	L3	L3	L3
AGTCTTCTCCTCAAAT-1	L2	L5	L6	L5	L5	L6	L5	L6	L5
AGTCTTTAAAGTGTCC-1	L5	L4	L5	L5	L5	L5	L5	L5	L5
AGTGAACAAACTTCTC-1	L2	L2	L3	L3	L3	L4	L3	L3	L3
AGTGACCTACTTTACG-1	WM	WM	unmatch	unmatch	unmatch	WM	WM	WM	WM
AGTGACTGTGACACAA-1	WM	WM	WM	WM	WM	WM	WM	WM	WM
AGTGAGACTTCCAGTA-1	L5	L5	L5	L5	L5	L5	L5	L5	L5
AGTGAGCCTCGCCGCC-1	L4	L5	L3	L3	L3	L4	L3	L4	L4
AGTGAGGGTTTCTGAC-1	L2	L3	L2	L2	L3	L3	L3	L3	L3
AGTGATAACCTGCGCG-1	L4	L4	L3	L3	L3	L4	L4	L4	L4
AGTGATATGAGTAGTT-1	WM	WM	unmatch	unmatch	unmatch	WM	WM	WM	WM
AGTGATTCAAGCAGGA-1	L5	L5	L5	L5	L5	L5	L5	L5	L5
AGTGCACGCTTAAGAA-1	L2	L2	L3	L3	L3	L4	L4	L4	L4
AGTGCGTAGCTCGTAA-1	WM	WM	WM	unmatch	unmatch	WM	WM	WM	WM
AGTGCTAAACACAGCA-1	L2	L6	L3	L3	L3	L4	L4	L4	L4
AGTGCTTGCACGAATA-1	L4	L4	L5	L5	L5	L5	L5	L5	L5
AGTGGCGGCAATTTGA-1	L2	L5	L3	L3	L3	L4	L4	L4	L4
AGTGGCGTCTGAAGGT-1	L2	L4	L3	L3	L3	L4	L4	L4	L4
AGTGGCTCCGTCGGCC-1	L6	L1	L6	L6	L5	L5	L5	L6	L6
AGTGGTGTTACCCGTG-1	L2	L4	L1	L6	L6	L6	L6	L6	L6
AGTGTATTGCGCATTG-1	L2	L5	L3	L3	L3	L4	L4	L4	L4
AGTGTGCTAAGATCGC-1	L2	L4	L1	L1	L1	L1	L1	L1	L1
AGTGTGGTCTATTGTG-1	L2	L3	L2	L3	L3	L3	L3	L3	L3
AGTTAAACACTTGCGA-1	WM	L6	unmatch	unmatch	unmatch	WM	L6	L6	L6
AGTTAAGCGGTCCCGG-1	L4	L5	L3	L3	L3	L4	L4	L4	L4
AGTTAAGTCAACCGCT-1	WM	WM	WM	WM	WM	WM	WM	WM	WM
AGTTACCGCACATGGT-1	L2	L4	L5	L3	L3	L4	L3	L4	L4
AGTTACTCTATCGTGG-1	L2	L5	L3	L3	L3	L4	L4	L4	L4
AGTTATTGAAAGGTAA-1	L2	L3	L2	L2	L2	L2	L2	L2	L3
AGTTCCTACAGAATTA-1	L2	L1	L6	L6	L6	L6	L6	L6	L6
AGTTCCTATTTATGTT-1	L2	L4	L6	L6	L6	L6	L6	L6	L6
AGTTCTGCGTTGTATC-1	L2	L5	L1	L1	L1	L1	L1	L1	L1
AGTTGACATCGGCTGG-1	L2	L2	L1	L1	L1	L1	L1	L1	L1
AGTTGACGGTCCTTGC-1	WM	L6	L6	L6	L6	L6	L6	L6	L6
AGTTGCTGACTGATAT-1	L2	L3	L2	L2	L2	L2	L2	L3	L3
AGTTTCGCAGGTCGGA-1	L2	L5	L3	L3	L3	L4	L4	L4	L4
AGTTTGCACCTGCCTC-1	L2	L4	L6	L5	L5	L5	L5	L5	L5
AGTTTGGCACGGGTTG-1	L2	L3	L3	L2	L3	L3	L3	L3	L3
AGTTTGGCCAGACCTA-1	WM	WM	WM	WM	unmatch	WM	WM	WM	WM
ATAAACCATTGGACGG-1	L2	L1	L1	L1	L1	L1	L1	L1	L1
ATAAACGGACCCGTAA-1	WM	L6	unmatch	unmatch	L6	L6	L6	L6	L6
ATAAACGTTGCACCAC-1	L2	L2	L2	L2	L2	L2	L2	L3	L3
ATAAAGGCTCGGTCGT-1	L2	L1	L6	L6	L6	L6	L6	L6	L6
ATAAAGGTCAAGTACG-1	L2	L3	L2	L2	L2	L3	L3	L3	L3
ATAAATATTAGCAGCT-1	L2	L1	L6	L6	L6	L6	L6	L6	L6
ATAACGCCGGAGGGTC-1	L2	L5	L6	L5	L5	L6	L5	L5	L5
ATAACGGAGTCCAACG-1	L6	L6	L6	L5	L5	L5	L5	L5	L5
ATAAGGTGGAGAACAT-1	L6	L4	L6	L6	L6	L6	L6	L6	L6
ATAAGTAGGATTCAGA-1	L2	L3	L3	L2	L3	L3	L3	L3	L3
ATAAGTAGGGCGACTC-1	L2	L4	L2	L2	L3	L3	L3	L3	L3
ATAAGTTACCGCGACG-1	WM	WM	unmatch	unmatch	unmatch	WM	WM	WM	WM
ATAATACCGTTAGCCG-1	L2	L3	L6	L2	L2	L1	L3	L3	L3
ATAATAGCTGTTGAAT-1	L2	L4	L6	L6	L6	L6	L6	L6	L6
ATAATAGTGTAGGGAC-1	L2	L5	L3	L2	L3	L3	L3	L3	L3
ATAATCTTGGAGAACC-1	L5	L4	L5	L5	L5	L5	L5	L5	L5
ATAATTAGCTAAGTAG-1	L2	L2	L6	L6	L6	L6	L6	L6	L6
ATACAGGCCCTCCAAT-1	L6	L4	L6	L5	L6	L5	L5	L6	L6
ATACCACGGGCAACTT-1	L5	L6	L6	L6	L6	L5	L5	L5	L5
ATACCAGCAAATTGCT-1	L2	L3	L2	L2	L2	L2	L2	L2	L2
ATACCAGGCTAATAGA-1	L2	L5	L2	L2	L2	L3	L3	L3	L3
ATACCAGGTGAGCGAT-1	L1	L2	L1	L1	L1	L1	L1	L1	L1
ATACCTAACCAAGAAA-1	L2	L4	L6	L6	L6	L6	L6	L6	L6
ATACGCCGATCTACCG-1	L2	L3	L1	L1	L1	L1	L3	L2	L1
ATACGCCGGCGAAACC-1	L2	L5	L6	L6	L5	L6	L5	L6	L6
ATACGGAACGTCGTTT-1	WM	WM	WM	WM	unmatch	WM	WM	WM	WM
ATACGGGTTTCGATTG-1	L5	L5	L5	L5	L5	L5	L5	L5	L5
ATACGGTGAAGATGCA-1	L2	L4	L3	L5	L3	L5	L4	L4	L4
ATACGTACTTAGCCAC-1	L2	L6	L3	L5	L5	L5	L5	L5	L5
ATACGTCCACTCCTGT-1	L2	L4	L3	L3	L3	L4	L4	L4	L4
ATACGTTATGCACGGA-1	L6	L2	L6	L6	L6	L6	L6	L6	L6
ATACTACCCGTACCAC-1	L2	L2	L2	L2	L2	L2	L2	L3	L3
ATACTAGCATGACCCT-1	L5	L5	L5	L5	L5	L5	L5	L5	L5
ATACTCTCGCCACTCT-1	L2	L2	L1	L1	L1	L1	L1	L1	L1
ATACTGCCTTACACCG-1	L5	L4	L3	L5	L5	L4	L5	L5	L5
ATACTTGTTCTCGAGC-1	L2	L4	L1	L5	L3	L4	L4	L4	L4
ATAGACAACGGGACCT-1	L2	L5	L3	L5	L5	L4	L5	L5	L5
ATAGACGAAGAGAAAG-1	L2	L1	L6	L6	L6	L6	L6	L6	L6
ATAGAGTACTGGGACA-1	L2	L5	L3	L5	L5	L5	L5	L5	L5
ATAGAGTTATCAACTT-1	L2	L5	L3	L5	L5	L4	L4	L4	L4
ATAGATTTGCAGTCGG-1	L2	L2	L2	L2	L2	L2	L1	L1	L3
ATAGCAACTAGGGAAG-1	L2	L2	L2	L2	L3	L3	L3	L3	L3
ATAGCCTCAGTACCCA-1	L2	L2	L2	L1	L2	L1	L3	L3	L1
ATAGCTGCTCTTGTTA-1	L2	L4	L1	L1	L1	L1	L2	L1	L1
ATAGGAATCTAAGCTT-1	L2	L2	L1	L1	L1	L2	L1	L1	L1
ATAGGCGGCTATAGAA-1	WM	L6	unmatch	unmatch	unmatch	WM	L6	L6	L6
ATAGGCTAGCTTCGCA-1	L2	L5	L3	L3	L3	L4	L4	L4	L4
ATAGGGATATCCTTGA-1	L5	L5	L5	L5	L5	L5	L5	L5	L5
ATAGGTTGGGCAGATG-1	L2	L6	L6	L6	L6	L6	L6	L6	L6
ATAGTCTTTGACGTGC-1	L2	L5	L6	L2	L2	L3	L3	L3	L3
ATAGTGAAGCGTTCTC-1	WM	L6	unmatch	L6	unmatch	WM	L6	L6	L6
ATAGTTCCACCCACTC-1	L2	L4	L3	L3	L3	L4	L4	L4	L4
ATATAAAGCGCTCGTG-1	L2	L4	L6	L6	L6	L6	L6	L6	L6
ATATAAATGTAGCTGC-1	L2	L4	L6	L5	L5	L5	L5	L6	L6
ATATAACACGGGCGCA-1	L2	L4	L3	L3	L3	L3	L3	L3	L3
ATATACGCTCGTGACG-1	L2	L2	L2	L2	L2	L2	L2	L3	L3
ATATAGAGTATTGGTC-1	WM	WM	WM	WM	WM	WM	WM	WM	WM
ATATCAACCTACAGAG-1	L2	L4	L2	L3	L3	L3	L3	L3	L3
ATATCAATTCCAGCCT-1	WM	L6	unmatch	L1	unmatch	WM	WM	L6	WM
ATATCGGTAGGGAGAT-1	L2	L2	L2	L2	L2	L3	L3	L3	L3
ATATCGTGCCAGACCC-1	L2	L2	L2	L2	L2	L2	L3	L3	L3
ATATCGTTCCTCGAAC-1	L2	L2	L3	L3	L3	L3	L4	L4	L4
ATATCTCCCTCGTTAA-1	L4	L5	L3	L3	L3	L4	L4	L4	L4
ATATCTTAGGGCCTTC-1	L2	L1	unmatch	L6	L6	L6	L6	L6	L6
ATATGTCTCCCTAGCC-1	L2	L1	L3	L3	L3	L4	L4	L4	L4
ATATTCAGTTAAACCT-1	WM	WM	WM	unmatch	unmatch	WM	WM	WM	WM
ATATTCCACATAGTGA-1	L2	L4	L5	L5	L5	L5	L5	L5	L5
ATATTCCCACAGGTCA-1	L2	L3	L3	L3	L3	L3	L3	L3	L3
ATATTGCTGTCAAAGT-1	L5	L5	L3	L2	L3	L3	L3	L3	L3
ATATTTAACCCTCAAG-1	L2	L4	L6	L6	L6	L6	L6	L6	L6
ATCAAACACTGTTCCA-1	L2	L4	L2	L2	L2	L3	L3	L3	L3
ATCAAACGAAGGTTTG-1	WM	WM	WM	WM	WM	WM	WM	WM	WM
ATCAATCTGGGCTGCA-1	L2	L1	L6	L6	L6	L6	L6	L6	L6
ATCAATGCCGTGGCTG-1	WM	WM	WM	WM	WM	WM	WM	WM	WM
ATCACATTAGAATATC-1	L5	L5	L5	L3	L5	L5	L5	L5	L5
ATCACGTGCTAATTAA-1	WM	WM	WM	unmatch	unmatch	WM	WM	WM	WM
ATCACTTCATCCTCGC-1	L2	L5	L5	L5	L5	L5	L5	L5	L5
ATCAGACGGCACGCCG-1	WM	WM	WM	unmatch	WM	WM	WM	WM	WM
ATCAGCCTCATGCTGC-1	L4	L4	L3	L5	L3	L4	L4	L4	L4
ATCAGCTCGTCCACTA-1	WM	WM	unmatch	unmatch	unmatch	WM	WM	WM	L6
ATCAGGTCGCCATTGC-1	L2	L2	L2	L2	L2	L2	L3	L3	L3
ATCAGTAGGCAGGGAT-1	L2	L5	L5	L5	L5	L5	L5	L5	L5
ATCATAGCCCTATGTA-1	L2	L2	L2	L2	L2	L2	L2	L3	L3
ATCATCCAATATTTGT-1	WM	L4	unmatch	L1	L6	WM	L6	L6	L6
ATCATCTGCCCAGTGT-1	L2	L3	L2	L2	L2	L2	L2	L3	L3
ATCCAACGCAGTCATA-1	L2	L3	L5	L5	L5	L5	L5	L4	L4
ATCCAATGGAGGGTCC-1	L2	L1	unmatch	L6	L6	L6	L6	L6	L6
ATCCACATCGACAGAA-1	WM	L4	L6	L5	L5	L5	L5	L6	L6
ATCCACGCTAAATGTT-1	L2	L3	L2	L2	L2	L3	L3	L3	L3
ATCCAGAGCAACAACC-1	WM	WM	unmatch	unmatch	unmatch	WM	WM	WM	WM
ATCCAGGATTCGTGAA-1	L2	WM	unmatch	unmatch	unmatch	WM	L6	L6	L6
ATCCCATCCACAGCGC-1	WM	WM	WM	WM	WM	WM	WM	WM	WM
ATCCTACCTAAGCTCT-1	WM	WM	unmatch	unmatch	unmatch	WM	WM	WM	WM
ATCCTGAATCGCTGCG-1	L2	L1	L6	L6	L6	L5	L6	L6	L6
ATCCTGCGTGGAATGG-1	WM	L6	unmatch	unmatch	unmatch	WM	WM	WM	WM
ATCCTGCTGCAGATAG-1	L2	L3	L1	L1	L1	L1	L1	L1	L1
ATCGACCCAATACAGA-1	L2	L6	unmatch	L6	L6	L6	L6	L6	L6
ATCGACTCTTTCCGTT-1	L2	L5	L6	L5	L5	L6	L5	L5	L5
ATCGCACGATTGTTCA-1	L2	L3	L1	L1	L1	L1	L1	L1	L1
ATCGCACGCCGGGAGA-1	L2	L5	L6	L6	L6	L6	L6	L6	L6
ATCGCCAGTCAACATT-1	L2	L2	L2	L3	L2	L3	L3	L3	L3
ATCGCTGCGTGCAGCA-1	L2	L2	L2	L2	L2	L2	L2	L3	L3
ATCGGAGACAGACGGC-1	L2	L4	L5	L5	L5	L5	L5	L5	L5
ATCGGCAAGCAGTCCA-1	L4	L5	L3	L3	L3	L4	L4	L4	L4
ATCGTGGAAAGTCTGG-1	WM	WM	WM	WM	WM	WM	WM	WM	WM
ATCGTTAGCTAGCGGA-1	L2	L2	L2	L1	L3	L3	L3	L3	L3
ATCGTTCACTTTCGCC-1	L2	L2	L2	L2	L2	L3	L3	L3	L3
ATCTAATATCCTACGG-1	L2	L4	L6	L6	L6	L6	L6	L6	L6
ATCTAGCTTGTGAGGG-1	L6	L3	L6	L6	L6	L6	L6	L6	L6
ATCTCCCACGGAATAT-1	L2	L2	L2	L2	L2	L2	L2	L3	L3
ATCTCCCTGCAATCTA-1	L2	L5	L5	L3	L5	L4	L4	L5	L4
ATCTCGTGAGCGAAAC-1	L2	L2	L2	L2	L2	L2	L2	L2	L2
ATCTGACATGGAAGGA-1	WM	WM	WM	WM	WM	WM	WM	WM	WM
ATCTGATAGTGTCTTA-1	L2	L2	L1	L6	L1	L1	L3	L2	L1
ATCTGCACCTCTGCGA-1	L2	L3	L3	L3	L3	L4	L4	L4	L4
ATCTGCTGTTATCGCC-1	L2	L6	L6	L6	L6	L6	L6	L6	L6
ATCTGGGCTGTTCTTG-1	L2	L4	L6	L6	L6	L6	L5	L6	L6
ATCTGGTTAAGACTGT-1	L2	L5	L6	L5	L5	L5	L5	L5	L5
ATCTGTAATTGTACCC-1	L2	L5	L3	L3	L3	L4	L4	L4	L4
ATCTTAGGGCATTAAT-1	WM	WM	unmatch	WM	WM	WM	WM	WM	WM
ATCTTATCGCACACCC-1	L2	L4	L2	L2	L2	L3	L3	L3	L3
ATCTTGACCTGCAACG-1	L5	L1	L5	L5	L5	L5	L5	L5	L5
ATCTTGACTTGTCCAA-1	L2	L3	L2	L2	L2	L3	L3	L3	L3
ATGAAGCCAAGGAGCC-1	L5	L5	L5	L3	L5	L5	L5	L5	L5
ATGACGCCGGCTCTAA-1	L2	L5	L5	L5	L3	L4	L4	L4	L4
ATGACGCGTTCTATCC-1	WM	WM	WM	WM	WM	WM	WM	WM	WM
ATGACTATCAGCTGTG-1	WM	WM	WM	unmatch	unmatch	WM	WM	WM	WM
ATGACTATGCGACATT-1	L2	L4	L5	L5	L5	L5	L5	L5	L5
ATGAGGAGTGTTAATC-1	L2	L1	L5	L5	L5	L5	L5	L4	L4
ATGATCGGGAATAGAC-1	L2	L5	L3	L3	L3	L4	L4	L4	L4
ATGATGCAATGGTACA-1	WM	WM	unmatch	unmatch	unmatch	WM	WM	WM	WM
ATGCACGCGCTGTTCA-1	WM	WM	WM	WM	WM	WM	WM	WM	WM
ATGCACTACCGCATTG-1	L2	L1	L6	L5	L5	L6	L5	L5	L5
ATGCATGATCCAGGAT-1	L2	L2	L6	L5	L5	L6	L6	L6	L6
ATGCATTCCGTGATGG-1	L2	L3	L5	L1	L1	L1	L1	L1	L1
ATGCCAATCGCTCTGC-1	L2	L4	L2	L2	L2	L2	L2	L2	L3
ATGCCATTTGCGACCA-1	L2	L4	L3	L3	L3	L4	L5	L4	L5
ATGCCGGTCTTGCATA-1	L2	L5	L6	L5	L5	L6	L6	L6	L6
ATGCCGGTTGATGGGA-1	L2	L5	L3	L3	L5	L4	L5	L4	L4
ATGCGACAATTGGTCC-1	L2	L4	L1	L1	L2	L2	L2	L2	L2
ATGCGACAGTCCCATT-1	L2	L6	L6	L6	L6	L6	L6	L6	L6
ATGCGAGTCCCACCAC-1	L2	L3	L2	L2	L3	L3	L3	L3	L3
ATGCTCAGTGTTGCAT-1	L2	L3	L3	L3	L3	L4	L3	L3	L3
ATGCTCTGGCGCGGTA-1	L2	L4	L5	L5	L5	L5	L5	L5	L5
ATGCTTAGGAGTTGAT-1	L2	L2	L2	L2	L2	L2	L2	L2	L3
ATGGAAATTTAAGGAG-1	L2	L6	unmatch	unmatch	unmatch	WM	L6	L6	L6
ATGGAGCAGGCCGTGA-1	L2	L6	unmatch	L6	L6	L6	L6	L6	L6
ATGGATCCGGCGTCCG-1	L2	L5	L5	L5	L5	L5	L5	L5	L5
ATGGATTGACCAAACG-1	L2	L1	L6	L6	L6	L6	L6	L6	L6
ATGGCAGCATTACGAT-1	WM	WM	WM	WM	WM	WM	WM	WM	WM
ATGGCTGGAAATGGCC-1	L2	L2	L2	L2	L2	L3	L3	L3	L3
ATGGGAACGGAAGCGG-1	L2	L3	L2	L2	L2	L3	L3	L3	L3
ATGGGACCTGCTGAAC-1	WM	WM	WM	WM	WM	WM	WM	WM	WM
ATGGGCCTCGGCCTCT-1	L2	L4	L3	L3	L3	L4	L4	L4	L4
ATGGGTGTATACCTCC-1	WM	WM	WM	WM	WM	WM	WM	WM	WM
ATGGTATTTACTGATT-1	WM	WM	WM	WM	WM	WM	WM	WM	WM
ATGGTCGCGTGGTTTC-1	L5	L5	L5	L5	L5	L5	L5	L5	L5
ATGGTGCTCAAAGCCA-1	L2	L2	L1	L1	L1	L1	L1	L1	L1
ATGTAAGGCTGCTCTT-1	L2	L3	L2	L2	L2	L2	L2	L3	L3
ATGTACATGCGGTGAG-1	L2	L4	L1	L2	L1	L1	L3	L2	L2
ATGTACGATGACGTCG-1	L2	L4	L6	L6	L6	L6	L6	L6	L6
ATGTAGCGCGCGTAGG-1	L2	L2	L6	L5	L5	L5	L5	L5	L6
ATGTGAAAGCCTAATG-1	WM	WM	unmatch	unmatch	unmatch	WM	WM	L6	L6
ATGTGCATCCGACGCA-1	L2	L5	L6	L5	L5	L6	L5	L5	L5
ATGTGGACATCTTGAT-1	L2	L4	L6	L6	L6	L6	L6	L6	L6
ATGTGTAGTTTAGTCA-1	L2	L3	L2	L2	L2	L2	L2	L3	L3
ATGTTACGAGCAATAC-1	L2	L3	L2	L2	L2	L3	L2	L3	L3
ATGTTCGTCGACCCAC-1	L5	L4	L5	L5	L5	L5	L5	L5	L4
ATGTTGTAGTCTGTTT-1	WM	WM	unmatch	unmatch	unmatch	WM	L6	L6	WM
ATTAAACATGCGGACC-1	L2	L4	unmatch	L1	L6	WM	L6	L6	L6
ATTAATACTACGCGGG-1	L5	L5	L5	L5	L5	L5	L5	L5	L5
ATTAATGAACCAGTCG-1	L5	L5	L5	L5	L5	L5	L5	L5	L5
ATTAATTCGGTCACTC-1	L2	L5	L3	L3	L3	L4	L4	L4	L4
ATTACAACTACCGGCC-1	L2	L2	L3	L3	L3	L3	L3	L3	L3
ATTACATGTCAGTCTT-1	L2	L2	L2	L2	L2	L2	L2	L3	L3
ATTACCACACTGCCTG-1	L2	L2	L2	L2	L2	L2	L1	L2	L2
ATTACGCGCTGGCAGG-1	L2	L1	unmatch	L6	L6	L6	L6	L6	L6
ATTACTAGCCTCTTGC-1	L2	L5	L3	L3	L3	L4	L4	L4	L4
ATTACTTACTGGGCAT-1	L2	L5	L3	L3	L3	L3	L3	L3	L3
ATTAGATTCCTCAGCA-1	L2	L3	L2	L2	L2	L3	L3	L3	L3
ATTAGATTGATAGCGG-1	L2	L5	L3	L3	L3	L4	L5	L4	L4
ATTAGGCGATGCTTTC-1	L2	L4	L6	L6	L6	L6	L6	L6	L6
ATTATACTTTGCTCGT-1	L5	L5	L5	L5	L5	L5	L5	L5	L5
ATTATAGCTACTTTAC-1	L2	L2	L2	L2	L2	L2	L2	L3	L3
ATTATCTCGACAGATC-1	L2	L3	L2	L2	L2	L3	L3	L3	L3
ATTATGAGACCCAATT-1	WM	WM	WM	WM	WM	WM	WM	WM	WM
ATTATGCCATAGGGAG-1	L5	L5	L5	L6	L5	L6	L5	L5	L5
ATTATTATGTCCGTCA-1	WM	WM	WM	WM	unmatch	WM	WM	WM	WM
ATTCAAAGTACCTGTT-1	L2	L4	L1	L1	L1	L1	L1	L1	L1
ATTCAACCATTTAAGG-1	L2	L2	L2	L1	L2	L3	L3	L3	L3
ATTCACTGATGTTGGA-1	L2	L4	L6	L5	L6	L6	L6	L6	L6
ATTCAGGACCTATTTC-1	L2	L3	L3	L3	L3	L3	L3	L4	L4
ATTCAGGATCGCCTCT-1	L2	L3	L2	L2	L2	L2	L2	L2	L2
ATTCAGTAGCAGGGTC-1	L2	L1	L6	L5	L3	L1	L4	L4	L4
ATTCATATACTGTCCA-1	L2	L6	unmatch	unmatch	L6	WM	L6	L6	L6
ATTCATCGTTGAGGCA-1	L2	L4	L3	L3	L3	L4	L4	L4	L4
ATTCCCACATAAACAA-1	L2	L1	L3	L3	L3	L4	L4	L4	L4
ATTCCTAAGACGTGGA-1	L2	L2	L2	L2	L2	L2	L2	L2	L2
ATTCCTCCGCCAGTGC-1	L2	L1	L3	L5	L3	L5	L4	L4	L4
ATTCCTTCCAGGCGGT-1	L2	L3	L1	L1	L1	L1	L1	L1	L1
ATTCGACGCCGGGCCT-1	L2	L1	L6	L6	L6	L5	L5	L5	L5
ATTCGTGCTATCTCTT-1	L2	L2	L2	L2	L2	L2	L3	L3	L3
ATTCTCGTCTCTTTAG-1	L2	L3	L2	L2	L2	L3	L3	L3	L3
ATTCTGAGTATGAACT-1	L2	L3	L2	L2	L3	L3	L3	L3	L3
ATTCTTCGTACTTATG-1	L2	L3	L2	L2	L3	L3	L3	L3	L3
ATTGAAGATCTTAGTG-1	L2	L1	L6	L6	L6	L6	L6	L6	L6
ATTGACGTAACTCGGT-1	L2	L3	L3	L2	L3	L3	L3	L3	L3
ATTGATAGCAACGAGA-1	L2	L3	L1	L1	L1	L1	L1	L1	L1
ATTGATCACCACATTT-1	WM	L6	unmatch	unmatch	unmatch	WM	L6	L6	L6
ATTGATGAGTCCTAAC-1	L2	L4	L3	L3	L3	L4	L4	L4	L4
ATTGCCTATTAGACCG-1	WM	WM	WM	WM	WM	WM	WM	WM	WM
ATTGCCTTTATGTTTG-1	L2	L4	L3	L3	L3	L4	L4	L4	L5
ATTGCGATCAGTAACT-1	L2	L4	L2	L3	L3	L3	L4	L4	L3
ATTGCTGCTCCTCCAT-1	L2	L1	L6	L6	L6	L6	L6	L6	L6
ATTGGATTACAGCGTA-1	L2	L2	L2	L2	L2	L3	L3	L3	L3
ATTGGGAATATCTTGG-1	L2	L3	L2	L2	L3	L4	L3	L3	L3
ATTGTACAACTCGGCT-1	L2	L4	L3	L3	L3	L4	L4	L4	L4
ATTGTCGCAATACCTT-1	L5	L5	L3	L3	L3	L4	L4	L4	L4
ATTGTGACTTCGCTGC-1	L2	L2	L1	L1	L1	L2	L1	L1	L1
ATTTAACTCGTATTAC-1	L2	L5	L3	L3	L3	L4	L3	L3	L3
ATTTACAGTTTACTGG-1	L2	L1	L5	L5	L5	L5	L5	L5	L5
ATTTACTAAGTCCATT-1	L2	L3	L2	L2	L2	L3	L3	L3	L3
ATTTCATTATTTCGCG-1	L2	L5	L3	L3	L3	L4	L4	L4	L4
ATTTCCGGGTTCTGCG-1	WM	WM	WM	WM	WM	WM	WM	WM	WM
ATTTGCCTAGTTACGA-1	L2	L2	L1	L1	L1	L1	L1	L1	L1
ATTTGCGCGAGTAGCT-1	WM	WM	WM	WM	WM	WM	WM	WM	WM
ATTTGTCTTGGGAGCT-1	L4	L5	L5	L5	L5	L5	L5	L5	L5
ATTTGTTCCAGGGCTC-1	L5	L5	L5	L5	L5	L5	L5	L5	L5
CAAACGAGTATCGCAG-1	WM	WM	unmatch	unmatch	unmatch	WM	WM	WM	WM
CAAACGGTCGCACTTT-1	L2	L1	L6	L6	L5	L5	L5	L5	L5
CAAACGTGGTCTTGCG-1	L2	L4	L2	L2	L2	L3	L3	L3	L3
CAAACTACGATAGAGA-1	L2	L5	L3	L3	L3	L4	L4	L4	L4
CAAACTATTGAGCTTC-1	L4	L5	L3	L3	L3	L4	L4	L4	L4
CAAACTCGCGACGCCG-1	L2	L2	L2	L2	L2	L2	L2	L3	L3
CAAAGATTATTGGGCC-1	WM	WM	WM	WM	WM	WM	WM	WM	WM
CAAATCTCTCACAAGG-1	WM	L6	unmatch	L6	unmatch	WM	L6	L6	L6
CAAATGCGGAGTGTTC-1	L2	L2	L1	L1	L1	L1	L1	L1	L1
CAAATGTCCTTCCGTG-1	WM	WM	unmatch	unmatch	unmatch	WM	WM	WM	WM
CAAATTGTCAGCAAGC-1	L4	L5	L3	L3	L3	L4	L4	L4	L4
CAACAGAATAACGCTA-1	L2	L2	L2	L2	L2	L2	L2	L2	L2
CAACAGTGCCAAACGG-1	L2	L2	L2	L1	L2	L2	L1	L1	L2
CAACATGGCCTGATAA-1	L2	L1	L1	L1	L1	L1	L3	L1	L1
CAACCTACCGAGCAGT-1	L2	L2	L2	L2	L2	L2	L3	L3	L3
CAACGACCCGTTTACA-1	L2	L5	L5	L5	L5	L5	L5	L5	L4
CAACGGTTCTTGATAC-1	L2	L3	L3	L3	L3	L4	L4	L3	L3
CAACGTGGTGGAGTCT-1	L2	L2	L2	L2	L2	L2	L2	L2	L2
CAACTATATCGAATGC-1	L5	L5	L3	L3	L3	L4	L4	L4	L4
CAACTCCAACGTTTAG-1	L2	L3	L2	L2	L2	L2	L3	L3	L3
CAACTCCGTAACTTGC-1	WM	WM	L1	L1	unmatch	L2	WM	L1	L1
CAACTCCTTGATCCCG-1	L2	L2	L3	L3	L3	L4	L4	L4	L4
CAACTGCTCATCCGAT-1	L2	L6	unmatch	L6	L6	WM	L6	L6	L6
CAACTTGTAGTGGGCA-1	L2	L3	L2	L2	L2	L1	L2	L2	L2
CAAGAGGGCGGAGTAC-1	L2	L5	L6	L6	L5	L6	L6	L6	L6
CAAGATATTATAACGT-1	L2	L4	L5	L5	L5	L4	L5	L5	L5
CAAGCAACGTCGGAGT-1	L2	L1	L6	L6	L6	L6	L5	L6	L6
CAAGCACCAAATGCCT-1	L5	L5	L5	L5	L5	L5	L5	L5	L5
CAAGCGGCACATAATT-1	L2	L4	L6	L6	L5	L6	L5	L6	L6
CAAGGATCGCATGTTC-1	WM	L6	L6	L6	L6	L6	L6	L6	L6
CAAGGTCCTATAGGCT-1	L2	L2	L2	L2	L2	L3	L3	L3	L3
CAAGTGAACTTTGGTT-1	L2	L3	L2	L2	L2	L2	L2	L3	L2
CAAGTGTGGTTGCAAA-1	L2	L5	L3	L3	L3	L4	L4	L4	L5
CAATAAACCTTGGCCC-1	L5	L5	L6	L5	L5	L5	L5	L6	L5
CAATACGCTCTGAGGC-1	L5	L4	L5	L5	L5	L5	L5	L5	L6
CAATATGTAGATTTAC-1	L2	L2	L1	L1	L1	L2	L1	L1	L1
CAATATTCTTGACCTA-1	WM	WM	unmatch	WM	WM	WM	WM	WM	WM
CAATCCATTATCCGTT-1	L2	L2	L1	L1	L1	L2	L1	L1	L1
CAATCCCTATACCAGC-1	L2	L3	L3	L3	L3	L3	L3	L4	L3
CAATCCTGCCGTGGAG-1	L2	L3	L2	L2	L2	L1	L2	L2	L2
CAATGCGAGAAGTATC-1	L2	L4	L5	L5	L5	L5	L5	L5	L5
CAATGGAATCTACATA-1	L2	L2	L2	L2	L3	L3	L3	L3	L3
CAATGGATCTCTACCA-1	L5	L5	L5	L5	L5	L5	L5	L5	L5
CAATGGTCGGCCTGGG-1	L2	L3	L2	L2	L2	L2	L2	L3	L3
CAATGTGCCAACCCTT-1	L2	L2	L2	L2	L2	L2	L2	L3	L3
CAATTAAGGGTGATGA-1	L2	L2	L6	L6	L6	L6	L6	L6	L6
CAATTTCGTATAAGGG-1	L2	L6	unmatch	L6	L6	L6	L6	L6	L6
CAATTTGACCGGGAAG-1	L2	L3	L1	L1	L1	L1	L3	L1	L1
CACAAGAAAGATATTA-1	L2	L2	L1	L1	L1	L2	L1	L1	L2
CACAAGCTAAGAAAGG-1	WM	WM	WM	WM	WM	WM	WM	WM	WM
CACAATGAGCTGCTAT-1	WM	WM	unmatch	unmatch	unmatch	WM	L6	WM	WM
CACACACGCTAACGAG-1	L2	L2	L2	L2	L2	L2	L3	L3	L3
CACACAGCTTGCGCTC-1	L2	L2	L2	L2	L2	L2	L2	L3	L3
CACACAGGGATAGATT-1	L2	L3	L3	L3	L3	L4	L4	L4	L4
CACACGCGCTGTCTTA-1	L5	L5	L5	L5	L5	L5	L5	L5	L5
CACACGTTTCAATGGG-1	L2	L3	L2	L2	L2	L3	L3	L3	L3
CACACTTGTATTGCGA-1	L2	L3	L1	L1	L1	L2	L3	L1	L1
CACAGAGACGAGGACG-1	WM	WM	WM	WM	WM	WM	WM	WM	WM
CACAGCACCCACGGCA-1	L6	L1	L6	L6	L6	L6	L6	L6	L6
CACAGCTAGGGAGTGA-1	L2	L5	L5	L5	L5	L5	L5	L5	L5
CACAGGGCCATATAGT-1	L2	L2	L3	L1	L3	L3	L3	L3	L3
CACAGGGCCGTTGTCA-1	L2	L4	L1	L6	L6	L6	L6	L6	L6
CACAGTCCCGCTTCGC-1	L2	L2	L2	L2	L2	L1	L2	L2	L2
CACAGTTCGCTTCCCA-1	L2	L2	L2	L2	L2	L2	L2	L3	L2
CACATAAGGCGACCGT-1	L2	L3	L1	L1	L1	L1	L3	L2	L1
CACATATTAGCAGGAT-1	L2	L2	L6	L5	L5	L6	L6	L6	L6
CACATCGTGCACGCGC-1	WM	WM	WM	WM	WM	WM	WM	WM	WM
CACATCTCACCGACGA-1	L2	L4	L6	L5	L5	L5	L5	L5	L5
CACATGATTCAGCAAC-1	WM	L5	unmatch	L1	L6	L6	L6	L6	L6
CACATGTTTGGACATG-1	unmatch	L4	L1	L1	L1	L1	L1	L1	L1
CACATTCTTTCGATGG-1	L2	L5	L3	L3	L3	L4	L4	L4	L4
CACATTTCTTGTCAGA-1	L2	L2	L2	L2	L2	L3	L3	L3	L3
CACCAGTCAGCATGCA-1	WM	WM	WM	WM	WM	WM	WM	WM	WM
CACCATCGGAGGAGAC-1	L2	L3	L3	L3	L3	L3	L4	L4	L3
CACCCAAATCTTATGT-1	L2	L4	L3	L3	L3	L4	L4	L3	L3
CACCCACACGTCACCC-1	L2	L5	L3	L3	L3	L4	L4	L3	L3
CACCCACGAGGCAATT-1	L4	L5	L3	L3	L3	L4	L5	L4	L4
CACCCGGTTTGTGACT-1	WM	WM	unmatch	WM	WM	WM	WM	WM	WM
CACCCTAACAAGATCT-1	L5	L4	L5	L5	L5	L5	L5	L5	L5
CACCCTTGGTGAGACC-1	WM	WM	WM	WM	WM	WM	WM	WM	WM
CACCCTTTCCTCGCTC-1	L1	L5	L2	L1	L1	L1	L1	L1	L1
CACCGATACACCGAGC-1	L2	L3	L3	L3	L3	L3	L4	L3	L3
CACCGCCAGAAGGTTT-1	L2	L5	L6	L6	L6	L6	L6	L6	L6
CACCGCCGACCAGCGA-1	L2	L3	L3	L3	L3	L3	L4	L3	L3
CACCGCGTCCACTCTA-1	L2	L2	L2	L2	L2	L2	L3	L3	L3
CACCGGAGATATCTCC-1	L2	L3	L2	L2	L2	L2	L3	L3	L3
CACCGGTAGAGACATT-1	WM	WM	WM	WM	WM	WM	WM	WM	WM
CACCGTATCCCATCCG-1	L2	L2	L2	L2	L2	L3	L3	L3	L3
CACCGTTAGGGATCAC-1	WM	WM	WM	WM	WM	WM	WM	WM	WM
CACCGTTGCGCGATAT-1	WM	WM	WM	unmatch	unmatch	WM	WM	WM	WM
CACCTAATAGAGTCGT-1	L2	L3	L2	L2	L2	L3	L3	L3	L3
CACCTAATCAGTTTAC-1	L5	L5	L5	L5	L5	L5	L5	L5	L5
CACCTCGATGGTGGAC-1	L6	L5	L5	L5	L5	L5	L5	L5	L5
CACCTTGCGAAACTCG-1	L5	L5	L5	L5	L5	L5	L5	L5	L5
CACCTTGGCGCCTTTG-1	L2	L4	L3	L3	L3	L4	L3	L3	L3
CACGAAAGTTAGTCCC-1	L4	L1	L5	L5	L5	L5	L5	L5	L5
CACGACCACAGACTTT-1	L1	L2	L1	L1	L1	L2	L1	L1	L1
CACGACGTAATAGTAA-1	L1	L2	L1	L1	L1	L1	L1	L1	L1
CACGACTAAAGTTCTG-1	L2	L3	L1	L1	L1	L1	L1	L1	L1
CACGATTGGTCGTTAA-1	L1	L3	L1	L1	L1	L1	L1	L1	L1
CACGCACAGCGCAGCT-1	L5	L5	L5	L5	L5	L5	L5	L5	L5
CACGCAGCGAGGCTTT-1	L2	L1	L6	L6	L6	L6	L6	L6	L6
CACGCGGAACTGTTGC-1	L4	L4	L3	L3	L3	L4	L4	L4	L4
CACGGCGCGCCAAAGG-1	L2	L2	L2	L2	L2	L2	L3	L3	L3
CACGGGATTGAGGGTT-1	L4	L4	L3	L5	L3	L4	L4	L4	L4
CACGTCGGCAACCTCT-1	WM	WM	WM	WM	unmatch	WM	WM	WM	WM
CACGTCTATGATGTGG-1	L2	L2	L2	L2	L2	L2	L2	L3	L3
CACGTTCGTGCTCTAG-1	L2	L5	L6	L5	L5	L5	L5	L5	L5
CACGTTTCGTACACAC-1	L2	L4	L3	L3	L3	L4	L4	L4	L4
CACTAAAGTTGCCTAT-1	L2	L1	L6	L6	L6	L6	L6	L6	L6
CACTACGGGAGCTGCC-1	L2	L2	L2	L2	L2	L2	L2	L3	L3
CACTACTCAGTTCTGT-1	L2	L3	L2	L2	L2	L3	L3	L3	L3
CACTCAAGAGCTATGG-1	WM	L6	unmatch	L6	unmatch	WM	L6	L6	L6
CACTCAGCTCTTGAGG-1	L2	L3	L3	L3	L3	L4	L4	L4	L4
CACTCCTATGTAAGAT-1	WM	WM	WM	WM	WM	WM	WM	WM	WM
CACTCCTCTCGGTCGG-1	L2	L5	L3	L3	L3	L4	L4	L4	L4
CACTCGAGCTGAACAA-1	L6	L1	L6	L6	L5	L6	L6	L6	L6
CACTCGGTTAGGAGGA-1	L2	L4	L5	L5	L5	L5	L5	L5	L5
CACTCTTCTGCTAGCC-1	L2	L3	L2	L2	L2	L2	L3	L3	L3
CACTGACGATTGTGGA-1	L6	L6	unmatch	L6	unmatch	WM	L6	L6	L6
CACTGTCCAAGTGAGA-1	L4	L5	L3	L3	L3	L4	L4	L4	L4
CACTTAATCAGACGGA-1	L2	L1	L6	L6	L6	L6	L6	L6	L6
CACTTCGCCACAGGCT-1	L2	L5	L3	L3	L3	L4	L4	L4	L4
CACTTCGTCTTATCTC-1	unmatch	L3	L1	L1	L1	L1	L1	L1	L1
CAGAACTTAGCCCTCT-1	L2	L4	L5	L5	L5	L5	L5	L5	L5
CAGAATAACACACGGA-1	L2	L2	L2	L2	L2	L2	L2	L3	L3
CAGACACCGATCGCTG-1	WM	WM	unmatch	unmatch	unmatch	WM	WM	L6	WM
CAGACCTGTAAGTGTT-1	L4	L5	L3	L3	L3	L4	L4	L4	L4
CAGACGAACCTGATAC-1	WM	WM	unmatch	WM	unmatch	WM	WM	WM	WM
CAGAGACGGTCACCCA-1	WM	L6	unmatch	L6	L6	WM	L6	L6	L6
CAGAGCATGAGCTTGC-1	L2	L3	L6	L5	L5	L6	L6	L6	L6
CAGAGGCGATGCATGA-1	WM	WM	WM	unmatch	unmatch	WM	WM	WM	WM
CAGAGTGATTTAACGT-1	L2	L5	L3	L3	L3	L4	L4	L3	L3
CAGATACTAACATAGT-1	L2	L5	L5	L5	L5	L5	L5	L5	L5
CAGATATGAAGATGAC-1	WM	WM	WM	WM	WM	WM	WM	WM	WM
CAGATCATTTAAAGTC-1	L2	L3	L2	L2	L2	L2	L2	L3	L3
CAGATCCTGGTTTGAA-1	WM	WM	WM	WM	WM	WM	WM	WM	WM
CAGCAGCCCGTTCCTT-1	L2	L5	L5	L5	L5	L5	L5	L6	L6
CAGCAGTCCAGACTAT-1	L2	L2	L3	L3	L3	L3	L4	L4	L3
CAGCAGTCTGTGCTGC-1	L5	L4	L5	L5	L5	L5	L5	L5	L5
CAGCCCTCACAGGCAG-1	L2	L3	L2	L2	L2	L2	L2	L2	L2
CAGCCGGGCCCTCTAT-1	L2	L5	L3	L3	L3	L3	L4	L4	L3
CAGCCTCCTGCAGAGG-1	L5	L5	L5	L5	L5	L5	L5	L5	L5
CAGCCTCTCCTCAAGA-1	L2	L3	L2	L3	L3	L3	L3	L3	L3
CAGCGATTCCCTTCAA-1	WM	WM	WM	WM	unmatch	WM	WM	WM	WM
CAGCTCACTGAGACAT-1	L2	L4	L6	L1	L6	L6	L6	L6	L6
CAGCTCGACAAGTTAA-1	L2	L5	L5	L5	L5	L5	L5	L5	L5
CAGCTCGTGCTTGTGT-1	L2	L3	L2	L2	L2	L3	L3	L3	L3
CAGCTGGCGTAACCGT-1	WM	WM	unmatch	unmatch	unmatch	WM	WM	WM	WM
CAGCTTAGTAGGTAGC-1	L2	L5	L5	L5	L5	L5	L5	L5	L5
CAGGAAGACTTTATAT-1	L2	L5	L3	L3	L3	L4	L4	L4	L4
CAGGATATATCGTTGT-1	L2	L6	unmatch	L1	L6	WM	L6	L6	L6
CAGGATCCGCCCGACC-1	L2	L3	L1	L1	L1	L1	L1	L1	L1
CAGGCAGTCTTACCAG-1	L2	L6	L3	L3	L3	L4	L4	L3	L4
CAGGCCGTTTGGGTGT-1	WM	L6	unmatch	L6	unmatch	WM	L6	L6	L6
CAGGCGCACGGTGGTC-1	WM	WM	WM	WM	WM	WM	WM	WM	WM
CAGGCGCCATGCTAGG-1	L2	L4	L6	L6	L6	L6	L6	L6	L6
CAGTAACTATTTATTG-1	L2	L5	L2	L2	L2	L3	L3	L3	L3
CAGTAATCCCTCCCAG-1	L2	L5	L3	L2	L3	L3	L3	L3	L3
CAGTACATTCTCTAAA-1	L2	L4	L2	L2	L3	L3	L3	L3	L3
CAGTACCAGTTTACGT-1	WM	WM	unmatch	unmatch	unmatch	WM	WM	L6	L6
CAGTAGCCCACGCGGT-1	L2	L5	L3	L5	L5	L4	L5	L4	L4
CAGTAGCGAGGTAGTA-1	L2	L3	L1	L1	L1	L1	L3	L1	L1
CAGTCGAGGATGCAAT-1	L3	L5	L3	L3	L3	L3	L3	L4	L4
CAGTCTCTCGGCTAAT-1	L1	L3	L1	L1	L1	L1	L1	L1	L1
CAGTCTGTATACTGGG-1	WM	L4	L6	L6	L6	WM	L6	L6	L6
CAGTGAATAAATGACT-1	L5	L5	L5	L5	L5	L5	L5	L5	L5
CAGTGGTTGCACATGA-1	L2	L3	L2	L2	L2	L3	L2	L3	L3
CAGTGTCCGCAGAATG-1	L2	L3	L2	L2	L2	L3	L3	L3	L3
CAGTGTCGGCTGGCCC-1	L4	L4	L3	L3	L3	L4	L4	L4	L4
CAGTGTTAATCTCTCA-1	WM	WM	WM	WM	WM	WM	WM	WM	WM
CAGTTCAAATTGACAC-1	L2	L1	L6	L6	L6	L6	L6	L6	L6
CAGTTCCGCGGGTCGA-1	L2	L1	L6	L3	L3	L1	L4	L4	L4
CATAACGGACAGTCGT-1	L5	L5	L3	L5	L3	L4	L4	L4	L5
CATAAGAAGCTTGGCT-1	L2	L4	L6	L5	L5	L5	L5	L6	L6
CATAAGCTCTCCGTCT-1	L2	L4	L6	L6	L6	L6	L6	L6	L6
CATAATGAGCGGGCGA-1	unmatch	L3	L1	L1	L1	L1	L1	L1	L1
CATACAAAGCCGAACC-1	L2	L3	L2	L2	L2	L3	L3	L3	L3
CATACACGGTTCCCAC-1	L2	L6	unmatch	L6	L6	L6	L6	L6	L6
CATACCCGTACCCAGT-1	L2	L1	L6	L6	L6	L6	L6	L6	L6
CATACGAACTAGCTGG-1	WM	WM	WM	WM	WM	WM	WM	WM	WM
CATACGGCGTCTGGGC-1	L2	L5	unmatch	L6	L6	L1	L6	L6	L6
CATACGGGTGCATGAT-1	L2	L2	L1	L1	L1	L1	L1	L1	L1
CATACTATGTAATTGT-1	L2	L1	L6	L6	L6	L6	L6	L6	L6
CATACTTAGGCAATAC-1	L2	L2	L2	L2	L2	L2	L2	L3	L3
CATAGCCGCCCGGGAT-1	L2	L1	L3	L3	L3	L4	L4	L4	L4
CATAGCGTTGCCCACC-1	WM	WM	WM	WM	WM	WM	WM	WM	WM
CATAGTACATTGAGAG-1	L2	L5	L3	L3	L3	L4	L4	L4	L4
CATAGTAGCATAGTAG-1	L2	L5	L3	L3	L3	L4	L4	L4	L4
CATAGTCAAATACATA-1	L2	L4	L3	L3	L3	L4	L3	L3	L3
CATAGTCCACAAGAAC-1	WM	WM	unmatch	unmatch	unmatch	WM	WM	WM	L6
CATATACTACTGATAA-1	L2	L2	L2	L2	L2	L3	L3	L3	L3
CATATAGGTACAGTCA-1	WM	WM	unmatch	unmatch	unmatch	WM	WM	WM	L6
CATATGTCAGGCTACG-1	WM	WM	WM	unmatch	unmatch	WM	WM	WM	WM
CATATTATTTGCCCTA-1	L2	L3	L2	L2	L3	L4	L3	L3	L3
CATCATCTACCCGGAC-1	L2	L2	L3	L3	L3	L4	L4	L4	L4
CATCATTACCCTGAGG-1	L2	L2	L3	L3	L3	L4	L4	L4	L4
CATCCAATATAGTTTG-1	WM	WM	WM	WM	WM	WM	WM	WM	WM
CATCCGCAGGCCCGAA-1	L2	L3	L1	L1	L1	L1	L3	L3	L1
CATCCTCTCAAAGATC-1	L2	L4	L3	L3	L3	L4	L4	L4	L4
CATCGAATGGATCTCT-1	L2	L4	L1	L1	L1	L1	L1	L1	L1
CATCGCCCGCGGCCAA-1	L2	L3	L2	L3	L2	L3	L3	L3	L3
CATCGGACGGGTTAAT-1	WM	L6	unmatch	L6	L6	WM	L6	L6	L6
CATCTATCCCGTGTCT-1	L2	L5	L2	L2	L3	L3	L3	L3	L3
CATCTTACACCACCTC-1	L2	L4	L3	L3	L3	L4	L4	L4	L4
CATGAACCGACATTTG-1	L2	L3	L2	L2	L2	L3	L2	L3	L3
CATGAACCTCTTATCA-1	L2	L4	L2	L2	L2	L3	L3	L3	L3
CATGACTTCGCTGAAT-1	L2	L2	L2	L3	L3	L3	L3	L3	L3
CATGAGATGCACTCTC-1	L5	L4	L5	L5	L5	L5	L5	L5	L5
CATGATGCACAATTCT-1	L5	L5	L5	L5	L5	L5	L5	L5	L5
CATGATGGAAGTTAGC-1	L2	L2	L2	L3	L3	L3	L3	L3	L3
CATGCACGTGTTACTG-1	L2	L5	L2	L2	L2	L2	L2	L3	L3
CATGCATGGAGACCCT-1	L2	L4	L2	L2	L3	L3	L3	L3	L3
CATGCCAACTCGCAAA-1	L2	L1	L6	L6	L6	L6	L6	L6	L6
CATGCGACCAGTTTAA-1	L5	L5	L3	L3	L3	L4	L4	L4	L4
CATGCGTTAGACAGAA-1	L2	L5	L3	L3	L3	L4	L4	L4	L4
CATGCTGGCTCCAATT-1	L2	L5	L3	L3	L3	L4	L4	L4	L3
CATGGAAATGGGACCA-1	L2	L2	L1	L1	L1	L2	L1	L1	L2
CATGGATTGTCTTCCG-1	L2	L2	L2	L2	L2	L2	L3	L3	L3
CATGGCAGGAAGATCG-1	L5	L5	L5	L5	L5	L5	L5	L4	L4
CATGGGTATGCCTTAT-1	L5	L4	L5	L5	L5	L5	L5	L5	L5
CATGGGTCGGGTGTGG-1	L5	L5	L5	L5	L5	L5	L5	L4	L4
CATGGTAAGTAGCGTT-1	L2	L5	L6	L6	L6	L6	L6	L6	L6
CATGGTATTAGTTTGT-1	WM	WM	WM	WM	WM	WM	WM	WM	WM
CATGGTCTAGATACCG-1	L6	L5	L6	L6	L5	L6	L6	L6	L6
CATGTAAGAGACATTT-1	L4	L4	L3	L3	L3	L4	L4	L4	L4
CATGTAGGAGCGCCAA-1	L2	L2	L1	L1	L1	L2	L1	L2	L2
CATGTCTCATTTATGG-1	L5	L4	L5	L5	L5	L5	L5	L5	L5
CATTACGTCGGCCCGT-1	L2	L5	L5	L5	L5	L5	L5	L5	L5
CATTATAACAGGGTCC-1	L1	L2	L2	L1	L2	L1	L1	L1	L3
CATTATCCCATTAACG-1	WM	WM	WM	WM	WM	WM	WM	WM	WM
CATTATGCTTGTTGTG-1	L5	L5	L6	L5	L5	L6	L5	L5	L5
CATTCACTGACAGCTA-1	L2	L3	L2	L2	L2	L2	L2	L3	L3
CATTCAGGTCAGTGCG-1	L2	L3	L1	L1	L1	L1	L1	L1	L1
CATTCCCTAAGTACAA-1	L2	L3	L1	L1	L1	L1	L1	L1	L1
CATTGCAAAGCATAAT-1	L2	L2	L2	L2	L2	L2	L2	L2	L2
CATTGCGAAATGGGCG-1	L5	L4	L5	L5	L5	L5	L5	L5	L5
CATTGTGTGCTAGATC-1	L2	L3	L1	L1	L1	L1	L1	L1	L1
CATTTAGCGGACCATG-1	L2	L5	L5	L5	L5	L5	L5	L5	L5
CATTTATCGTTCAAGA-1	L2	L5	L2	L2	L2	L3	L3	L3	L3
CATTTCTAGCAGACTA-1	L2	L3	L2	L2	L2	L3	L3	L3	L3
CATTTGAGTGGTACGT-1	WM	WM	unmatch	WM	WM	WM	WM	WM	WM
CCAAACAGAACCCTCG-1	L5	L5	L5	L5	L5	L5	L5	L5	L5
CCAAAGCAGTTGGTTG-1	L2	L1	L1	L1	L1	L1	L1	L1	L1
CCAAATAACAAGATTC-1	L2	L2	L2	L2	L2	L2	L2	L2	L2
CCAACCTTATGTAACT-1	WM	WM	unmatch	WM	WM	WM	WM	WM	WM
CCAACGATGCACTGAT-1	L2	L1	L5	L5	L5	L6	L5	L5	L5
CCAACGCTTGCCAGGG-1	L2	L3	L2	L2	L2	L2	L2	L3	L3
CCAAGAAAGTGGGCGA-1	WM	WM	unmatch	unmatch	unmatch	WM	WM	WM	WM
CCAAGACTTCTGCGAA-1	L2	L5	L5	L5	L5	L5	L5	L5	L5
CCAAGCGTAACTCGTA-1	L2	L1	L6	L6	L6	L6	L6	L6	L6
CCAAGGAACAGAGAGG-1	L2	L3	L3	L3	L3	L3	L4	L3	L3
CCAATAGTGCCGTCGA-1	L2	L1	L6	L6	L6	L6	L6	L6	L6
CCAATCGGTAGATCGA-1	L1	L5	L3	L3	L3	L4	L4	L4	L4
CCAATGTCACAGCAAG-1	L2	L1	L6	L6	L6	L6	L6	L6	L6
CCAATTACGGGTCGAG-1	L4	L5	L3	L3	L3	L4	L4	L4	L4
CCAATTGAATGTTAAT-1	L2	L5	L5	L3	L3	L4	L4	L4	L4
CCACAATGTACGTCTT-1	L2	L5	L5	L5	L5	L5	L5	L5	L5
CCACACTGAGATATTA-1	WM	L6	unmatch	L6	L6	WM	L6	L6	L6
CCACAGCTGAAATCAT-1	L2	L3	L1	L1	L1	L1	L1	L1	L1
CCACAGTACCCATCCT-1	L2	L4	L3	L3	L3	L4	L4	L4	L4
CCACATACTGCACCCA-1	L1	L2	L1	L1	L1	L2	L1	L1	L1
CCACCAACTTTACTGT-1	WM	WM	WM	WM	WM	WM	WM	WM	WM
CCACCCAAGGAAAGTG-1	L6	L1	L6	L6	L6	L6	L6	L6	L6
CCACGAATTTAACCTC-1	L2	L3	L2	L2	L3	L3	L3	L3	L3
CCACGAGAAGAGAATC-1	L2	L5	L5	L5	L5	L5	L5	L4	L4
CCACGGAGCCATAAGA-1	WM	WM	WM	unmatch	unmatch	WM	WM	WM	WM
CCACGGTGCCCGGTAG-1	L2	L4	L2	L3	L3	L3	L4	L3	L3
CCACTAAACTGAATCG-1	L2	L4	L1	L1	L1	L1	L1	L1	L1
CCACTGGTGGCTGGTT-1	L6	L4	L6	L6	L6	L6	L6	L6	L6
CCACTGTTTGGATTAA-1	L2	L2	L2	L2	L2	L2	L2	L3	L3
CCAGAAAGCAACTCAT-1	WM	WM	WM	WM	WM	WM	WM	WM	WM
CCAGAGACAAAGCCGG-1	L2	L3	L3	L2	L3	L3	L3	L3	L3
CCAGATAGTTGAGTGA-1	L2	L5	L5	L5	L5	L5	L5	L5	L5
CCAGCCTGGACCAATA-1	WM	L6	unmatch	L6	L6	L6	L6	L6	L6
CCAGCTACGCCTCATA-1	L2	L1	L1	L1	L1	WM	L1	L1	L1
CCAGCTCGAACGCATT-1	L6	L4	L6	L6	L6	L6	L6	L6	L6
CCAGCTGATGGTACTT-1	L2	L4	L6	L5	L6	L5	L5	L5	L5
CCAGCTTCCGCCCGCA-1	L2	L4	L3	L3	L3	L4	L4	L4	L4
CCAGGGACGTGGCCTC-1	L2	L5	L6	L6	L6	L6	L6	L6	L6
CCAGTAGTCTGATCCA-1	L2	L5	L5	L5	L5	L5	L5	L4	L5
CCAGTCAAATCTCTTA-1	L2	L4	L6	L6	L6	L6	L6	L6	L6
CCAGTCCATTATTCGA-1	L2	L3	L1	L1	L1	L1	L1	L1	L1
CCAGTCTAGACGGCGC-1	L2	L5	L5	L5	L5	L5	L5	L5	L5
CCAGTCTTGTCATAGA-1	L2	L4	unmatch	L6	L6	L6	L6	L6	L6
CCATAAACAACCCGAC-1	L4	L5	L3	L3	L3	L4	L4	L4	L4
CCATACCTTTACTTGT-1	L2	L3	L3	L3	L3	L4	L3	L4	L4
CCATAGGTTGGCGTGG-1	L2	L5	L5	L5	L5	L5	L5	L5	L5
CCATAGTCAGTAACCC-1	L2	L3	L2	L2	L1	L1	L2	L3	L1
CCATATGGAAACTATA-1	L2	L1	L2	L2	L2	L3	L3	L3	L3
CCATATTGGATCATGA-1	unmatch	L3	L1	L1	L1	L1	L1	L1	L1
CCATCCATACCAAGTC-1	L2	L3	L2	L2	L2	L3	L3	L3	L3
CCATCGCAGTTAAACT-1	L2	L6	L6	L6	L6	L6	L6	L6	L6
CCATCTCACCAGTGAA-1	L2	L4	L3	L3	L3	L4	L4	L4	L4
CCATCTTGTTCACAAT-1	L1	L3	L1	L1	L1	WM	L1	L1	L1
CCATGCCCTAGATTTC-1	L2	L2	L3	L1	L3	L3	L3	L3	L3
CCATGCCTGTTTAGTA-1	L2	L1	L6	L6	L6	L6	L6	L6	L6
CCATGCTCTGCAGGAA-1	L2	L5	L3	L3	L5	L4	L4	L4	L4
CCATGGCCCTTGTACC-1	L2	L1	L5	L5	L5	L5	L5	L5	L5
CCATGTTCATCTATAT-1	WM	WM	WM	WM	WM	WM	WM	WM	WM
CCATTAGCGATAATCC-1	L2	L1	L6	L6	L6	L6	L6	L6	L6
CCATTCCCTGCCCACA-1	L2	L1	L6	L6	L6	L6	L6	L6	L6
CCATTTCTACCTATTA-1	L2	L4	L6	L6	L6	L6	L6	L6	L6
CCCAAACATGCTGCTC-1	L5	L5	L5	L5	L5	L5	L5	L5	L5
CCCAACATACGTCGCG-1	WM	WM	unmatch	unmatch	unmatch	WM	WM	WM	L6
CCCAACCACACTAACA-1	L2	L3	L3	L2	L3	L3	L3	L3	L3
CCCAAGAATGCACGGT-1	L2	L3	L2	L2	L2	L2	L2	L3	L2
CCCAAGACAGAGTATG-1	L2	L2	L1	L1	L1	L1	L1	L1	L1
CCCAATGAGATTTGCA-1	WM	WM	WM	WM	WM	WM	WM	WM	WM
CCCAATTTCACAACTT-1	L2	L1	L1	L6	L6	L6	L6	L6	L6
CCCAGAGGAGGGCGTA-1	L2	L2	L2	L2	L2	L3	L3	L3	L3
CCCAGGTCTGAAGGCT-1	L2	L2	L2	L2	L2	L2	L2	L3	L3
CCCAGTAAACTTGGGA-1	WM	WM	WM	unmatch	unmatch	WM	WM	L6	L6
CCCAGTTAAGGCGCCG-1	L5	L5	L5	L5	L5	L5	L5	L5	L5
CCCGAAGTTTCGCGAA-1	L2	L6	L6	L6	L6	L6	L6	L6	L6
CCCGACCATAGTCCGC-1	L5	L5	L5	L5	L5	L5	L5	L5	L5
CCCGAGTTTCTCCGTA-1	L2	L2	L2	L2	L2	L2	L3	L3	L3
CCCGCAGCGCGAACTA-1	L5	L6	L6	L6	L6	L6	L6	L6	L6
CCCGCAGGGCCCAAAG-1	L4	L5	L3	L3	L3	L4	L4	L4	L4
CCCGCCATGCTCCCGT-1	L2	L3	L3	L3	L3	L4	L4	L4	L4
CCCGCGCAATGCACCC-1	L2	L5	L2	L2	L2	L3	L3	L3	L3
CCCGCTAGAGGGTTAA-1	L2	L2	L2	L2	L2	L2	L2	L2	L2
CCCGGGTCGTTCAGGG-1	L2	L6	L6	L6	L6	L6	L6	L6	L6
CCCGGTGGAAGAACCT-1	L2	L1	L3	L3	L3	L3	L4	L4	L4
CCCGGTGTATCGGAAT-1	WM	WM	WM	WM	WM	WM	WM	WM	WM
CCCGTAAGTCTAGGCC-1	L2	L1	L6	L6	L6	L6	L6	L6	L6
CCCGTAGCTGGGAAGA-1	WM	WM	WM	WM	WM	WM	WM	WM	WM
CCCGTCAGCGTCTGAC-1	L2	L5	L5	L5	L5	L5	L5	L5	L5
CCCGTTTCGCAGATGT-1	L1	L2	L2	L1	L2	L2	L3	L3	L3
CCCTAGTGTCAGGTGT-1	L2	L1	L1	L1	L1	L1	L1	L1	L1
CCCTATGTAGAGCAGA-1	WM	WM	WM	WM	WM	WM	WM	WM	WM
CCCTCATTCTGGAATT-1	L2	L5	L3	L3	L3	L4	L4	L3	L3
CCCTCCTCGCTCGTAT-1	L2	L2	L2	L2	L2	L2	L3	L3	L3
CCCTCGGGAGCCTTGT-1	L2	L2	L1	L1	L1	L1	L1	L1	L1
CCCTGAAATGAGTTGA-1	L2	L4	L6	L6	L5	L6	L5	L5	L6
CCCTGACTAACAAATT-1	L2	L4	L5	L5	L5	L5	L5	L5	L5
CCCTGATGTAACTCGT-1	L2	L3	L1	L1	L1	L1	L1	L1	L1
CCCTGCCCAATCCGCT-1	L2	L4	L6	L6	L6	L6	L6	L6	L6
CCCTGCGCTACGCATA-1	L2	L1	L5	L5	L5	L5	L5	L5	L5
CCCTGGTATGGGCGGC-1	L2	L4	L2	L2	L3	L3	L3	L3	L3
CCCTGTTGGCAAAGAC-1	unmatch	L3	L1	L1	L1	L2	L1	L1	L1
CCCTTCTCGTACGCGA-1	L1	L3	L1	L1	L1	L3	L3	L1	L1
CCCTTTAATGGAGTTC-1	L2	L2	L2	L2	L2	L1	L2	L2	L3
CCCTTTGACAGGTCTT-1	WM	WM	unmatch	L6	unmatch	WM	WM	WM	WM
CCGAAAGTGGTGAGCA-1	L2	L3	L2	L2	L2	L3	L3	L3	L3
CCGAACACTGGGCCTC-1	L2	L2	L6	L1	L6	WM	L6	L6	L6
CCGAACCTTCCCGGCC-1	L2	L4	L6	L6	L6	L6	L6	L6	L6
CCGAAGTATATTGTTC-1	L2	L2	L6	L1	L3	L3	L3	L3	L3
CCGACAAACACATGAG-1	L2	L2	L1	L1	L1	L1	L3	L3	L1
CCGACAAAGGGAGTGC-1	L5	L1	L5	L5	L5	L5	L5	L5	L5
CCGACAATAGGCCGCC-1	L2	L2	L2	L2	L2	L2	L2	L2	L2
CCGACGGGCATGAGGT-1	WM	WM	WM	WM	WM	WM	WM	WM	WM
CCGACGTAAACACAAC-1	L2	L4	L2	L2	L3	L3	L3	L3	L3
CCGACTCGCATAGTCT-1	L2	L3	L2	L2	L2	L3	L3	L3	L3
CCGAGAAGTCGCATAA-1	L2	L2	L2	L1	L2	L2	L2	L3	L3
CCGAGCTGTGCTTGTC-1	L2	L2	L2	L1	L1	L2	L1	L3	L3
CCGAGGGATGTTAGGC-1	L2	L4	L2	L2	L2	L3	L3	L2	L3
CCGATCTCAACCTTAT-1	L5	L4	L3	L3	L3	L4	L4	L4	L4
CCGATTCGAGGGACCC-1	L2	L4	L6	L6	L6	L6	L6	L6	L5
CCGATTGGTCAATGAA-1	L2	L2	L2	L1	L1	L2	L1	L1	L2
CCGCACAAAGACCAAC-1	L2	L6	L6	L6	L6	L6	L6	L6	L6
CCGCACGTGACCTCGG-1	L2	L4	L6	L5	L3	L1	L4	L4	L4
CCGCATGTGGTACGAT-1	L2	L4	L6	L5	L6	L6	L6	L6	L6
CCGCCACCACAATCCA-1	L2	L3	L2	L2	L2	L2	L2	L2	L3
CCGCCGGAACTTCTCG-1	WM	WM	WM	unmatch	unmatch	WM	WM	L6	L6
CCGCCGGTCAACACAC-1	L2	L5	L3	L3	L3	L4	L3	L3	L3
CCGCCGTTGAGGATAA-1	L2	L2	L2	L2	L2	L2	L2	L2	L3
CCGCCTGCGAATTGGT-1	L2	L5	L2	L2	L3	L3	L3	L3	L3
CCGCGATTTGGTAGGT-1	L2	L6	unmatch	L5	L5	L5	L5	L5	L5
CCGCGGAATGCGTCAC-1	WM	WM	WM	WM	WM	WM	WM	WM	WM
CCGCGGGTACGAAGAA-1	L2	L1	L5	L5	L5	L5	L5	L5	L5
CCGCGTAGGTAAGGGC-1	L2	L1	L3	L5	L5	L1	L4	L4	L4
CCGCTATCAGCACCAG-1	L2	L4	L6	L6	L6	WM	L6	L6	L6
CCGCTCTTCCGAACTA-1	L2	L2	L2	L2	L2	L3	L3	L3	L3
CCGCTGGTGCCATTCA-1	L2	L2	L3	L2	L3	L3	L3	L3	L3
CCGCTTACCTCACTCT-1	WM	WM	WM	unmatch	WM	WM	WM	WM	WM
CCGCTTCGCGGTTAAC-1	L2	L3	L1	L1	L1	L1	L3	L1	L1
CCGCTTGCTGACATGG-1	L2	L3	L2	L2	L2	L2	L2	L3	L3
CCGGAATGGTTTCAGT-1	L2	L1	L5	L5	L3	L5	L4	L4	L4
CCGGAGCGTACTTTCT-1	WM	L6	unmatch	L6	L6	WM	L6	L6	L6
CCGGCACGACCGTTTC-1	L2	L4	L2	L2	L2	L3	L3	L3	L3
CCGGCGCATATTGGAT-1	L2	L3	L3	L3	L3	L4	L4	L4	L4
CCGGCGTGAGACTCTG-1	L2	L6	unmatch	L6	L6	L6	L6	L6	L6
CCGGGACCCGCAGAGA-1	L2	L5	L3	L3	L3	L4	L4	L4	L4
CCGGGCGGTCTCGTCA-1	L2	L5	L6	L5	L5	L6	L5	L6	L6
CCGGGCTAAGAATTTC-1	WM	WM	unmatch	WM	WM	WM	WM	WM	WM
CCGGGCTGCTCCATAC-1	L5	L5	L5	L5	L5	L5	L5	L5	L5
CCGGGTTCGAGGTTAC-1	L2	L1	L6	L6	L6	L6	L6	L6	L6
CCGGTAATGGCTAGTC-1	L2	L2	L2	L2	L2	L2	L2	L3	L3
CCGGTTTGTAATTGTG-1	WM	WM	WM	WM	unmatch	WM	WM	WM	WM
CCGTAAGTTGGTCCCA-1	L5	L5	L6	L6	L5	L6	L5	L6	L6
CCGTACCCAAGCGCCA-1	L2	L2	L2	L2	L2	L2	L2	L2	L2
CCGTAGGAAATCCCTG-1	L2	L4	L2	L3	L3	L3	L3	L3	L3
CCGTAGGGTTGTTTAC-1	L2	L2	L2	L2	L2	L2	L2	L3	L3
CCGTATCTCGTCGTAG-1	WM	WM	WM	WM	WM	WM	WM	WM	WM
CCGTATTAGCGCAGTT-1	L2	L2	L2	L2	L2	L2	L2	L1	L2
CCGTCAACCTCTGGCG-1	WM	WM	WM	WM	WM	WM	WM	WM	WM
CCGTGCCCATGACGGC-1	L2	L3	L2	L2	L2	L3	L3	L3	L3
CCGTGGAACGATCCAA-1	L2	L3	L2	L2	L2	L3	L3	L3	L3
CCGTGTTAAATTCCAT-1	WM	WM	WM	WM	unmatch	WM	WM	WM	WM
CCGTTACGTTAGAACA-1	L4	L5	L3	L3	L3	L4	L4	L4	L4
CCGTTCCGAATCTCGG-1	L2	L1	L6	L6	L6	L6	L6	L6	L6
CCTAAACAGGGTCCGT-1	L2	L2	L1	L1	L1	L1	L1	L1	L1
CCTAAAGGCTGACGCT-1	L2	L5	L3	L3	L3	L4	L4	L4	L4
CCTAAATTAACGGTTC-1	L6	L1	L6	L6	L6	L6	L6	L6	L6
CCTAAATTGTATCCTA-1	L2	L2	L2	L2	L2	L2	L2	L2	L2
CCTAACCCAAACAAGT-1	L2	L4	L3	L5	L5	L4	L4	L4	L4
CCTAACTAAGGCTCTA-1	L2	L5	L3	L3	L3	L4	L4	L4	L4
CCTAAGTGTCTAACCG-1	L2	L3	L1	L1	L1	L1	L1	L1	L1
CCTACAAGTCCGGAAT-1	L2	L2	L1	L1	L2	L2	L2	L1	L2
CCTACATTCACAGACG-1	WM	WM	WM	WM	WM	WM	WM	WM	WM
CCTACGCGACCTTACA-1	L2	L5	L2	L2	L2	L2	L2	L2	L3
CCTACGGCTCAGTCGA-1	L2	L5	L3	L2	L3	L3	L3	L3	L3
CCTACTGCTTACACTT-1	L2	L1	L3	L5	L3	L6	L4	L5	L5
CCTAGGCGTAGCGATC-1	L5	L5	L5	L5	L5	L5	L5	L5	L5
CCTAGGTAAAGGTAGC-1	WM	WM	WM	unmatch	unmatch	WM	WM	L6	L6
CCTAGTTAGTCGCATG-1	L2	L5	L3	L3	L3	L4	L4	L4	L4
CCTATAATGAGTGCCC-1	L5	L4	L5	L5	L5	L5	L5	L5	L5
CCTATACCGTCCTGTC-1	WM	WM	WM	WM	WM	WM	WM	WM	WM
CCTATATCGTGTCACG-1	WM	WM	WM	WM	WM	WM	WM	WM	WM
CCTATATTTGTCCTGG-1	WM	L6	unmatch	unmatch	unmatch	WM	L6	L6	L6
CCTATCTATATCGGAA-1	L2	L5	L5	L5	L5	L5	L5	L5	L5
CCTATGAAGTGGTGCC-1	L2	L2	L2	L2	L2	L2	L3	L3	L3
CCTATGGCTCCTAGTG-1	WM	L6	WM	WM	unmatch	WM	WM	WM	WM
CCTATGGGTTACCGTC-1	L2	L5	L6	L6	L6	L6	L6	L6	L6
CCTATGGTCAAAGCTG-1	L2	L6	L6	L6	L6	L6	L6	L6	L6
CCTATGTCCACTCCAC-1	L2	L4	L3	L3	L3	L4	L4	L4	L4
CCTCACCAATCTTGAC-1	L2	L3	L3	L2	L3	L3	L3	L3	L3
CCTCACCTGAGGGAGC-1	L2	L3	L3	L2	L3	L3	L4	L4	L4
CCTCACCTTAGCATCG-1	L2	L5	L3	L3	L3	L4	L4	L4	L4
CCTCATGCAGCTACGA-1	L2	L2	L1	L1	L1	L1	L1	L1	L1
CCTCCCGACAATCCCT-1	L2	L3	L3	L2	L3	L3	L3	L3	L3
CCTCCGACAATTCAAG-1	L2	L1	L6	L5	L5	L5	L5	L6	L6
CCTCCTAGCTAGAGTC-1	WM	WM	WM	WM	WM	WM	WM	WM	WM
CCTCCTGTTGTGTCGT-1	L2	L2	L2	L3	L3	L3	L3	L3	L3
CCTCGAAGTGGACGGG-1	L2	L5	L3	L3	L5	L4	L4	L4	L4
CCTCGACCCACTGCCT-1	L2	L2	L2	L1	L2	L3	L3	L3	L3
CCTCGCCAGCAAATTA-1	L2	L5	L5	L5	L5	L5	L5	L5	L5
CCTCGCGCGATATAGG-1	L2	L5	L3	L3	L3	L4	L4	L4	L4
CCTCGCGCTGTGCGAT-1	L6	L6	unmatch	L6	L6	L6	L6	L6	L6
CCTCGGACCGGGATAG-1	L2	L5	L5	L5	L5	L5	L5	L5	L5
CCTCGGATGCTACCTG-1	L4	L4	L3	L5	L3	L4	L4	L4	L4
CCTCGGTTTCCTTGCC-1	WM	WM	unmatch	WM	unmatch	L6	WM	WM	WM
CCTCTAATCTGCCAAG-1	L5	L5	L5	L5	L5	L5	L5	L5	L5
CCTCTACAAGGATTGG-1	WM	WM	WM	WM	WM	WM	WM	WM	WM
CCTCTATCGATTAGCA-1	WM	WM	WM	WM	WM	WM	WM	WM	WM
CCTCTCTCCCATCTAG-1	L2	L1	L6	L6	L6	L6	L6	L6	L6
CCTCTGGCCTAGACGG-1	L2	L5	L3	L3	L3	L4	L4	L4	L4
CCTCTGTACTATTCTA-1	L2	L2	L1	L6	L6	L6	L6	L6	L6
CCTGAACGATATATTC-1	L5	L5	L5	L5	L5	L5	L5	L5	L5
CCTGAATATTTACATA-1	L2	L5	L5	L5	L5	L5	L5	L5	L5
CCTGACCACCGATGGT-1	L2	L4	unmatch	L1	L6	WM	L6	L6	L6
CCTGACGCAACCTTTA-1	L2	L2	L2	L2	L2	L2	L2	L3	L3
CCTGCGTTCTACGCTT-1	L2	L1	L3	L5	L3	L4	L4	L4	L4
CCTGCTATTTGAGAAG-1	L2	L5	L5	L5	L5	L6	L5	L5	L5
CCTGGAAACGTTCTGC-1	L2	L2	L2	L2	L2	L2	L2	L3	L3
CCTGGCTAGACCCGCC-1	L2	L4	L6	L6	L5	L6	L5	L5	L5
CCTGGTCGAATGTGGG-1	L2	L4	L6	L5	L6	L6	L6	L6	L6
CCTGTAAGACATGATA-1	L2	L6	L6	L6	L6	WM	L6	L6	L6
CCTGTACTCACGCCCA-1	L6	L1	L6	L6	L6	L6	L6	L6	L6
CCTGTCACCCGGGCTC-1	L2	L1	L6	L6	L6	L6	L6	L6	L6
CCTGTCCCTCACGTTA-1	L2	L2	L2	L2	L2	L2	L2	L3	L3
CCTGTCGCCCGTAAAT-1	L2	L1	unmatch	L6	L6	L6	L6	L6	L6
CCTGTGCATAGGAGAC-1	L1	L2	L1	L1	L1	L1	L3	L2	L1
CCTGTGCGGATTGTAA-1	L2	L2	L1	L1	L1	L2	L1	L1	L2
CCTGTTTGAAGACACG-1	L2	L2	L3	L3	L3	L3	L4	L3	L4
CCTTCAGTTAAAGTGA-1	WM	WM	unmatch	unmatch	unmatch	WM	WM	L6	WM
CCTTCGTATAGAATCC-1	WM	L6	unmatch	L6	unmatch	L6	L6	L6	L6
CCTTCTCAGCGTTCCT-1	L2	L4	L6	L6	L6	L6	L6	L6	L6
CCTTCTTGATCCAGTG-1	L5	L5	L5	L5	L5	L5	L5	L5	L5
CCTTGACCACTTTATT-1	L2	L4	L2	L2	L2	L2	L2	L3	L3
CCTTTAAGGGAGCACT-1	WM	WM	WM	unmatch	unmatch	WM	WM	WM	WM
CCTTTCAATGAAGAAA-1	L4	L5	L3	L3	L3	L4	L4	L4	L4
CCTTTGAATTATGGCT-1	WM	WM	WM	WM	WM	WM	WM	WM	WM
CGAAACATAGATGGCA-1	L4	L5	L3	L3	L3	L4	L4	L4	L4
CGAAACGCAATTCATG-1	WM	L1	unmatch	L6	L6	WM	L6	L6	L6
CGAACAGTATGGGCGT-1	L2	L4	L3	L3	L3	L4	L4	L4	L4
CGAACCCGCATGCGTC-1	WM	L6	unmatch	unmatch	unmatch	WM	WM	WM	WM
CGAACGCCCAGTGCCG-1	L2	L5	L3	L3	L3	L4	L4	L4	L4
CGAACGGCCGGACAAC-1	WM	WM	unmatch	unmatch	unmatch	WM	L6	L6	L6
CGAAGACTGCCCGGGA-1	L2	L3	L1	L1	L1	L1	L1	L1	L1
CGAAGCTATAAATTCA-1	L2	L2	L2	L2	L2	L2	L3	L3	L3
CGAAGGGTTTCAGATT-1	WM	WM	WM	WM	WM	WM	WM	WM	WM
CGAAGTTGCTCTGTGT-1	L2	L1	L6	L5	L5	L6	L5	L6	L6
CGAATCTGCTCGACGC-1	WM	WM	WM	WM	unmatch	WM	WM	WM	WM
CGAATGAAGTCATTGC-1	WM	WM	WM	WM	WM	WM	WM	WM	WM
CGAATGACGCATAATG-1	L2	L6	L1	L6	L6	L6	L6	L6	L6
CGAATTACATGGTGTT-1	L2	L3	L2	L2	L2	L2	L2	L2	L2
CGACAATTTGATCTAA-1	L2	L2	L3	L3	L3	L4	L4	L4	L4
CGACACGCTCCGACAG-1	L2	L6	L3	L3	L3	L4	L4	L4	L4
CGACAGTTCGCGTTAT-1	L2	L1	unmatch	L1	L6	WM	L6	L6	L6
CGACATGCGATCTTCT-1	L2	L3	L2	L2	L2	L3	L3	L3	L3
CGACCCTTAACGCCGG-1	L2	WM	unmatch	unmatch	unmatch	WM	WM	L6	L6
CGACGCATCCGTACCT-1	WM	L6	WM	unmatch	unmatch	WM	WM	L6	L6
CGACTCAGGATGTTAT-1	L5	L5	L5	L5	L5	L5	L5	L4	L4
CGACTTTGTATAGCCT-1	L2	L2	L2	L2	L2	L3	L3	L3	L3
CGAGACCCTAGAGTGT-1	L2	L4	unmatch	L1	L6	WM	L6	L6	L6
CGAGAGATGTGAACCT-1	L2	L3	L6	L6	L5	L6	L6	L6	L6
CGAGAGCGCGTAGATA-1	L4	L4	L1	L6	L6	L6	L6	L6	L6
CGAGAGCTTTCACTAC-1	L2	L2	L5	L3	L3	L4	L4	L3	L4
CGAGAGGGTAGCCGCG-1	L2	L2	L2	L2	L2	L2	L2	L3	L3
CGAGATGTTGCCTATA-1	L2	L2	L1	L1	L1	L1	L3	L1	L1
CGAGATTTCGCTCGGG-1	L2	L3	L2	L2	L2	L2	L2	L3	L3
CGAGCACTTCAAGTTT-1	L2	L5	L6	L3	L3	L3	L3	L4	L4
CGAGCGTTGATCAGCC-1	L2	L3	L2	L2	L2	L3	L3	L3	L3
CGAGCTGGGCTTTAGG-1	L5	L5	L5	L5	L5	L5	L5	L5	L5
CGAGGCCAGGCATTGG-1	L2	L3	L1	L1	L2	L1	L1	L2	L1
CGAGGCTAAATATGGC-1	L2	L5	L6	L6	L5	L6	L6	L6	L6
CGAGGGACTGCGGTCG-1	L2	L5	L5	L6	L5	L6	L5	L6	L6
CGAGGGTATCCAGGTG-1	L2	L6	L6	L6	L6	L6	L6	L6	L6
CGAGTACTAAAGAGGA-1	WM	WM	unmatch	unmatch	unmatch	WM	WM	WM	WM
CGAGTGAAGGTACCAG-1	WM	L6	WM	WM	unmatch	WM	WM	WM	WM
CGAGTGCTATAGTTCG-1	L2	L3	L2	L2	L2	L2	L1	L2	L2
CGAGTTCTGTCCCACC-1	L5	L5	L5	L5	L5	L5	L5	L5	L5
CGAGTTTATCGGACTG-1	L2	L4	L3	L3	L3	L4	L4	L4	L5
CGATAATACTCAGGTT-1	L2	L2	L2	L2	L2	L2	L2	L3	L3
CGATACCTCGCGGACA-1	WM	WM	unmatch	unmatch	unmatch	WM	L6	WM	L6
CGATAGCGATACAGTG-1	WM	WM	WM	WM	WM	WM	WM	WM	WM
CGATAGTCGTACTGCA-1	L2	L4	L5	L3	L3	L4	L4	L3	L3
CGATATTAGCCGCAGG-1	L2	L3	L1	L1	L1	WM	L1	L1	L1
CGATCCGACCCAGTGC-1	L2	L6	L6	L6	L6	WM	L6	L6	L6
CGATCCTCGCAACATA-1	WM	WM	WM	WM	WM	WM	WM	WM	WM
CGATCTGTTGGAGGAC-1	WM	WM	unmatch	unmatch	unmatch	WM	WM	L6	L6
CGATGGACCCTACGCC-1	L4	L3	L3	L3	L3	L4	L4	L4	L4
CGATGTTGTTATCTAC-1	WM	WM	WM	WM	WM	WM	WM	WM	WM
CGATTAAATATCTCCT-1	L2	L4	L6	L6	L6	L1	L6	L6	L6
CGATTCGCCTGGCTGC-1	L5	L4	L6	L5	L5	L5	L5	L5	L5
CGCAAACACGAGTTAC-1	L2	L1	L6	L5	L5	L5	L5	L5	L5
CGCAATTACTTTCGGT-1	L4	L5	L3	L5	L3	L5	L4	L4	L4
CGCAATTAGGGTAATA-1	L5	L1	L6	L5	L5	L5	L5	L5	L5
CGCAATTCTACAATAA-1	L2	L1	L6	L5	L3	L1	L4	L4	L4
CGCACATGTCCACTAC-1	L5	L5	L5	L5	L5	L5	L5	L5	L5
CGCACGTCTGTTTATG-1	WM	WM	WM	WM	WM	WM	WM	WM	WM
CGCACGTGCGCTATCA-1	L4	L4	L3	L3	L3	L4	L4	L4	L4
CGCAGAAACATTTGCG-1	L2	L3	L2	L2	L2	L2	L3	L3	L3
CGCAGATCTTCACCCG-1	L2	L3	L2	L2	L2	L2	L2	L3	L3
CGCAGGCGATCCAAAC-1	L2	L2	L2	L3	L2	L3	L3	L3	L3
CGCATCATGGCTTCAG-1	L2	L5	L2	L2	L3	L3	L3	L3	L3
CGCATGGTGCGATGCT-1	L2	L6	L6	L6	L6	L6	L6	L6	L6
CGCATTAGCTAATAGG-1	L2	L5	L6	L5	L6	L6	L6	L6	L6
CGCCAAGAAGCCGAGT-1	L2	L2	L6	L6	L6	L6	L6	L6	L5
CGCCACAGGTCGCGAT-1	WM	WM	unmatch	unmatch	unmatch	WM	L6	L6	L6
CGCCACCCGCATTAAC-1	L2	L2	L1	L1	L1	L1	L1	L1	L1
CGCCATCCGATTATGA-1	L2	L5	L5	L5	L5	L5	L5	L5	L5
CGCCCAGCACGCCTAG-1	WM	WM	unmatch	unmatch	unmatch	WM	WM	L6	L6
CGCCCAGCGTTTCACG-1	L2	L4	L5	L3	L3	L4	L4	L3	L3
CGCCCGCTTCCGTACA-1	L2	L5	L3	L5	L5	L4	L5	L4	L4
CGCCCTAATTGTTCAA-1	WM	WM	WM	WM	WM	WM	WM	WM	WM
CGCCCTTACATCCACC-1	L2	L2	L1	L1	L1	L2	L1	L1	L1
CGCCCTTGAAGGCTGA-1	L2	L3	L3	L3	L3	L3	L3	L3	L3
CGCCGCCCATGCCTGT-1	L2	L5	L5	L5	L5	L5	L5	L5	L5
CGCCGCGTTCTGAACG-1	WM	L6	unmatch	unmatch	unmatch	L6	L6	WM	WM
CGCCGTTCAGCATAGT-1	L2	L2	L2	L1	L2	L2	L2	L3	L3
CGCCTCCCTCCTCTAT-1	WM	L4	L6	L6	L6	L6	L6	L6	L6
CGCCTGGCCTACGTAA-1	L2	L1	L6	L6	L6	L6	L6	L6	L6
CGCCTTTAGCATGCTC-1	L2	L2	L2	L2	L2	L2	L2	L3	L3
CGCGAAGTGGCATACT-1	L2	L2	L2	L3	L2	L3	L3	L3	L3
CGCGACCGCGACAGAT-1	L2	L4	L5	L5	L5	L5	L5	L5	L5
CGCGAGAGGGACTTGT-1	L2	L2	L2	L2	L2	L2	L2	L2	L3
CGCGAGTCTGCCGGGT-1	WM	WM	WM	WM	WM	WM	WM	WM	WM
CGCGCAAATGTCCAGA-1	WM	WM	WM	WM	WM	WM	WM	WM	WM
CGCGCAAGGAACTACA-1	L2	L3	L1	L1	L1	L1	L1	L1	L1
CGCGCATGTTTGATTG-1	WM	WM	WM	unmatch	unmatch	WM	WM	WM	WM
CGCGCCCGACTTAATA-1	L2	L5	L5	L5	L5	L5	L5	L5	L5
CGCGGCAGTATTACGG-1	unmatch	L2	L1	L1	L1	L1	L1	L1	L1
CGCGGCTCAACTTGAA-1	L2	L6	L3	L3	L3	L4	L4	L4	L4
CGCGGGAATTAGGCAG-1	L5	L5	L5	L5	L5	L5	L5	L4	L5
CGCGGTCACAAACCAA-1	L2	L2	L2	L2	L2	L2	L2	L3	L3
CGCGTCATATTAAACC-1	L2	L3	L2	L2	L2	L2	L2	L1	L2
CGCGTGCTATCAACGA-1	L2	L1	L1	L1	L1	L1	L3	L1	L1
CGCGTTCATGAAATAC-1	L2	L1	L6	L6	L5	L6	L5	L6	L5
CGCTACGGGACATTTA-1	WM	L6	unmatch	L6	L6	WM	L6	L6	L6
CGCTAGAGACCGCTGC-1	L2	L4	L3	L3	L3	L4	L4	L4	L4
CGCTATACCGCCCACT-1	L2	L3	L2	L2	L2	L3	L3	L3	L3
CGCTATTCAATGTATG-1	L2	L5	L3	L3	L3	L3	L3	L3	L3
CGCTATTCTTAGGCTC-1	L2	L5	unmatch	L6	L6	L6	L6	L6	L6
CGCTCGACATAATGAT-1	L2	L5	L5	L3	L5	L4	L5	L5	L4
CGCTCTCCGTAGATTA-1	L2	L1	L6	L6	L6	L6	L6	L6	L6
CGCTGAGGACGTCCAA-1	L2	L1	L1	L1	L1	WM	L1	L1	L1
CGCTGGTGACTACCCT-1	L2	L5	L3	L3	L3	L4	L4	L4	L3
CGCTGTGACGCCGCAC-1	L5	L5	L5	L5	L5	L5	L5	L5	L5
CGCTGTGTGGATGTTG-1	WM	WM	WM	WM	WM	WM	WM	WM	WM
CGCTTAGTATTGATAC-1	L2	L6	unmatch	L6	L6	L6	L6	L6	L6
CGCTTATTCCCGGTCG-1	WM	L6	unmatch	L6	L6	L6	L6	L6	L6
CGCTTCCACTGAAATC-1	L2	L3	L3	L3	L3	L4	L4	L4	L4
CGCTTTCATACCGGTG-1	L2	L3	L3	L3	L3	L3	L3	L3	L3
CGCTTTCTTGCATTCG-1	L5	L5	L5	L5	L5	L5	L5	L5	L5
CGGAAAGAATCAAACG-1	WM	WM	unmatch	unmatch	unmatch	WM	WM	WM	WM
CGGAAATTTCACATCC-1	L2	L3	L2	L2	L2	L3	L3	L3	L3
CGGAACGTAAACATAG-1	WM	WM	unmatch	unmatch	unmatch	WM	WM	WM	WM
CGGAGCAATTTAATCG-1	L2	L6	L1	L6	L6	L6	L6	L6	L6
CGGAGCATGGCGATCC-1	L2	L5	L6	L6	L6	L6	L6	L6	L6
CGGAGCTTATAACACC-1	L2	L3	L3	L3	L3	L3	L3	L3	L3
CGGAGTTTGAGAGACA-1	L2	L1	L6	L5	L5	L5	L5	L5	L4
CGGATAAGCGGACATG-1	L2	L2	L2	L2	L2	L3	L3	L3	L3
CGGATCCTCAAGGACT-1	L5	L4	L5	L5	L5	L5	L5	L5	L5
CGGCAAACATCGTGCG-1	L2	L6	L6	L6	L6	L6	L6	L6	L6
CGGCAATAAGATCGCC-1	L2	L2	L2	L2	L2	L2	L2	L3	L3
CGGCACCGTTAGCGCC-1	L2	L5	L3	L3	L3	L3	L3	L3	L3
CGGCACTCAAGAAAGT-1	L2	L3	L2	L1	L2	L2	L2	L2	L1
CGGCAGGGTCGGGTTG-1	L4	L5	L3	L5	L3	L4	L4	L4	L4
CGGCCACGCACAAAGT-1	L2	L1	L6	L1	L6	L6	L6	L6	L6
CGGCCAGAGCGACCAT-1	WM	WM	unmatch	unmatch	unmatch	WM	WM	L6	L6
CGGCCCAACCTGTAGT-1	L2	L3	L2	L2	L2	L2	L2	L3	L3
CGGCCCAGGTATATCC-1	L2	L2	L2	L3	L3	L3	L3	L3	L3
CGGCGCCATCAATCCC-1	L2	L2	L3	L3	L3	L3	L3	L3	L4
CGGCTCTAAAGCTGCA-1	L2	L2	L2	L2	L2	L2	L2	L3	L3
CGGCTCTTCGTCGAAC-1	L2	L3	L2	L2	L3	L3	L3	L3	L3
CGGCTGCAAGATTAAG-1	L2	L3	L2	L2	L2	L2	L2	L2	L3
CGGCTTTGTATGATAA-1	L2	L5	L2	L2	L2	L2	L2	L3	L3
CGGGAATATAGTATAC-1	L2	L2	L2	L2	L2	L3	L3	L3	L3
CGGGAATTTATGTAAA-1	L2	L6	L6	L6	L6	L6	L6	L6	L6
CGGGAGCTTCAGTGTA-1	L2	L4	L3	L5	L3	L4	L4	L4	L4
CGGGAGTATACCGCCG-1	L2	L4	L2	L1	L2	L3	L3	L3	L3
CGGGATCAATGTAAGA-1	L2	L6	L6	L5	L5	L6	L6	L5	L5
CGGGCAGCTAAACCGC-1	L2	L1	L6	L6	L6	L6	L6	L6	L6
CGGGCCATAGCCGCAC-1	L2	L3	L1	L1	L1	L1	L1	L1	L1
CGGGCCTTCTTTGTAA-1	WM	L6	unmatch	unmatch	L6	WM	WM	WM	L6
CGGGTGTACCCATTTA-1	L5	L5	L5	L5	L5	L5	L5	L5	L5
CGGGTTCGGCACGTAT-1	L2	L2	L1	L1	L1	L1	L1	L1	L1
CGGGTTGTAGCTTTGG-1	L2	L2	L1	L1	L1	L1	L1	L1	L1
CGGGTTTGTTAGGGCT-1	L2	L2	L2	L2	L2	L2	L2	L2	L2
CGGTACTAGAATCAAA-1	L5	L5	L5	L5	L5	L5	L5	L5	L5
CGGTAGAGGTGCAGGT-1	L2	L5	L3	L3	L3	L4	L4	L4	L4
CGGTATAGGTATTAGC-1	L2	L2	L2	L2	L2	L3	L2	L3	L3
CGGTCAAGTGGGAACC-1	L2	L5	L5	L5	L5	L5	L5	L5	L5
CGGTCCGTCGCAAGCC-1	WM	L6	unmatch	unmatch	unmatch	WM	L6	L6	L6
CGGTCTATCAACCCGT-1	L4	L5	L3	L3	L5	L4	L4	L4	L4
CGGTGAAGACTAAAGT-1	L5	L1	L5	L5	L5	L5	L5	L5	L5
CGGTGCAGATAGAACG-1	WM	L6	unmatch	unmatch	unmatch	WM	L6	L6	L6
CGGTGCGCGTTGGTCC-1	WM	WM	WM	WM	WM	WM	WM	WM	WM
CGGTGGGCTCCAGCCT-1	L2	L2	L3	L2	L3	L3	L3	L3	L3
CGGTGTACTTGATCCC-1	L2	L5	L3	L2	L3	L3	L3	L3	L3
CGGTTATCCAACAGTG-1	L2	L5	L3	L3	L3	L4	L4	L4	L4
CGGTTCAAGTAGGTGT-1	L2	L3	L3	L3	L3	L3	L4	L4	L4
CGGTTCCGGCTTCTTG-1	L2	L3	L1	L1	L1	L1	L1	L1	L1
CGGTTGACCTGGCATA-1	L2	L1	L6	L6	L6	L6	L6	L6	L6
CGGTTGAGTATCCTTC-1	WM	WM	WM	WM	WM	WM	WM	WM	WM
CGGTTGGGTTCAAGTT-1	L2	L3	L2	L2	L2	L2	L2	L3	L3
CGGTTTATGAAGGAAC-1	L2	L2	L2	L2	L2	L2	L2	L3	L2
CGTAAACGCTTGAGTG-1	L2	L2	L1	L1	L1	L1	L1	L1	L1
CGTAACTTCGACACTT-1	WM	WM	unmatch	unmatch	unmatch	WM	WM	L6	L6
CGTACCTGATAGGCCT-1	L2	L5	L5	L5	L5	L5	L5	L5	L5
CGTAGAGAGTAATTAT-1	L2	L4	L3	L3	L3	L4	L4	L3	L3
CGTAGCGAATTGTCAG-1	L4	L5	L3	L3	L3	L4	L4	L4	L4
CGTAGCGCCGACGTTG-1	L2	L3	L2	L2	L2	L2	L2	L3	L3
CGTATTAAGAGATCTA-1	L2	L2	L6	L6	L6	L6	L6	L6	L6
CGTCAAGGCTATAAAT-1	L2	L4	L3	L5	L3	L4	L4	L4	L4
CGTCAATCTTTAACAT-1	L2	L3	L1	L1	L1	L1	L1	L1	L1
CGTCACGTCCATTGGT-1	WM	WM	unmatch	unmatch	unmatch	WM	WM	WM	WM
CGTCAGTGCGCACAAG-1	L2	L3	L2	L2	L2	L3	L3	L3	L3
CGTCAGTTTATCGTCT-1	L2	L2	L1	L1	L1	L1	L1	L1	L1
CGTCATACCATATCCA-1	L2	L2	L2	L2	L3	L3	L3	L3	L3
CGTCGCATGTGAGCCA-1	L2	L4	L5	L5	L5	L5	L5	L5	L5
CGTCGCGGCGGGATTT-1	L2	L3	L1	L6	L1	L1	L1	L1	L1
CGTCGCTTGGTTATAC-1	WM	WM	WM	WM	WM	WM	WM	WM	WM
CGTCGGATAGTGTTGA-1	L2	L4	L3	L3	L3	L4	L4	L4	L4
CGTCGGGTCTAAGCGC-1	WM	WM	WM	WM	WM	WM	WM	WM	WM
CGTCGTCCTTCGCGAA-1	L2	L4	L6	L5	L5	L5	L4	L5	L5
CGTCTGGAAGGGCCCG-1	L4	L5	L5	L5	L5	L4	L5	L4	L4
CGTGAAGTTAATTCAC-1	WM	L6	unmatch	L6	unmatch	WM	L6	L6	L6
CGTGACATTGGGTCGT-1	L2	L5	L3	L3	L3	L4	L4	L4	L4
CGTGACCAGTCCTCTG-1	WM	L6	unmatch	L6	L6	L6	L6	L6	L6
CGTGCAGACTGGGACA-1	L2	L5	L6	L6	L6	L6	L6	L6	L6
CGTGCATTGTCGACGC-1	L2	L1	L6	L6	L6	L6	L6	L6	L6
CGTGCCCGACATTTGT-1	L2	L2	L1	L1	L1	L1	L1	L1	L1
CGTGCCCTCCCGAAGA-1	L5	L5	L6	L5	L5	L6	L5	L6	L6
CGTGCTTCTACCTAAA-1	WM	WM	WM	WM	WM	WM	WM	WM	WM
CGTGGCCGAATATCTA-1	L2	L5	L3	L3	L3	L3	L3	L3	L3
CGTGGTACCCAAAGGC-1	WM	WM	unmatch	unmatch	WM	WM	WM	WM	WM
CGTGTCCCATTCGCGA-1	L2	L5	L6	L6	L5	L5	L5	L5	L5
CGTGTCTCGTTACGAC-1	WM	WM	WM	WM	WM	WM	WM	WM	WM
CGTGTGTTAAACCCTG-1	L2	L3	L2	L2	L2	L2	L2	L3	L3
CGTTAAACTAGTTAGG-1	L2	L3	L2	L2	L2	L2	L2	L3	L3
CGTTAATGTCCCGACG-1	L2	L4	L3	L5	L3	L4	L4	L4	L4
CGTTAGCTCACAACTG-1	L2	L5	L3	L3	L3	L3	L4	L4	L3
CGTTCAGACCCGCGAA-1	L2	L6	L6	L6	L6	L6	L6	L6	L6
CGTTCATGGTGCGCGT-1	WM	WM	unmatch	unmatch	unmatch	WM	WM	WM	L6
CGTTCTTCGCACACCT-1	L2	L2	L2	L2	L2	L2	L2	L3	L3
CGTTGAATACCGCGCT-1	L4	L4	L6	L5	L5	L5	L5	L5	L5
CGTTGAGCGACCGTCG-1	L2	L2	L6	L6	L6	L6	L6	L6	L6
CGTTGAGTAATTGCGT-1	L2	L3	L2	L2	L2	L2	L2	L3	L3
CGTTGCCCGCGTGGGA-1	WM	WM	unmatch	unmatch	unmatch	WM	WM	WM	WM
CGTTGTAAACGTCAGG-1	L2	L2	L2	L2	L2	L3	L2	L3	L3
CGTTGTAAGATTGATT-1	L2	L3	L2	L2	L2	L2	L2	L3	L3
CGTTGTCGGCAATTGA-1	L2	L4	L6	L6	L5	L6	L6	L6	L6
CGTTGTTTCAATTCCC-1	L2	L1	L6	L6	L6	L6	L6	L6	L6
CGTTTAAGCGGAGCAC-1	L2	L5	L3	L3	L3	L4	L4	L4	L4
CGTTTCACTTCGGGCG-1	L2	L5	L3	L3	L3	L4	L4	L4	L4
CGTTTCGCTCATTACA-1	L2	L1	L6	L6	L6	L6	L6	L6	L6
CGTTTGTGTAGAGGGT-1	WM	WM	WM	WM	WM	WM	WM	WM	WM
CTAAACGGGTGTAATC-1	L2	L2	L1	L1	L1	WM	L1	L1	L1
CTAAAGAATGCCTACT-1	L2	L5	L6	L6	L6	L6	L6	L6	L6
CTAAAGGGAAATAGGA-1	L2	L4	unmatch	L6	L6	WM	L6	L6	L6
CTAAAGTCCGAAGCTA-1	L2	L2	L1	L1	L1	L1	L1	L1	L1
CTAAATCCGGTGTACA-1	WM	WM	WM	WM	WM	WM	WM	WM	WM
CTAAATCCTATTCCGG-1	L5	L5	L5	L5	L5	L5	L5	L5	L5
CTAACCGCGCGCCCGT-1	L2	L1	L6	L6	L6	L6	L6	L6	L6
CTAACGAAACTTGCTG-1	L2	L5	L3	L3	L3	L4	L4	L4	L4
CTAACTGATAATCGCC-1	L2	L2	L2	L1	L2	L2	L3	L3	L3
CTAACTGGTCCGGTTC-1	WM	WM	WM	WM	WM	WM	WM	WM	WM
CTAAGGGAATGATTGG-1	L2	L3	L6	L6	L6	L6	L6	L6	L6
CTAAGTACAGGGCTAC-1	L1	L2	L1	L1	L2	L2	L2	L2	L2
CTAATTCGCACGCGCT-1	L2	L1	L6	L5	L5	L5	L5	L5	L4
CTAATTCTCAGATATT-1	L2	L3	L2	L2	L2	L3	L3	L3	L3
CTAATTTCAACAACAC-1	L2	L5	L3	L3	L3	L3	L3	L3	L3
CTACAAGAAATAACCC-1	WM	WM	WM	WM	WM	WM	WM	WM	WM
CTACACTAGCTTGTTC-1	L1	L3	L1	L1	L1	L3	L1	L1	L1
CTACACTCGCAGATGG-1	L2	L2	L2	L1	L2	L2	L3	L3	L3
CTACATATCGCGGGAC-1	WM	WM	WM	WM	WM	WM	WM	WM	WM
CTACCCTAAGGTCATA-1	L5	L5	L5	L5	L5	L5	L5	L5	L5
CTACGAACTAGGTCGA-1	L2	L3	L2	L2	L2	L3	L3	L3	L3
CTACGACTAGCTATAA-1	L6	L1	L6	L6	L6	L5	L5	L6	L6
CTACGATCCTATCCTA-1	WM	WM	unmatch	WM	WM	WM	WM	WM	WM
CTACGCACGGAGTACC-1	L2	L1	L6	L6	L6	L6	L6	L6	L6
CTACGCCATTTCCGAT-1	L2	L4	L3	L3	L3	L4	L4	L4	L4
CTACGTGTTGCCACCA-1	L2	L3	L1	L1	L1	L1	L1	L1	L1
CTACTATCATAGGTTT-1	WM	WM	WM	WM	WM	WM	WM	WM	WM
CTACTATCTTTCAGAG-1	L2	L5	L3	L3	L3	L4	L4	L4	L4
CTACTCAAGGTATAGT-1	WM	WM	WM	WM	unmatch	WM	WM	WM	WM
CTACTCTAGGCCCGGC-1	L5	L1	L5	L5	L5	L5	L5	L5	L5
CTACTGCCACCTGACC-1	L2	L5	L6	L6	L6	L6	L6	L6	L6
CTAGACATATATGTAG-1	L2	L4	L1	L1	L1	L1	L1	L1	L1
CTAGACTGCATTTCGT-1	L2	L4	L2	L2	L2	L3	L3	L3	L3
CTAGATAAACTCCTCG-1	L2	L3	L1	L1	L1	L1	L1	L1	L1
CTAGATGTGAGTGTAA-1	L2	L2	L3	L3	L3	L4	L4	L4	L3
CTAGATTTACGACGGC-1	L2	L4	L6	L6	L6	L6	L6	L6	L6
CTAGCAACTAATTTAC-1	L2	L1	L1	L1	L1	L1	L3	L1	L1
CTAGCATAGTATAATG-1	L2	L1	unmatch	L6	L6	L6	L6	L6	L6
CTAGCCGATGTTATGA-1	L2	L3	L3	L3	L3	L3	L3	L3	L3
CTAGGCGCCCTATCAG-1	L4	L4	L3	L5	L3	L4	L4	L4	L4
CTAGGCGGCAGAGAAT-1	L2	L1	L1	L1	L1	L1	L1	L1	L1
CTAGGGATAGGGACAA-1	WM	WM	unmatch	unmatch	unmatch	L1	WM	WM	WM
CTAGGTCTGAAGGAAT-1	L2	L4	L2	L3	L3	L3	L3	L3	L3
CTAGGTTCGGACGTGA-1	L2	L4	L6	L6	L5	L6	L5	L6	L6
CTAGTAGAAAGGGATT-1	L5	L4	L5	L5	L5	L5	L5	L5	L5
CTAGTATTCGGAATTA-1	L4	L5	L3	L3	L3	L4	L4	L4	L4
CTAGTCACGTCTTAAG-1	L2	L2	L6	L6	L6	L6	L6	L6	L6
CTAGTGAAGGACAGGA-1	L2	L1	L6	L6	L6	L6	L6	L6	L6
CTAGTTACAACCCGGT-1	L2	L4	L6	L6	L6	L6	L6	L6	L6
CTAGTTGGGCCCGGTA-1	L6	L5	L6	L5	L5	L6	L6	L6	L6
CTATAAGAGCCAATCG-1	L2	L3	L3	L3	L3	L3	L3	L4	L4
CTATAGGCGTTGATGT-1	WM	WM	WM	WM	WM	WM	WM	WM	WM
CTATCGACGAAATACA-1	L2	L1	L3	L3	L3	L4	L4	L4	L4
CTATCGGGTCTCAACA-1	L2	L1	L6	L6	L6	L6	L6	L6	L6
CTATGCCCGAATGCAA-1	L2	L6	L1	L6	L6	L6	L6	L6	L6
CTATGGGAAGCGGAAT-1	L2	L2	L2	L2	L2	L3	L3	L3	L3
CTATGTCACTAGCCCA-1	L2	L4	L6	L6	L6	L6	L6	L6	L6
CTATGTCTATTGAAAC-1	L2	L3	L2	L2	L2	L3	L3	L3	L3
CTATGTGAGTCACGGC-1	WM	L6	unmatch	L1	L6	WM	L6	L6	L6
CTATTCATGTGTCCCA-1	L2	L6	unmatch	L1	L6	L6	L6	L6	L6
CTATTGTGTTTGGTCA-1	L2	L3	L2	L2	L2	L3	L2	L3	L3
CTATTTGCTTGGAGGA-1	L2	L6	unmatch	L6	unmatch	L6	L6	L6	L6
CTATTTGGTTACGGAT-1	L2	L5	L6	L5	L5	L5	L5	L5	L5
CTCAAACCACTGCCCG-1	WM	WM	WM	WM	WM	WM	WM	WM	WM
CTCAACTAACCCGGAT-1	L2	L4	L3	L3	L3	L4	L4	L4	L4
CTCAAGACATTAGCGC-1	L2	L2	L2	L2	L2	L3	L2	L3	L3
CTCACATTTACTAAAT-1	L2	L4	L6	L6	L5	L6	L5	L6	L6
CTCACTGTGATACTTA-1	L2	L4	L5	L5	L5	L5	L5	L5	L5
CTCACTTGGCTGGTAA-1	L2	L1	L6	L6	L6	L6	L6	L6	L6
CTCAGGACTCACCTGT-1	L2	L3	L2	L2	L2	L3	L3	L3	L3
CTCAGTCACGACAAAT-1	L4	L5	L3	L3	L3	L4	L4	L4	L4
CTCATGGCTCACAATC-1	L2	L3	L3	L3	L3	L4	L4	L4	L4
CTCATGGTAATTTGCG-1	WM	WM	WM	WM	WM	WM	WM	WM	WM
CTCATTGCTCTAACAA-1	L5	L4	L5	L5	L5	L5	L5	L5	L5
CTCATTTGATGGGCGG-1	L2	L5	L5	L5	L5	L5	L5	L5	L5
CTCCCAATGAGTCGCG-1	L2	L2	L1	L2	L1	L2	L2	L1	L2
CTCCCTCCTTTCGATC-1	WM	WM	WM	WM	WM	WM	WM	WM	WM
CTCCGCCCACATGAGG-1	WM	WM	unmatch	unmatch	unmatch	WM	WM	WM	WM
CTCCGGCCTAATATGC-1	L5	L5	L5	L5	L5	L5	L5	L5	L5
CTCCGGCTTGTAGACA-1	L2	L3	L2	L2	L1	L2	L2	L3	L3
CTCCTAAGTTATGTCT-1	L2	L3	L2	L2	L2	L2	L2	L2	L2
CTCCTCCAGCTCACAC-1	WM	L6	unmatch	unmatch	unmatch	WM	WM	L6	WM
CTCCTGTTCAAGGCAG-1	L1	L2	L1	L1	L1	L2	L1	L1	L2
CTCCTTTACGCAAGTC-1	L2	L2	L2	L2	L2	L2	L2	L3	L3
CTCGAATGGAACGTAT-1	L2	L2	L2	L2	L2	L2	L2	L3	L2
CTCGAGACATACGATA-1	WM	L6	unmatch	unmatch	unmatch	WM	L6	L6	L6
CTCGAGGTCGAACAGT-1	L2	L1	L6	L6	L6	L6	L6	L6	L6
CTCGATATTTGCGAGC-1	L2	L5	L3	L3	L3	L4	L3	L4	L3
CTCGCACCTATATAGT-1	L2	L5	L6	L5	L5	L5	L5	L6	L5
CTCGCATTGCATAGCC-1	WM	WM	WM	WM	WM	WM	WM	WM	WM
CTCGCCGAATGTAGGG-1	L2	L4	L6	L6	L6	L6	L6	L6	L6
CTCGGGCATCGTCGGG-1	L2	L2	L2	L1	L2	L1	L1	L1	L3
CTCGGGTTCTCTGGCC-1	WM	WM	WM	WM	WM	WM	WM	WM	WM
CTCGGTACCACTGCTC-1	L2	L5	L5	L5	L5	L5	L5	L5	L5
CTCGGTCCGTAGCCTG-1	L2	L3	L3	L3	L3	L4	L4	L4	L4
CTCGGTTGTCGGCCCT-1	WM	WM	WM	WM	WM	WM	WM	WM	WM
CTCGTCGAGGGCTCAT-1	WM	WM	WM	WM	WM	WM	WM	WM	WM
CTCGTTACGGCTACCA-1	WM	WM	unmatch	WM	unmatch	L1	WM	WM	WM
CTCGTTTCTAATGTTT-1	L2	L5	L2	L2	L3	L3	L3	L3	L3
CTCTAATGCATTGATC-1	L2	L3	L2	L2	L2	L2	L2	L3	L3
CTCTACACTGGCGATT-1	WM	L4	L6	L6	L6	L6	L6	L6	L6
CTCTAGCCCTCGGAAA-1	L2	L4	L3	L3	L3	L4	L4	L3	L3
CTCTATTTGGCTGCAG-1	L2	L5	L6	L6	L6	L6	L6	L6	L6
CTCTCACAATCGATGA-1	L2	L1	L6	L6	L6	L6	L6	L6	L6
CTCTCGATGTGCGCCT-1	L2	L3	L2	L2	L2	L2	L2	L2	L2
CTCTCTAACTGCCTAG-1	WM	WM	WM	WM	WM	WM	WM	WM	WM
CTCTGCGAAGCAAGCA-1	L2	L3	L2	L2	L1	L3	L3	L3	L3
CTCTGGACGCCTGGTG-1	L2	L6	L1	L6	L6	L6	L6	L6	L6
CTCTGTGCCTGCTATG-1	L2	L3	L1	L1	L1	L1	L1	L1	L1
CTCTGTTTGAGGATTC-1	L2	L5	L3	L3	L3	L4	L4	L4	L4
CTCTTCTATTGACTGG-1	L2	L3	L3	L3	L3	L3	L3	L3	L3
CTCTTCTGGAAGTTAG-1	WM	WM	WM	WM	WM	WM	WM	WM	WM
CTCTTGTCCCGCTTGG-1	L2	L1	unmatch	L1	L6	L6	L6	L6	L6
CTGAAAGAGATCCGAC-1	L5	L5	L5	L5	L5	L5	L5	L5	L5
CTGAATCCGAGACCTC-1	WM	L6	unmatch	unmatch	unmatch	WM	WM	WM	WM
CTGAATTTATTGCCAG-1	L3	L3	L2	L2	L2	L3	L3	L3	L3
CTGACATAGAAATAGA-1	L2	L4	L1	L1	L1	L2	L1	L1	L1
CTGACTGCGCAGCTCG-1	L2	L5	L3	L3	L3	L4	L4	L4	L4
CTGAGAAAGTTCGGCG-1	L2	L2	L2	L2	L2	L2	L1	L1	L2
CTGAGCAAGTAACAAG-1	L2	L3	L2	L2	L2	L3	L2	L2	L2
CTGATAGTGTATCTCA-1	L2	L5	L3	L5	L3	L5	L4	L4	L4
CTGCAAATGGGCTCCA-1	L2	L2	L2	L2	L2	L1	L1	L1	L3
CTGCAAGCACGTTCCG-1	L2	L4	L2	L2	L2	L1	L2	L2	L2
CTGCACAACTACATAT-1	L2	L4	L5	L5	L5	L6	L5	L6	L6
CTGCACCTGGAACCGC-1	L4	L5	L3	L3	L3	L4	L4	L4	L3
CTGCACTCCAGTACAG-1	L2	L4	L6	L6	L6	L6	L6	L6	L6
CTGCAGAGAATCAGAG-1	L2	L2	L2	L2	L2	L2	L3	L3	L3
CTGCCAAGGTTGGAAG-1	L2	L5	L5	L5	L5	L5	L5	L5	L5
CTGCCATGCATCACAT-1	L4	L1	unmatch	L6	L6	L1	L6	L6	L6
CTGCCTAGCCACCAAG-1	L2	L5	L2	L2	L3	L3	L3	L3	L3
CTGCCTTTAATACCTT-1	WM	WM	WM	WM	WM	WM	WM	WM	WM
CTGCCTTTCTAGTAAA-1	L2	L4	L3	L3	L3	L4	L4	L3	L3
CTGCGGGTGAAATGTT-1	L2	L1	L5	L5	L5	L5	L4	L5	L4
CTGCGGTAGTCACGTG-1	L2	L2	L2	L2	L2	L3	L3	L3	L3
CTGCGTTACGATATAA-1	L2	L5	L3	L3	L3	L4	L4	L4	L4
CTGCTGAGGCCACGAA-1	WM	WM	WM	WM	WM	WM	WM	WM	WM
CTGCTGTCTAACGAGC-1	L2	L4	L2	L2	L1	L1	L1	L1	L2
CTGCTTGGCGATAGCT-1	L2	L4	L6	L5	L5	L5	L5	L4	L5
CTGCTTTATGTCCGCG-1	L1	L2	L2	L2	L2	L2	L1	L3	L3
CTGGAAATGGATGCTT-1	L6	L6	L6	L6	L6	L6	L6	L6	L6
CTGGAAGACACGGTGG-1	L4	L4	L3	L5	L3	L4	L4	L4	L5
CTGGACGCAGTCCGGC-1	WM	WM	WM	unmatch	unmatch	WM	WM	WM	WM
CTGGATTTACACTTGA-1	WM	WM	WM	unmatch	unmatch	WM	WM	WM	WM
CTGGCATCCGAATGAG-1	WM	WM	WM	unmatch	WM	WM	WM	WM	WM
CTGGCGACATAAGTCC-1	L4	L5	L3	L3	L3	L4	L4	L4	L4
CTGGCGCACAGGTCTG-1	L5	L5	L5	L5	L5	L5	L5	L5	L5
CTGGCGGGAATAAGTA-1	L2	L3	L2	L2	L3	L3	L3	L3	L3
CTGGCTCCTGCGGGAT-1	L2	L3	L1	L1	L1	L1	L1	L1	L1
CTGGCTGATTCATCCT-1	L2	L3	L3	L3	L3	L4	L4	L4	L4
CTGGCTGCTAACGTAA-1	L2	L1	L1	L1	L1	L1	L3	L1	L1
CTGGCTGGTTGTCAGT-1	L6	L6	unmatch	L6	L6	L6	L6	L6	L6
CTGGGATAAATAATGG-1	L2	L5	L5	L5	L5	L5	L5	L5	L5
CTGGGATACGCTACCC-1	L2	L2	L2	L2	L2	L2	L2	L3	L3
CTGGGATCGCCCAGAT-1	L2	L2	L2	L1	L2	L1	L1	L1	L3
CTGGGCACTAGTCGGA-1	L1	L2	L2	L1	L2	L2	L1	L1	L1
CTGGGCCTGCTATATC-1	L6	L6	unmatch	unmatch	unmatch	WM	L6	L6	L6
CTGGGCGGCCAAATGT-1	L2	L3	L2	L1	L2	L2	L2	L1	L2
CTGGGTAGGCAGTTAA-1	L2	L5	L6	L6	L5	L5	L5	L5	L6
CTGGGTTGAGTTAAAG-1	WM	WM	WM	unmatch	unmatch	WM	WM	L6	L6
CTGGTAAAGTGTGGGC-1	L2	L2	L1	L1	L1	L1	L2	L1	L2
CTGGTAACACATAGAA-1	L5	L2	L5	L5	L5	L5	L5	L5	L5
CTGGTAACGAGCTCTT-1	L2	L5	L3	L3	L3	L4	L4	L4	L4
CTGGTCATTCCAATCC-1	L2	L3	L2	L2	L3	L3	L3	L3	L3
CTGGTCCTAACTTGGC-1	L2	L3	L2	L2	L2	L3	L3	L3	L3
CTGGTGAATGGGCCTA-1	WM	WM	WM	WM	WM	WM	WM	WM	WM
CTGGTTCAACGCATCA-1	L1	L3	L1	L1	L1	WM	L1	L1	L1
CTGGTTTCGAGCAAGA-1	L5	L4	L5	L5	L5	L5	L5	L5	L5
CTGTACTTCTTAGCAT-1	WM	L6	unmatch	unmatch	L6	WM	L6	L6	L6
CTGTAGCCATCTCACT-1	WM	WM	WM	WM	WM	WM	WM	WM	WM
CTGTAGTGAGGATCGA-1	WM	WM	unmatch	unmatch	unmatch	WM	WM	WM	WM
CTGTATGGTGTAGAAA-1	L2	L3	L3	L3	L3	L4	L4	L3	L3
CTGTCAAATGGCTCGG-1	L4	L5	L5	L5	L5	L5	L5	L5	L5
CTGTCACGCCAGGCGC-1	L2	L2	L2	L2	L2	L2	L3	L3	L3
CTGTGCAGGGTAGGTC-1	L2	L5	L6	L6	L6	L6	L6	L6	L6
CTGTGGTCGGGAGATA-1	L4	L4	L3	L3	L3	L4	L4	L4	L4
CTGTTACCCAATCTAG-1	WM	WM	unmatch	unmatch	unmatch	WM	WM	WM	L6
CTGTTCACTGCCTGTG-1	L2	L5	L6	L6	L5	L6	L5	L5	L5
CTGTTCATCTCACGGG-1	L2	L3	L3	L3	L3	L4	L4	L4	L4
CTGTTGTTCAGTCGTA-1	WM	WM	WM	WM	WM	WM	WM	WM	WM
CTTAACTTCGAAGTAC-1	L2	L5	L3	L3	L3	L4	L4	L4	L4
CTTACACGGTATTCCA-1	L2	L1	L6	L6	L6	L6	L6	L6	L6
CTTACACTGGGAAATA-1	L2	L5	L3	L3	L3	L4	L4	L4	L4
CTTAGCCTTCCACATG-1	L2	L5	L5	L5	L5	L5	L5	L5	L5
CTTAGGTATAGACCAG-1	WM	WM	WM	WM	WM	WM	WM	WM	WM
CTTAGTAGGCCTACAG-1	L2	L5	L3	L3	L3	L4	L4	L4	L4
CTTAGTGTAGTAGCAT-1	L2	L4	L5	L5	L5	L5	L5	L4	L5
CTTAGTTGAGGAATCG-1	WM	WM	WM	WM	WM	WM	WM	WM	WM
CTTATGCGCTCAGGGC-1	L2	L4	L6	L6	L6	L6	L6	L6	L6
CTTATGTTGACTACCA-1	L2	L3	L2	L2	L2	L2	L2	L2	L2
CTTCAACTCCACTTGG-1	L5	L4	L5	L5	L5	L5	L5	L5	L5
CTTCAGTGGTCGCCTA-1	WM	WM	WM	WM	unmatch	WM	WM	WM	WM
CTTCATAGCTCAAGAA-1	L4	L5	L3	L3	L3	L4	L4	L4	L3
CTTCATTGTCAGTGGA-1	L6	L1	unmatch	L6	L6	L6	L6	L6	L6
CTTCCGCTCCGTGAAG-1	WM	WM	unmatch	unmatch	unmatch	WM	WM	WM	WM
CTTCCTGCATATTTAC-1	L1	L3	L1	L2	L1	L2	L1	L1	L1
CTTCGGCCAATTGTTT-1	L2	L2	L2	L2	L2	L2	L2	L3	L3
CTTCGTAGATAGGTGA-1	WM	L6	unmatch	unmatch	L6	WM	L6	L6	L6
CTTCGTGCCCGCATCG-1	L2	L3	L1	L6	L1	L1	L1	L1	L1
CTTCTATGTTGAAGTA-1	WM	WM	unmatch	unmatch	unmatch	WM	WM	WM	WM
CTTCTATTAATGCTAG-1	WM	WM	unmatch	WM	WM	WM	WM	WM	WM
CTTCTGGGCGTACCTA-1	WM	WM	WM	WM	WM	WM	WM	WM	WM
CTTCTTACGTCGTATA-1	L2	L5	L3	L3	L3	L4	L4	L4	L4
CTTGACCCGAAAGATA-1	L2	L3	L2	L2	L2	L3	L2	L3	L3
CTTGAGGTTATCCCGA-1	L2	L1	L1	L1	L1	L1	L1	L1	L1
CTTGAGTTAGGGTAAT-1	L2	L3	L5	L3	L3	L4	L4	L4	L5
CTTGCAACCGCCTCCT-1	L2	L1	unmatch	L1	L6	L6	L6	L6	L6
CTTGCCCAGGCTCTAC-1	WM	L6	unmatch	unmatch	unmatch	WM	L6	WM	WM
CTTGGCCAAGCTGGGA-1	L2	L4	unmatch	L6	L6	L6	L6	L6	L6
CTTGTACTTGTTGACT-1	L5	L5	L5	L6	L5	L5	L5	L5	L5
CTTGTCAACATTCGAG-1	L2	L4	L6	L6	L6	L6	L6	L6	L6
CTTGTCGTACGTGTCA-1	L2	L2	L1	L1	L1	L1	L3	L1	L1
CTTGTGAGGACAGCGG-1	L2	L2	L1	L1	L1	L1	L1	L1	L1
CTTGTGAGTCTTTGAC-1	L2	L3	L2	L1	L1	L2	L1	L1	L1
CTTGTGCTCACCGATT-1	L4	L5	L3	L3	L3	L4	L4	L4	L4
CTTGTTGCTGAGTCAA-1	L2	L5	L5	L5	L5	L5	L5	L5	L5
CTTGTTTATGTAGCCA-1	L2	L3	L6	L2	L3	L3	L3	L3	L3
CTTTAACTTTCAAAGG-1	L5	L5	L5	L5	L5	L5	L5	L5	L5
CTTTAATATTGGTCGA-1	L2	L4	L6	L6	L5	L6	L6	L6	L6
CTTTACCGAATAGTAG-1	L5	L4	L5	L5	L5	L5	L5	L5	L5
CTTTAGGAACACTGTT-1	L5	L5	L5	L5	L5	L5	L5	L5	L5
CTTTAGTGCTATTATT-1	L2	L4	L6	L6	L6	L6	L6	L6	L6
CTTTCTGTGCGGGCTT-1	L2	L4	L6	L6	L6	L6	L6	L6	L6
CTTTGAAACATATTCC-1	L2	L2	L2	L1	L2	L2	L1	L1	L2
CTTTGCATCGCTCTTG-1	L2	L2	L3	L3	L3	L3	L3	L3	L4
CTTTGGCGCTTTATAC-1	L2	L1	L5	L5	L5	L5	L4	L4	L4
CTTTGGCTTTAGTAAA-1	L2	L1	L6	L6	L6	L6	L6	L6	L6
CTTTGGGATTGTTGCA-1	WM	WM	WM	unmatch	unmatch	WM	WM	WM	WM
CTTTGTCGAATGCTCC-1	WM	WM	WM	unmatch	WM	WM	WM	WM	WM
GAAACAGATGACCACC-1	L2	L3	L5	L5	L3	L4	L4	L5	L5
GAAACAGCCATGCAGT-1	L2	L5	L3	L3	L3	L4	L4	L4	L4
GAAACATAGGAAACAG-1	WM	WM	WM	WM	WM	WM	WM	WM	WM
GAAACCATGGTGCGCT-1	L2	L3	L2	L2	L2	L2	L2	L3	L3
GAAACCGAATTACCTT-1	WM	WM	unmatch	unmatch	unmatch	WM	WM	WM	WM
GAAACCTATACAAATG-1	WM	WM	unmatch	unmatch	unmatch	WM	WM	L6	L6
GAAACTCGTGCGATGC-1	L2	L4	L3	L5	L3	L1	L4	L4	L4
GAAACTCTAATGAAGG-1	L2	L5	L3	L3	L3	L4	L4	L4	L4
GAAAGAACAGCGTTAT-1	L2	L4	L2	L3	L3	L3	L3	L3	L3
GAAAGCAGTGCACTTT-1	WM	WM	unmatch	unmatch	unmatch	WM	L6	L6	L6
GAAAGCCCTTTGGACC-1	L2	L1	L6	L5	L5	L5	L5	L5	L5
GAAAGTGACTAACTGC-1	L2	L4	L6	L5	L3	L4	L4	L4	L4
GAAATACCTGCTGGCT-1	L2	L3	L2	L2	L3	L3	L3	L3	L3
GAAATACTAAACGTTT-1	L2	L3	L2	L2	L2	L3	L3	L3	L3
GAAATATCACCATCAG-1	L4	L4	L6	L5	L5	L5	L5	L5	L5
GAAATATGCTTGAATG-1	L2	L2	L2	L2	L2	L2	L2	L2	L2
GAAATCGCGCGCAACT-1	L5	L5	L5	L5	L5	L5	L5	L5	L5
GAAATGGCGGTGTTAG-1	L2	L1	L6	L6	L6	L6	L6	L6	L6
GAAATGGGATGTAAAC-1	L2	L2	L1	L1	L1	L1	L1	L1	L1
GAAATTAGCACGGATA-1	L2	L5	L3	L3	L3	L4	L4	L4	L4
GAAATTCACATCGCTG-1	L2	L3	L2	L3	L3	L3	L3	L3	L3
GAAATTGTCTCTATAA-1	WM	WM	unmatch	unmatch	unmatch	WM	WM	WM	WM
GAACAACTGGGATGAA-1	L2	L4	L3	L5	L3	L4	L4	L3	L3
GAACACACATCAACCA-1	L2	L5	L5	L6	L5	L5	L5	L5	L5
GAACAGATTACTAAAT-1	L2	L4	L6	L5	L6	L6	L5	L6	L6
GAACCATCTGGGAGAC-1	L2	L3	L2	L1	L1	L1	L1	L1	L1
GAACCCTCTGTGTTCT-1	L2	L4	L6	L6	L6	L6	L6	L6	L6
GAACCTCGACCTACAC-1	L2	L4	L1	L5	L6	L5	L5	L6	L6
GAACCTTTAACGATCC-1	L5	L4	L5	L5	L5	L5	L5	L5	L5
GAACGACCGAATGATA-1	L2	L5	L5	L5	L5	L5	L5	L5	L5
GAACGCGGGTCACACG-1	L2	L2	L2	L2	L2	L2	L2	L3	L3
GAACGTCTCATGGTCG-1	L5	L5	L5	L5	L5	L5	L5	L5	L5
GAACGTTAGGAAGACG-1	L2	L1	L6	L5	L5	L5	L4	L4	L4
GAACTGTGGAGAGACA-1	WM	L6	L6	L6	L6	L6	L6	L6	L6
GAACTTAGCGCCCGGT-1	L2	L2	L1	L1	L2	L2	L2	L1	L2
GAAGAAACGATATTGT-1	WM	WM	WM	WM	WM	WM	WM	WM	WM
GAAGAACGGTGCAGGT-1	L2	L3	L2	L2	L2	L3	L3	L3	L3
GAAGACTTCAATGCCG-1	L2	L3	L2	L2	L2	L2	L2	L2	L2
GAAGCAAGGCAATGTT-1	L1	L3	L1	L1	L1	L1	L3	L1	L1
GAAGCCACTGATTATG-1	L2	L6	L6	L5	L5	L5	L5	L6	L6
GAAGCCTGCACATTCC-1	L2	L4	L1	L6	L6	L6	L6	L6	L6
GAAGCGTGAGGAATTT-1	L2	L1	L6	L6	L6	L6	L6	L6	L6
GAAGCTCGGACCCGTC-1	WM	WM	WM	WM	WM	WM	WM	WM	WM
GAAGCTTGCTGACCGC-1	L2	L1	L6	L5	L5	L5	L5	L5	L5
GAAGGACTAAATTGAA-1	L2	L5	L1	L1	L1	L1	L1	L1	L1
GAAGGAGTCGAGTGCG-1	L2	L6	L6	L6	L6	L6	L6	L6	L6
GAAGGGCATAACCATG-1	L2	L3	L1	L1	L1	L1	L3	L1	L1
GAAGTCAGTTGCACTA-1	L2	L6	unmatch	L6	L6	L6	L6	L6	L6
GAAGTCTCCCTAGCGA-1	L2	L5	L5	L5	L5	L4	L5	L5	L5
GAAGTGATTTATCGTG-1	WM	L6	unmatch	L6	unmatch	WM	L6	L6	L6
GAAGTGCTGGATAGCT-1	L4	L5	L3	L3	L3	L4	L4	L4	L4
GAAGTTTCCACTCAAT-1	L2	L1	unmatch	L6	L6	L6	L6	L6	L6
GAATAGACGCGACCCA-1	L4	L4	L3	L3	L3	L4	L4	L4	L5
GAATAGCATTTAGGGT-1	L2	L2	L2	L2	L2	L2	L2	L3	L3
GAATAGCCCTGCGGTC-1	L2	L2	L2	L1	L2	L2	L2	L3	L3
GAATAGTGCTCGATTA-1	WM	WM	WM	WM	WM	WM	WM	WM	WM
GAATATTCGGAGTCCC-1	L2	L5	L3	L3	L3	L4	L4	L4	L4
GAATCGACATGGTCAC-1	L2	L5	L5	L5	L5	L5	L5	L5	L5
GAATCGCCGGACACGG-1	L2	L3	L2	L2	L2	L2	L2	L3	L3
GAATCTATACTCGGAC-1	L2	L3	L2	L2	L2	L2	L2	L2	L3
GAATCTGAACATTCTC-1	L2	L6	unmatch	L6	L6	WM	L6	L6	L6
GAATGCCGAAATGACC-1	L2	L5	L6	L2	L3	L3	L3	L3	L3
GAATGCGAATCGGTTC-1	L2	L4	L6	L6	L5	L5	L5	L6	L6
GAATGTATGGCAGGTC-1	L2	L5	L3	L3	L3	L4	L4	L4	L3
GAATGTGGTCCGGATT-1	L2	L6	L5	L5	L5	L5	L5	L5	L5
GAATGTTGGGTAATCT-1	L2	L4	L3	L5	L5	L5	L5	L5	L5
GAATTATAGTGAAAGG-1	L2	L1	L6	L6	L6	L6	L6	L6	L6
GAATTCACCCGGGTGT-1	WM	WM	unmatch	unmatch	unmatch	WM	WM	WM	WM
GAATTTCTCGCTGCAG-1	L2	L4	L6	L5	L5	L5	L4	L4	L4
GACAAACATATGCAGG-1	L2	L4	L3	L3	L3	L4	L4	L4	L3
GACAACGACCATTGAA-1	L2	L5	L5	L5	L5	L5	L5	L5	L5
GACAACGCAGCTTACG-1	L2	L5	L5	L5	L5	L5	L5	L5	L5
GACAAGAGATGAGATT-1	L2	L2	L1	L2	L1	L2	L1	L1	L2
GACACAAGGGAAGAAA-1	L2	L5	L6	L6	L6	L6	L6	L6	L6
GACACGAGTTAGAGGA-1	L2	L5	L2	L2	L3	L3	L3	L3	L3
GACACTGAGTTCAGTG-1	WM	WM	unmatch	unmatch	unmatch	WM	WM	WM	WM
GACACTGGAACCCGAT-1	L2	L2	L2	L2	L2	L2	L2	L3	L3
GACAGATTTCTGGCTC-1	L2	L4	L6	L6	L6	L6	L6	L6	L6
GACAGCCAGACCTGAC-1	L2	L4	L5	L5	L5	L5	L5	L5	L5
GACAGGCACACACTAT-1	L2	L1	L6	L6	L6	L5	L6	L6	L6
GACATCCGTCGAACTG-1	L2	L4	L6	L5	L5	L5	L5	L5	L5
GACATCGATTTATAAC-1	WM	WM	WM	unmatch	WM	WM	WM	WM	WM
GACCAAACGTTGACTG-1	L2	L2	L2	L2	L2	L2	L2	L2	L3
GACCAGAGCCCTGTAG-1	L2	L6	L6	L6	L6	L6	L6	L6	L6
GACCAGGTCATTCATA-1	L2	L3	L2	L2	L2	L2	L2	L2	L3
GACCCAATTATGATAC-1	WM	WM	WM	WM	WM	WM	WM	WM	WM
GACCCGTCGCCGGCTA-1	L2	L3	L2	L2	L2	L3	L3	L3	L3
GACCGACGTGAAAGCA-1	L2	L2	L2	L2	L2	L2	L2	L3	L3
GACCGACTGAAGCGTC-1	L5	L5	L5	L5	L5	L5	L5	L5	L5
GACCGATTAAATATGT-1	WM	WM	WM	WM	WM	WM	WM	WM	WM
GACCGCGTCTGACGTG-1	L2	L3	L2	L2	L2	L2	L2	L3	L3
GACCGTCAGGTCGTGA-1	L4	L5	L3	L3	L3	L4	L4	L4	L4
GACCGTGCTGACGGTG-1	WM	WM	unmatch	unmatch	unmatch	WM	WM	L6	L6
GACCTTCCACGTCTAC-1	L2	L4	L6	L5	L5	L5	L5	L5	L5
GACGACGATCCGCGTT-1	L2	L4	L6	L6	L5	L6	L6	L6	L6
GACGAGGCTAATAAAC-1	L2	L2	L2	L1	L3	L3	L3	L3	L3
GACGCATACCCGTCGG-1	WM	WM	WM	WM	WM	WM	WM	WM	WM
GACGCCGTAAAGGCTA-1	WM	L6	unmatch	unmatch	unmatch	WM	L6	L6	L6
GACGCCTGTTGCAGGG-1	L2	L3	L2	L2	L2	L1	L1	L1	L1
GACGCTTGCTTCTAAA-1	L2	L1	unmatch	L6	L6	L6	L6	L6	L6
GACGGACCGCGTTCCT-1	L2	L3	L2	L2	L2	L2	L2	L3	L1
GACGGGATGTCTTATG-1	L5	L1	L1	L1	L1	L1	L3	L1	L1
GACGGGTTGGCCCGTA-1	WM	WM	unmatch	unmatch	unmatch	WM	WM	L6	WM
GACGGTCAATAGAAGC-1	L2	L3	L3	L3	L3	L4	L4	L4	L4
GACGTGAGACTCCATG-1	L4	L3	L1	L1	L1	WM	L1	L1	L1
GACGTGTAGGGATTAT-1	L2	L5	L5	L1	L5	L5	L4	L4	L4
GACTAACACAGCACCT-1	L2	L2	L2	L2	L3	L3	L3	L3	L3
GACTAAGATCATGCAC-1	L2	L5	L5	L5	L5	L5	L5	L5	L5
GACTAAGTAGGCTCAC-1	L5	L5	L5	L5	L5	L5	L5	L5	L5
GACTACAAAGCGGTGG-1	WM	WM	WM	WM	WM	WM	WM	WM	WM
GACTACAATTGCTCGT-1	L2	L3	L2	L2	L3	L3	L3	L3	L3
GACTAGGCCGTTAGGT-1	L2	L4	L5	L5	L5	L5	L5	L5	L5
GACTCACCCACGTGAG-1	L2	L4	L2	L2	L3	L3	L3	L3	L3
GACTCCCAGAATAAGG-1	L2	L3	L2	L2	L2	L2	L2	L3	L3
GACTCCTTCCAATTGA-1	WM	WM	unmatch	unmatch	WM	WM	WM	WM	WM
GACTCGCGGGAATGAC-1	L2	L5	L3	L3	L3	L4	L4	L4	L4
GACTCGGTCGGCGGAT-1	L2	L2	L1	L1	L1	L2	L1	L1	L2
GACTGATTGGTCACAA-1	L2	L2	L2	L2	L2	L2	L2	L3	L3
GACTGCAAATCGAGCT-1	L5	L4	L5	L5	L5	L5	L5	L5	L5
GACTGCACCAGCCCAG-1	L2	L4	L5	L5	L5	L5	L5	L5	L5
GACTGCGGCACGTGTA-1	L2	L2	L2	L3	L3	L4	L3	L4	L4
GACTGCTGGTGAGAAA-1	WM	WM	WM	WM	WM	WM	WM	WM	WM
GACTGGGCGCCGCAAC-1	L2	L3	L2	L2	L2	L2	L2	L3	L3
GAGACTGATGGGTAGA-1	L2	L5	L6	L6	L6	L6	L6	L6	L6
GAGACTTCGCGACCGA-1	WM	L6	unmatch	L1	L6	L6	L6	L6	L6
GAGAGGGCGCGAGGTT-1	L2	L1	unmatch	L6	L6	WM	L6	L6	L6
GAGAGGTGCATTCTGG-1	WM	WM	unmatch	unmatch	unmatch	WM	L6	L6	L6
GAGAGTCTCGGGAGAG-1	WM	WM	unmatch	unmatch	unmatch	L6	WM	WM	WM
GAGATCTGCTTGGCAT-1	L2	L1	L6	L6	L6	L6	L6	L6	L6
GAGATCTGTCACTCCG-1	L2	L5	L6	L5	L5	L6	L6	L6	L6
GAGATCTTCCATGACA-1	L2	L5	L6	L6	L5	L6	L6	L6	L6
GAGATGGGAGTCGACA-1	L6	L4	L6	L6	L5	L6	L6	L6	L6
GAGCACCTGTGTCCAG-1	L5	L6	L5	L5	L5	L5	L5	L5	L5
GAGCATCAACAACTTG-1	WM	WM	WM	WM	WM	WM	WM	WM	WM
GAGCATCATCCCTGGG-1	L2	L3	L2	L2	L2	L2	L2	L3	L3
GAGCCACGGTAGTAGG-1	L2	L3	L2	L2	L2	L2	L2	L2	L2
GAGCCAGCTACCTGTG-1	L2	L4	L3	L3	L5	L4	L4	L4	L4
GAGCCGAGCGTTTATT-1	L2	L3	L2	L2	L2	L2	L2	L2	L2
GAGCGAGGGAGTACCG-1	L2	L5	L3	L3	L3	L4	L4	L4	L4
GAGCGCAAATACTCCG-1	L2	L2	L2	L2	L2	L2	L3	L3	L3
GAGCGCGCACGAGTAG-1	L2	L2	L3	L3	L3	L4	L4	L4	L4
GAGCGCTATGTCAGGC-1	L4	L3	L1	L1	L1	L1	L1	L1	L1
GAGCGCTGTTAGGTAA-1	WM	WM	WM	WM	WM	WM	WM	WM	WM
GAGCGGAATGCGGTGT-1	WM	L6	unmatch	unmatch	unmatch	WM	WM	L6	WM
GAGCTAAGGGCATATC-1	L2	L5	L5	L5	L5	L5	L5	L5	L5
GAGCTCTCGGACCTAA-1	L2	L3	L2	L2	L2	L2	L3	L3	L3
GAGCTGTCGTCTCGGA-1	L1	L3	L2	L2	L2	L2	L2	L3	L3
GAGGAATGGAGAGGTT-1	L2	L4	L5	L5	L5	L1	L4	L4	L4
GAGGAGATCCTCATGC-1	L2	L2	L1	L1	L1	WM	L1	L1	L1
GAGGAGTAATTCCTAC-1	L2	L4	L1	L1	L1	L1	L1	L1	L1
GAGGATAAACAGTGCT-1	L2	L2	L2	L2	L2	L2	L2	L3	L3
GAGGCCCGACTCCGCA-1	WM	WM	WM	WM	WM	WM	WM	WM	WM
GAGGCCTGTTGATACA-1	L2	L2	L2	L2	L2	L2	L2	L2	L3
GAGGCTATCAAAGTCG-1	L2	L1	L6	L6	L6	L5	L5	L5	L5
GAGGGAGTCAGATCGC-1	WM	WM	WM	unmatch	WM	WM	WM	WM	WM
GAGGGCATCGCGTATC-1	L2	L5	L2	L2	L2	L2	L2	L1	L2
GAGGGCGCAGCTCTGC-1	L2	L5	L5	L5	L5	L5	L5	L5	L5
GAGGGTAGTAACAAAG-1	WM	WM	WM	WM	WM	WM	WM	WM	WM
GAGGTACATCCATCTT-1	L2	L5	L3	L3	L3	L4	L4	L4	L4
GAGGTACGCGTGTCCC-1	L2	L4	L6	L6	L6	L6	L6	L6	L6
GAGGTCCCAAAGATCT-1	L2	L5	L2	L2	L3	L3	L3	L3	L3
GAGGTCTTAGTGGGTC-1	L2	L3	L2	L2	L2	L2	L2	L2	L2
GAGTAAACCGGAAAGT-1	L2	L2	L1	L1	L1	L2	L1	L1	L2
GAGTAAGGCCACGGGA-1	WM	WM	unmatch	unmatch	unmatch	WM	WM	L6	L6
GAGTACGGGTATACAA-1	L2	L2	L3	L3	L3	L3	L3	L3	L3
GAGTAGATACTAGTTG-1	L2	L4	L6	L6	L6	L6	L6	L6	L6
[truncated: 1,613 more rows]

## Sheet: Figure 2c
Figure 2c: ARI metric (raw + denoised) for layer annotation
Sample	Method	ARI	Denoised
GT151507	cellassign	0.0507617	FALSE
GT151507	Leiden	0.230275	FALSE
GT151507	SpaGCN	0.424263	FALSE
GT151507	SEDR	0.425352	FALSE
GT151507	BayesSpace	0.465994	FALSE
GT151507	DeepST	0.458653	FALSE
GT151507	STAGATE	0.471028	FALSE
GT151508	cellassign	0.0121468	FALSE
GT151508	Leiden	0.221292	FALSE
GT151508	SpaGCN	0.355819	FALSE
GT151508	SEDR	0.341718	FALSE
GT151508	BayesSpace	0.43749	FALSE
GT151508	DeepST	0.397541	FALSE
GT151508	STAGATE	0.506384	FALSE
GT151509	cellassign	0.0781165	FALSE
GT151509	Leiden	0.130603	FALSE
GT151509	SpaGCN	0.462673	FALSE
GT151509	SEDR	0.373747	FALSE
GT151509	BayesSpace	0.399562	FALSE
GT151509	DeepST	0.465719	FALSE
GT151509	STAGATE	0.481461	FALSE
GT151510	cellassign	0.0442884	FALSE
GT151510	Leiden	0.191458	FALSE
GT151510	SpaGCN	0.448009	FALSE
GT151510	SEDR	0.393769	FALSE
GT151510	BayesSpace	0.381643	FALSE
GT151510	DeepST	0.477942	FALSE
GT151510	STAGATE	0.517648	FALSE
GT151669	cellassign	-0.0556178	FALSE
GT151669	Leiden	0.151459	FALSE
GT151669	SpaGCN	0.266416	FALSE
GT151669	SEDR	0.338848	FALSE
GT151669	BayesSpace	0.38333	FALSE
GT151669	DeepST	0.262713	FALSE
GT151669	STAGATE	0.325032	FALSE
GT151670	cellassign	0.0702225	FALSE
GT151670	Leiden	0.136283	FALSE
GT151670	SpaGCN	0.285063	FALSE
GT151670	SEDR	0.26751	FALSE
GT151670	BayesSpace	0.264953	FALSE
GT151670	DeepST	0.260859	FALSE
GT151670	STAGATE	0.335068	FALSE
GT151671	cellassign	-0.00123866	FALSE
GT151671	Leiden	0.194814	FALSE
GT151671	SpaGCN	0.433766	FALSE
GT151671	SEDR	0.339846	FALSE
GT151671	BayesSpace	0.468153	FALSE
GT151671	DeepST	0.471647	FALSE
GT151671	STAGATE	0.462694	FALSE
GT151672	cellassign	0.0531203	FALSE
GT151672	Leiden	0.132035	FALSE
GT151672	SpaGCN	0.359239	FALSE
GT151672	SEDR	0.294805	FALSE
GT151672	BayesSpace	0.482887	FALSE
GT151672	DeepST	0.497068	FALSE
GT151672	STAGATE	0.496988	FALSE
GT151673	cellassign	0.168993	FALSE
GT151673	Leiden	0.245808	FALSE
GT151673	SpaGCN	0.463392	FALSE
GT151673	SEDR	0.502142	FALSE
GT151673	BayesSpace	0.549499	FALSE
GT151673	DeepST	0.48225	FALSE
GT151673	STAGATE	0.587226	FALSE
GT151674	cellassign	0.193174	FALSE
GT151674	Leiden	0.287089	FALSE
GT151674	SpaGCN	0.390959	FALSE
GT151674	SEDR	0.410767	FALSE
GT151674	BayesSpace	0.296085	FALSE
GT151674	DeepST	0.442834	FALSE
GT151674	STAGATE	0.614048	FALSE
GT151675	cellassign	0.0248725	FALSE
GT151675	Leiden	0.284489	FALSE
GT151675	SpaGCN	0.348064	FALSE
GT151675	SEDR	0.483606	FALSE
GT151675	BayesSpace	0.529574	FALSE
GT151675	DeepST	0.488067	FALSE
GT151675	STAGATE	0.56439	FALSE
GT151676	cellassign	0.0933521	FALSE
GT151676	Leiden	0.260486	FALSE
GT151676	SpaGCN	0.311604	FALSE
GT151676	SEDR	0.513374	FALSE
GT151676	BayesSpace	0.367716	FALSE
GT151676	DeepST	0.412818	FALSE
GT151676	STAGATE	0.591762	FALSE
GT151507	Leiden	0.304604	TRUE
GT151507	SpaGCN	0.409435	TRUE
GT151507	SEDR	0.472359	TRUE
GT151507	BayesSpace	0.411647	TRUE
GT151507	DeepST	0.527987	TRUE
GT151507	STAGATE	0.34004	TRUE
GT151507	Pianno(Initial)	0.650087	TRUE
GT151507	Pianno(Renewed)	0.659689	TRUE
GT151508	Leiden	0.321515	TRUE
GT151508	SpaGCN	0.344413	TRUE
GT151508	SEDR	0.439861	TRUE
GT151508	BayesSpace	0.299796	TRUE
GT151508	DeepST	0.496802	TRUE
GT151508	STAGATE	0.303188	TRUE
GT151508	Pianno(Initial)	0.561351	TRUE
GT151508	Pianno(Renewed)	0.60618	TRUE
GT151509	Leiden	0.376384	TRUE
GT151509	SpaGCN	0.313015	TRUE
GT151509	SEDR	0.326981	TRUE
GT151509	BayesSpace	0.453139	TRUE
GT151509	DeepST	0.441028	TRUE
GT151509	STAGATE	0.379137	TRUE
GT151509	Pianno(Initial)	0.535958	TRUE
GT151509	Pianno(Renewed)	0.694113	TRUE
GT151510	Leiden	0.297249	TRUE
GT151510	SpaGCN	0.399298	TRUE
GT151510	SEDR	0.343246	TRUE
GT151510	BayesSpace	0.353977	TRUE
GT151510	DeepST	0.380841	TRUE
GT151510	STAGATE	0.379072	TRUE
GT151510	Pianno(Initial)	0.619268	TRUE
GT151510	Pianno(Renewed)	0.719797	TRUE
GT151669	Leiden	0.188295	TRUE
GT151669	SpaGCN	0.274725	TRUE
GT151669	SEDR	0.226688	TRUE
GT151669	BayesSpace	0.365723	TRUE
GT151669	DeepST	0.250539	TRUE
GT151669	STAGATE	0.400371	TRUE
GT151669	Pianno(Initial)	0.441391	TRUE
GT151669	Pianno(Renewed)	0.507397	TRUE
GT151670	Leiden	0.245377	TRUE
GT151670	SpaGCN	0.319511	TRUE
GT151670	SEDR	0.266037	TRUE
GT151670	BayesSpace	0.210112	TRUE
GT151670	DeepST	0.285608	TRUE
GT151670	STAGATE	0.323003	TRUE
GT151670	Pianno(Initial)	0.434846	TRUE
GT151670	Pianno(Renewed)	0.439823	TRUE
GT151671	Leiden	0.24545	TRUE
GT151671	SpaGCN	0.301553	TRUE
GT151671	SEDR	0.426796	TRUE
GT151671	BayesSpace	0.449846	TRUE
GT151671	DeepST	0.44123	TRUE
GT151671	STAGATE	0.447946	TRUE
GT151671	Pianno(Initial)	0.565858	TRUE
GT151671	Pianno(Renewed)	0.607879	TRUE
GT151672	Leiden	0.241312	TRUE
GT151672	SpaGCN	0.349835	TRUE
GT151672	SEDR	0.353325	TRUE
GT151672	BayesSpace	0.53725	TRUE
GT151672	DeepST	0.417045	TRUE
GT151672	STAGATE	0.471603	TRUE
GT151672	Pianno(Initial)	0.597911	TRUE
GT151672	Pianno(Renewed)	0.664209	TRUE
GT151673	Leiden	0.263983	TRUE
GT151673	SpaGCN	0.372002	TRUE
GT151673	SEDR	0.452192	TRUE
GT151673	BayesSpace	0.355945	TRUE
GT151673	DeepST	0.498811	TRUE
GT151673	STAGATE	0.30882	TRUE
GT151673	Pianno(Initial)	0.605533	TRUE
GT151673	Pianno(Renewed)	0.644017	TRUE
GT151674	Leiden	0.230183	TRUE
GT151674	SpaGCN	0.318303	TRUE
GT151674	SEDR	0.407496	TRUE
GT151674	BayesSpace	0.286032	TRUE
GT151674	DeepST	0.455966	TRUE
GT151674	STAGATE	0.286384	TRUE
GT151674	Pianno(Initial)	0.618947	TRUE
GT151674	Pianno(Renewed)	0.625514	TRUE
GT151675	Leiden	0.222551	TRUE
GT151675	SpaGCN	0.323193	TRUE
GT151675	SEDR	0.443893	TRUE
GT151675	BayesSpace	0.320341	TRUE
GT151675	DeepST	0.456581	TRUE
GT151675	STAGATE	0.37129	TRUE
GT151675	Pianno(Initial)	0.509265	TRUE
GT151675	Pianno(Renewed)	0.543039	TRUE
GT151676	Leiden	0.271248	TRUE
GT151676	SpaGCN	0.25364	TRUE
GT151676	SEDR	0.427355	TRUE
GT151676	BayesSpace	0.292935	TRUE
GT151676	DeepST	0.368751	TRUE
GT151676	STAGATE	0.312358	TRUE
GT151676	Pianno(Initial)	0.629862	TRUE
GT151676	Pianno(Renewed)	0.660357	TRUE

## Sheet: Figure 2e
Figure 2e: Multiple metrics for layer annotation
Sample	Method	ACC	P	R	F1	NMI
GT151507	cellassign	0.400142	0.507513	0.250834	0.24289	0.197701
GT151507	Leiden	0.448946	0.428038	0.42848	0.415133	0.345393
GT151507	SpaGCN	0.589434	0.611536	0.630167	0.581561	0.530418
GT151507	SEDR	0.60815	0.597163	0.60294	0.553571	0.539572
GT151507	BayesSpace	0.609571	0.574001	0.590935	0.540383	0.624857
GT151507	DeepST	0.625918	0.619828	0.603599	0.591027	0.549562
GT151507	STAGATE	0.59891	0.525002	0.560209	0.512837	0.624852
GT151507	Pianno(Initial)	0.792703	0.780209	0.762561	0.758666	0.704557
GT151507	Pianno(Renewed)	0.782279	0.764047	0.736192	0.73199	0.724605
GT151508	cellassign	0.111847	0.511122	0.169164	0.0871889	0.0701535
GT151508	Leiden	0.450126	0.423429	0.435163	0.421937	0.281433
GT151508	SpaGCN	0.500342	0.480774	0.558514	0.483293	0.46098
GT151508	SEDR	0.495092	0.555659	0.508221	0.440044	0.416205
GT151508	BayesSpace	0.577722	0.649529	0.62429	0.568428	0.599831
GT151508	DeepST	0.540972	0.529317	0.592675	0.503056	0.548449
GT151508	STAGATE	0.681808	0.732144	0.726709	0.672092	0.663929
GT151508	Pianno(Initial)	0.745264	0.745783	0.740772	0.720976	0.661745
GT151508	Pianno(Renewed)	0.775165	0.775729	0.745223	0.735793	0.690654
GT151509	cellassign	0.452172	0.467383	0.300589	0.267818	0.188984
GT151509	Leiden	0.387636	0.371097	0.361695	0.338612	0.266923
GT151509	SpaGCN	0.611947	0.423969	0.513781	0.447074	0.592541
GT151509	SEDR	0.57853	0.580711	0.602846	0.549698	0.550708
GT151509	BayesSpace	0.619883	0.546796	0.591669	0.53038	0.592686
GT151509	DeepST	0.655597	0.622119	0.669997	0.610483	0.617618
GT151509	STAGATE	0.662907	0.574612	0.607978	0.558578	0.650199
GT151509	Pianno(Initial)	0.756475	0.774964	0.783181	0.764277	0.621176
GT151509	Pianno(Renewed)	0.838555	0.830163	0.817907	0.81708	0.706215
GT151510	cellassign	0.283787	0.577933	0.289556	0.258124	0.198195
GT151510	Leiden	0.484222	0.385809	0.400223	0.369965	0.275028
GT151510	SpaGCN	0.559521	0.473435	0.497937	0.450087	0.573529
GT151510	SEDR	0.58259	0.600897	0.567882	0.494043	0.520034
GT151510	BayesSpace	0.563439	0.467854	0.435663	0.415888	0.555442
GT151510	DeepST	0.627421	0.53238	0.55841	0.510698	0.62055
GT151510	STAGATE	0.679869	0.530523	0.519183	0.490848	0.638988
GT151510	Pianno(Initial)	0.808705	0.793212	0.785703	0.783093	0.650467
GT151510	Pianno(Renewed)	0.845919	0.823479	0.788129	0.793642	0.709748
GT151669	cellassign	0.200495	0.317051	0.186211	0.126865	0.125135
GT151669	Leiden	0.367162	0.324806	0.320211	0.28555	0.186404
GT151669	SpaGCN	0.438944	0.393659	0.394554	0.362249	0.4147
GT151669	SEDR	0.419967	0.467443	0.406506	0.395026	0.506236
GT151669	BayesSpace	0.614136	0.639841	0.61594	0.599714	0.597303
GT151669	DeepST	0.438119	0.444079	0.445764	0.397668	0.508731
GT151669	STAGATE	0.539879	0.465079	0.49706	0.439167	0.536821
GT151669	Pianno(Initial)	0.666117	0.572229	0.521432	0.529021	0.599823
GT151669	Pianno(Renewed)	0.717547	0.595388	0.529857	0.536586	0.637752
GT151670	cellassign	0.0335821	0.454301	0.0604144	0.0869429	0.129763
GT151670	Leiden	0.38318	0.336632	0.329627	0.299392	0.188621
GT151670	SpaGCN	0.472732	0.500013	0.518691	0.456744	0.471093
GT151670	SEDR	0.466992	0.43213	0.464218	0.389822	0.508181
GT151670	BayesSpace	0.446326	0.426889	0.466393	0.381245	0.506468
GT151670	DeepST	0.455511	0.458734	0.440705	0.399378	0.469361
GT151670	STAGATE	0.573766	0.631493	0.604373	0.552412	0.560915
GT151670	Pianno(Initial)	0.6438	0.556732	0.489659	0.508447	0.55897
GT151670	Pianno(Renewed)	0.63318	0.574332	0.527383	0.520701	0.608896
GT151671	cellassign	0.065722	0.239824	0.128352	0.0210145	0.0281671
GT151671	Leiden	0.402639	0.386514	0.32744	0.328568	0.207479
GT151671	SpaGCN	0.59052	0.606751	0.566866	0.544553	0.606693
GT151671	SEDR	0.509651	0.508981	0.493862	0.463831	0.505343
GT151671	BayesSpace	0.583679	0.566612	0.441051	0.471867	0.597801
GT151671	DeepST	0.612265	0.629691	0.60299	0.576898	0.632051
GT151671	STAGATE	0.628634	0.591248	0.529724	0.539933	0.626344
GT151671	Pianno(Initial)	0.746152	0.561449	0.529134	0.537235	0.645125
GT151671	Pianno(Renewed)	0.778158	0.599526	0.58803	0.575864	0.68942
GT151672	cellassign	0.20036	0.319406	0.163672	0.121894	0.105586
GT151672	Leiden	0.364969	0.386829	0.310668	0.317047	0.175837
GT151672	SpaGCN	0.545782	0.604453	0.492336	0.519414	0.507756
GT151672	SEDR	0.458591	0.514861	0.424533	0.423647	0.428212
GT151672	BayesSpace	0.637346	0.610903	0.504213	0.540316	0.604167
GT151672	DeepST	0.632459	0.576246	0.509806	0.498397	0.615332
GT151672	STAGATE	0.652263	0.666371	0.516149	0.569708	0.603552
GT151672	Pianno(Initial)	0.76286	0.543216	0.549017	0.535994	0.637897
GT151672	Pianno(Renewed)	0.813786	0.572746	0.592296	0.570518	0.689644
GT151673	cellassign	0.304348	0.523446	0.333989	0.256979	0.350984
GT151673	Leiden	0.43506	0.443416	0.433871	0.402282	0.370688
GT151673	SpaGCN	0.577402	0.520559	0.518264	0.493558	0.622949
GT151673	SEDR	0.636389	0.540288	0.552738	0.520426	0.642405
GT151673	BayesSpace	0.687067	0.581162	0.578842	0.562093	0.687879
GT151673	DeepST	0.680144	0.680449	0.724111	0.663827	0.627799
GT151673	STAGATE	0.752977	0.740031	0.785187	0.736128	0.699412
GT151673	Pianno(Initial)	0.768762	0.751423	0.770329	0.736792	0.707058
GT151673	Pianno(Renewed)	0.799778	0.801628	0.798988	0.778118	0.736705
GT151674	cellassign	0.393948	0.561926	0.384323	0.320434	0.301739
GT151674	Leiden	0.468501	0.433418	0.43814	0.416935	0.352496
GT151674	SpaGCN	0.489684	0.448855	0.440556	0.400204	0.554462
GT151674	SEDR	0.562861	0.56551	0.611959	0.539525	0.555193
GT151674	BayesSpace	0.463274	0.407272	0.385048	0.373939	0.482004
GT151674	DeepST	0.63879	0.473438	0.524432	0.479191	0.548761
GT151674	STAGATE	0.7337	0.722433	0.753428	0.709144	0.711482
GT151674	Pianno(Initial)	0.788996	0.760949	0.760336	0.752671	0.678475
GT151674	Pianno(Renewed)	0.790646	0.768044	0.760147	0.752229	0.695238
GT151675	cellassign	0.293887	0.565807	0.237854	0.220205	0.175735
GT151675	Leiden	0.448402	0.383861	0.373342	0.372573	0.354171
GT151675	SpaGCN	0.482614	0.47521	0.426462	0.432551	0.498145
GT151675	SEDR	0.676669	0.707214	0.690114	0.65852	0.627744
GT151675	BayesSpace	0.619462	0.472769	0.479633	0.443069	0.683991
GT151675	DeepST	0.641335	0.645348	0.633918	0.613885	0.597887
GT151675	STAGATE	0.728547	0.710244	0.754104	0.700448	0.661976
GT151675	Pianno(Initial)	0.714807	0.702126	0.693238	0.680147	0.590034
GT151675	Pianno(Renewed)	0.72995	0.741152	0.695709	0.684757	0.650201
GT151676	cellassign	0.403381	0.508527	0.258693	0.222534	0.235454
GT151676	Leiden	0.418828	0.373568	0.41922	0.37707	0.368634
GT151676	SpaGCN	0.459924	0.386954	0.367349	0.361843	0.488443
GT151676	SEDR	0.673856	0.64227	0.673521	0.624197	0.619837
GT151676	BayesSpace	0.521422	0.474846	0.429261	0.434203	0.566798
GT151676	DeepST	0.562227	0.602931	0.58701	0.548911	0.559902
GT151676	STAGATE	0.705042	0.572245	0.556398	0.555499	0.681316
GT151676	Pianno(Initial)	0.786068	0.778893	0.745456	0.738517	0.687265
GT151676	Pianno(Renewed)	0.796561	0.780417	0.733522	0.728647	0.698048

## Sheet: Figure 2f
Figure 2f: Confusion matrix
Including samples
LayerLabel	L1	L2	L3	L4	L5	L6	WM
L1	0.927349	0.171757	0.0213715	0	0	0	0
L2	0.0210711	0.374059	0.0710386	0	0.000776398	0	0
L3	0.0434592	0.454183	0.88755	0.331382	0.0015528	0.00215301	0
L4	0	0	0.0191079	0.494647	0.0470497	0	0
L5	0	0	0.000932091	0.162262	0.87764	0.0953064	0
L6	0.00219491	0	0	0.0117096	0.0723602	0.775944	0.0646753
WM	0.00592625	0	0	0	0.000621118	0.126597	0.935325
Excluding samples
LayerLabel	L1	L2	L3	L4	L5	L6	WM
L1	0.977783	0.285084	0.0329434	0	0	0	0
L2	0.0222171	0.620867	0.109503	0	0.00118064	0	0
L3	0	0.0940485	0.837438	0.332268	0.00236127	0	0
L4	0	0	0.0199097	0.497174	0.0486423	0	0
L5	0	0	0.000205255	0.156304	0.865171	0.102576	0
L6	0	0	0	0.0142541	0.0817001	0.75252	0.0359281
WM	0	0	0	0	0.00094451	0.144905	0.964072

## Sheet: Figure 3a-c
Figure 3a-c: Annotation of VISp
Structure annotation (Pianno)			Cell type annotation
	PiannoLabel			Pianno_celltype
Cell_1	L1		Cell_38518	others
Cell_1000	CAA		Cell_38605	L4 IT
Cell_10000	Hip		Cell_38746	L1
Cell_10001	Hip		Cell_38872	L6 CT
Cell_10002	Hip		Cell_38891	others
Cell_10003	Hip		Cell_38903	L1
Cell_10004	Hip		Cell_38917	others
Cell_10005	Hip		Cell_38939	others
Cell_10006	Lat-ven		Cell_39036	L1
Cell_10008	Hip		Cell_39217	others
Cell_10009	Hip		Cell_39226	L4 IT
Cell_1001	L1		Cell_39243	L5 IT
Cell_10011	Hip		Cell_39244	L6 IT
Cell_10012	Hip		Cell_39269	others
Cell_10013	Lat-ven		Cell_39286	L6 IT
Cell_10014	Lat-ven		Cell_39305	L6 IT
Cell_10015	Mb		Cell_39331	L1
Cell_10016	Hip		Cell_39387	L6 IT
Cell_10017	Hip		Cell_39397	L6 CT
Cell_10018	Hip		Cell_39451	L6 CT
Cell_10019	Hip		Cell_39500	others
Cell_1002	L1		Cell_39501	others
Cell_10020	Hip		Cell_39513	others
Cell_10021	Hip		Cell_39553	L6 CT
Cell_10022	Hip		Cell_39598	others
Cell_10023	Hip		Cell_39599	L6 CT
Cell_10024	Hip		Cell_39609	L6 CT
Cell_10025	Hip		Cell_39633	others
Cell_10026	Hip		Cell_39646	L6 IT
Cell_10027	Hip		Cell_39700	L6 CT
Cell_10028	Hip		Cell_39701	L1
Cell_10029	L5		Cell_39732	others
Cell_1003	CAA		Cell_39739	L6 CT
Cell_10030	Lat-ven		Cell_39748	L6 CT
Cell_10031	Lat-ven		Cell_39759	others
Cell_10034	Mb		Cell_39763	others
Cell_10035	Hip		Cell_39802	L4 IT
Cell_10036	Hip		Cell_39839	L2/3 IT
Cell_10037	Hip		Cell_39850	others
Cell_10038	Hip		Cell_39851	others
Cell_10039	Hip		Cell_39852	L6 CT
Cell_1004	CAA		Cell_39861	L1
Cell_10040	Hip		Cell_39874	L1
Cell_10041	Hip		Cell_39888	others
Cell_10042	Hip		Cell_39907	L6 CT
Cell_10043	Hip		Cell_39908	others
Cell_10045	Hip		Cell_39921	L6 CT
Cell_10047	Hip		Cell_39925	others
Cell_10048	Hip		Cell_39946	others
Cell_10049	Hip		Cell_39976	others
Cell_1005	L1		Cell_39977	L6 CT
Cell_10050	Hip		Cell_39984	L1
Cell_10051	L5		Cell_39985	L1
Cell_10052	Lat-ven		Cell_40002	others
Cell_10053	Hip		Cell_40011	others
Cell_10054	Hip		Cell_40051	others
Cell_10055	Hip		Cell_40067	others
Cell_10056	Hip		Cell_40068	L1
Cell_10057	Hip		Cell_40069	L1
Cell_10058	Hip		Cell_40070	L1
Cell_10059	Hip		Cell_40102	L4 IT
Cell_1006	Lat-ven		Cell_40103	others
Cell_10060	Hip		Cell_40126	L4 IT
Cell_10061	L5		Cell_40137	L1
Cell_10062	Hip		Cell_40138	L1
Cell_10063	Hip		Cell_40150	L6 IT
Cell_10064	Hip		Cell_40174	others
Cell_10065	Hip		Cell_40190	others
Cell_10066	Hip		Cell_40216	others
Cell_10069	Hip		Cell_40255	others
Cell_10070	Hip		Cell_40256	L2/3 IT
Cell_10071	Hip		Cell_40271	L1
Cell_10072	Hip		Cell_40300	others
Cell_10073	Hip		Cell_40301	L6 IT
Cell_10074	Hip		Cell_40312	L6 CT
Cell_10075	Hip		Cell_40313	L4 IT
Cell_10076	Hip		Cell_40327	L6 IT
Cell_10077	Hip		Cell_40328	L6 IT
Cell_10078	Lat-ven		Cell_40344	others
Cell_1008	CAA		Cell_40366	L1
Cell_10080	Hip		Cell_40390	L6 IT
Cell_10081	Hip		Cell_40408	L1
Cell_10082	Hip		Cell_40420	others
Cell_10083	Hip		Cell_40428	others
Cell_10084	Hip		Cell_40463	L1
Cell_10085	Hip		Cell_40464	L1
Cell_10086	Hip		Cell_40465	others
Cell_10088	Hip		Cell_40497	others
Cell_1009	CAA		Cell_40514	others
Cell_10090	Hip		Cell_40515	L6 CT
Cell_10091	Hip		Cell_40516	L6 CT
Cell_10093	Hip		Cell_40517	L1
Cell_10094	Lat-ven		Cell_40532	others
Cell_10095	Lat-ven		Cell_40562	L1
Cell_10096	Mb		Cell_40563	others
Cell_10097	Hip		Cell_40564	others
Cell_10098	Hip		Cell_40611	L1
Cell_10099	Hip		Cell_40612	L5 IT
Cell_1010	CAA		Cell_40613	others
Cell_10100	Hip		Cell_40626	L4 IT
Cell_10101	Hip		Cell_40627	others
Cell_10102	Hip		Cell_40676	others
Cell_10103	Hip		Cell_40678	others
Cell_10104	Hip		Cell_40686	L6 CT
Cell_10105	L5		Cell_40697	L6 IT
Cell_10106	Lat-ven		Cell_40699	others
Cell_10107	Hip		Cell_40728	others
Cell_10108	Hip		Cell_40739	L6 CT
Cell_10109	Hip		Cell_40750	others
Cell_10110	Hip		Cell_40765	others
Cell_10111	Hip		Cell_40774	L6 CT
Cell_10112	Hip		Cell_40783	L1
Cell_10113	Hip		Cell_40797	L6 IT
Cell_10114	Hip		Cell_40832	others
Cell_10115	Hip		Cell_40833	others
Cell_10116	Hip		Cell_40849	others
Cell_10117	Hip		Cell_40872	others
Cell_1012	CAA		Cell_40873	L1
Cell_10120	Hip		Cell_40886	L4 IT
Cell_10121	Hip		Cell_40897	L6 CT
Cell_10122	Hip		Cell_40913	L6 IT
Cell_10123	Hip		Cell_40921	others
Cell_10124	Hip		Cell_40922	L4 IT
Cell_10125	L5		Cell_40966	L4 IT
Cell_10126	L5		Cell_40974	others
Cell_10127	Lat-ven		Cell_40975	L5 IT
Cell_10129	Hip		Cell_40987	others
Cell_1013	CAA		Cell_41000	L6 CT
Cell_10130	Hip		Cell_41001	L1
Cell_10131	Hip		Cell_41002	L4 IT
Cell_10132	Hip		Cell_41013	others
Cell_10133	Hip		Cell_41025	others
Cell_10134	Hip		Cell_41026	L1
Cell_10135	Hip		Cell_41035	others
Cell_10136	Hip		Cell_41043	L6 CT
Cell_10137	Hip		Cell_41077	L6 CT
Cell_10138	Hip		Cell_41078	L6 IT
Cell_10139	Lat-ven		Cell_41099	L1
Cell_1014	CAA		Cell_41115	others
Cell_10140	Hip		Cell_41116	others
Cell_10141	Hip		Cell_41136	others
Cell_10142	Hip		Cell_41145	others
Cell_10143	Hip		Cell_41158	others
Cell_10144	Hip		Cell_41159	others
Cell_10145	Hip		Cell_41171	others
Cell_10146	Hip		Cell_41201	others
Cell_10147	Hip		Cell_41202	others
Cell_10148	Lat-ven		Cell_41203	L4 IT
Cell_10149	Mb		Cell_41213	others
Cell_1015	CAA		Cell_41214	others
Cell_10150	Hip		Cell_41215	others
Cell_10151	Hip		Cell_41216	L4 IT
Cell_10152	Hip		Cell_41230	others
Cell_10153	Hip		Cell_41242	others
Cell_10154	Hip		Cell_41243	others
Cell_10155	Hip		Cell_41244	L4 IT
Cell_10156	Lat-ven		Cell_41258	others
Cell_10159	Hip		Cell_41289	L6 CT
Cell_1016	L1		Cell_41290	L1
Cell_10160	Hip		Cell_41299	L4 IT
Cell_10161	Hip		Cell_41310	L4 IT
Cell_10162	Hip		Cell_41321	L6 CT
Cell_10163	Hip		Cell_41322	others
Cell_10164	Hip		Cell_41323	L1
Cell_10165	Hip		Cell_41334	L1
Cell_10166	Hip		Cell_41336	others
Cell_10167	Hip		Cell_41350	L4 IT
Cell_10168	Hip		Cell_41359	others
Cell_10171	Hip		Cell_41370	L6 IT
Cell_10172	Hip		Cell_41375	others
Cell_10173	Hip		Cell_41396	others
Cell_10174	Hip		Cell_41408	L1
Cell_10175	Hip		Cell_41421	L4 IT
Cell_10176	Hip		Cell_41433	others
Cell_10177	L5		Cell_41434	L1
Cell_10179	Hip		Cell_41463	others
Cell_10180	Hip		Cell_41471	others
Cell_10181	Hip		Cell_41480	L1
Cell_10184	Hip		Cell_41481	others
Cell_10185	Lat-ven		Cell_41482	L2/3 IT
Cell_10186	Lat-ven		Cell_41505	L1
Cell_10187	L1		Cell_41519	others
Cell_10188	Hip		Cell_41525	L6 CT
Cell_10189	Hip		Cell_41538	others
Cell_10190	Hip		Cell_41539	L1
Cell_10191	Hip		Cell_41540	others
Cell_10192	Hip		Cell_41548	L6 CT
Cell_10193	Hip		Cell_41584	L6 CT
Cell_10194	Hip		Cell_41585	others
Cell_10195	Hip		Cell_41593	L1
Cell_10196	Hip		Cell_41601	others
Cell_10197	Hip		Cell_41602	L1
Cell_10198	Hip		Cell_41603	L1
Cell_10199	Hip		Cell_41604	others
Cell_1020	L1		Cell_41620	others
Cell_10200	Hip		Cell_41621	L6 IT
Cell_10201	Hip		Cell_41622	others
Cell_10202	Hip		Cell_41635	L1
Cell_10203	Hip		Cell_41645	L4 IT
Cell_10204	Hip		Cell_41658	L1
Cell_10205	L5		Cell_41659	others
Cell_10206	Lat-ven		Cell_41660	L4 IT
Cell_10207	Hip		Cell_41661	L4 IT
Cell_10208	Hip		Cell_41662	L4 IT
Cell_1021	L1		Cell_41663	others
Cell_10210	Hip		Cell_41678	others
Cell_10211	Lat-ven		Cell_41693	L4 IT
Cell_10213	Hip		Cell_41704	L6 IT
Cell_10214	Hip		Cell_41705	others
Cell_10215	Hip		Cell_41716	others
Cell_10216	Hip		Cell_41717	others
Cell_10217	Hip		Cell_41738	others
Cell_10218	Hip		Cell_41739	L1
Cell_10219	Hip		Cell_41748	L6 CT
Cell_1022	L1		Cell_41749	L1
Cell_10220	Hip		Cell_41750	L4 IT
Cell_10221	Hip		Cell_41762	L4 IT
Cell_10222	Hip		Cell_41763	L4 IT
Cell_10223	Hip		Cell_41764	others
Cell_10224	Lat-ven		Cell_41776	others
Cell_10226	Mb		Cell_41777	others
Cell_10227	Hip		Cell_41778	L1
Cell_10228	Hip		Cell_41785	others
Cell_10229	Hip		Cell_41798	others
Cell_1023	CAA		Cell_41809	others
Cell_10230	Hip		Cell_41810	L4 IT
Cell_10231	Hip		Cell_41811	L4 IT
Cell_10232	Hip		Cell_41820	others
Cell_10233	Hip		Cell_41821	L1
Cell_10234	Hip		Cell_41838	L6 IT
Cell_10235	Lat-ven		Cell_41840	others
Cell_10237	Hip		Cell_41841	L4 IT
Cell_10238	Hip		Cell_41854	L6 CT
Cell_10239	Hip		Cell_41864	others
Cell_1024	CAA		Cell_41882	L4 IT
Cell_10240	L5		Cell_41888	others
Cell_10241	L5		Cell_41889	others
Cell_10242	L5		Cell_41890	L5 PT
Cell_10243	Lat-ven		Cell_41891	L4 IT
Cell_10244	L5		Cell_41911	others
Cell_10245	Hip		Cell_41912	L4 IT
Cell_10246	Hip		Cell_41920	L6 CT
Cell_10248	Hip		Cell_41921	L1
Cell_10249	Hip		Cell_41932	L1
Cell_1025	L1		Cell_41943	others
Cell_10251	Hip		Cell_41944	L4 IT
Cell_10252	Hip		Cell_41953	L4 IT
Cell_10253	Hip		Cell_41954	L6 CT
Cell_10254	Hip		Cell_41955	others
Cell_10255	Hip		Cell_41956	L1
Cell_10256	Hip		Cell_41965	others
Cell_10257	Hip		Cell_41966	L4 IT
Cell_10258	Hip		Cell_41967	L1
Cell_10259	Hip		Cell_41982	L6 CT
Cell_10260	Hip		Cell_41983	L6 CT
Cell_10261	Hip		Cell_41984	L6 CT
Cell_10262	Hip		Cell_41985	L5 PT
Cell_10267	Hip		Cell_41986	L4 IT
Cell_10268	Hip		Cell_41995	L1
Cell_10269	Hip		Cell_42001	L6 CT
Cell_1027	CAA		Cell_42002	L1
Cell_10270	Hip		Cell_42009	L4 IT
Cell_10271	Hip		Cell_42010	L4 IT
Cell_10273	Hip		Cell_42011	others
Cell_10274	Hip		Cell_42016	L6 CT
Cell_10275	Hip		Cell_42026	L1
Cell_10276	Hip		Cell_42027	others
Cell_10277	L5		Cell_42028	L4 IT
Cell_10278	L5		Cell_42046	others
Cell_10279	L5		Cell_42048	L6 CT
Cell_1028	CAA		Cell_42049	L4 IT
Cell_10280	Lat-ven		Cell_42062	others
Cell_10281	Lat-ven		Cell_42069	others
Cell_10282	Lat-ven		Cell_42071	others
Cell_10286	Hip		Cell_42072	others
Cell_10287	Hip		Cell_42079	L6 IT
Cell_10288	Hip		Cell_42080	L1
Cell_10289	Lat-ven		Cell_42101	others
Cell_1029	CAA		Cell_42102	others
Cell_10292	Hip		Cell_42103	L4 IT
Cell_10293	Hip		Cell_42114	L6 CT
Cell_10294	Hip		Cell_42115	others
Cell_10295	Hip		Cell_42116	L1
Cell_10296	Hip		Cell_42117	others
Cell_10298	Hip		Cell_42118	others
Cell_10299	Lat-ven		Cell_42126	others
Cell_1030	CAA		Cell_42127	others
Cell_10300	Lat-ven		Cell_42134	L4 IT
Cell_10301	Hip		Cell_42145	L1
Cell_10302	Hip		Cell_42154	L1
Cell_10303	Hip		Cell_42155	L1
Cell_10305	Hip		Cell_42156	others
Cell_10306	Hip		Cell_42169	others
Cell_10308	Hip		Cell_42177	L1
Cell_10309	Hip		Cell_42198	others
Cell_10310	Lat-ven		Cell_42207	others
Cell_10315	Hip		Cell_42208	others
Cell_10316	Hip		Cell_42209	others
Cell_10318	Hip		Cell_42210	others
Cell_10319	Hip		Cell_42214	L6 CT
Cell_1032	L1		Cell_42215	L4 IT
Cell_10320	Hip		Cell_42227	L1
Cell_10321	Hip		Cell_42228	others
Cell_10322	Hip		Cell_42229	L4 IT
Cell_10323	L5		Cell_42238	L6 CT
Cell_10330	Hip		Cell_42239	L6 CT
Cell_10331	Hip		Cell_42246	others
Cell_10332	Hip		Cell_42247	others
Cell_10333	Hip		Cell_42259	L5 IT
Cell_10334	Hip		Cell_42263	others
Cell_10335	Hip		Cell_42264	L4 IT
Cell_10336	Hip		Cell_42270	others
Cell_10337	Hip		Cell_42271	L4 IT
Cell_10338	Hip		Cell_42272	L2/3 IT
Cell_10339	Hip		Cell_42279	others
Cell_10340	Lat-ven		Cell_42280	L4 IT
Cell_10341	Lat-ven		Cell_42291	L6 CT
Cell_10342	Lat-ven		Cell_42299	L4 IT
Cell_10346	Mb		Cell_42311	L1
Cell_10347	Hip		Cell_42320	L4 IT
Cell_10348	L5		Cell_42321	others
Cell_10349	L5		Cell_42322	others
Cell_1035	L1		Cell_42335	L4 IT
Cell_10351	Hip		Cell_42336	others
Cell_10352	Hip		Cell_42344	others
Cell_10353	Hip		Cell_42345	L1
Cell_10354	Hip		Cell_42346	others
Cell_10355	Hip		Cell_42350	L5 IT
Cell_10356	Lat-ven		Cell_42351	L4 IT
Cell_10357	Lat-ven		Cell_42352	L4 IT
Cell_10358	Hip		Cell_42359	L1
Cell_10359	Hip		Cell_42360	L1
Cell_1036	L1		Cell_42361	L2/3 IT
Cell_10360	Hip		Cell_42362	L1
Cell_10361	Hip		Cell_42374	others
Cell_10362	Hip		Cell_42375	L4 IT
Cell_10363	Hip		Cell_42390	others
Cell_10365	Hip		Cell_42394	L4 IT
Cell_10366	Hip		Cell_42400	L1
Cell_10367	Mb		Cell_42401	others
Cell_10368	Hip		Cell_42408	L4 IT
Cell_10369	Hip		Cell_42409	others
Cell_1037	CAA		Cell_42414	others
Cell_10370	Hip		Cell_42415	others
Cell_10371	Hip		Cell_42416	L4 IT
Cell_10372	Hip		Cell_42419	L6 CT
Cell_10373	Hip		Cell_42420	others
Cell_10374	Hip		Cell_42421	L1
Cell_10375	Hip		Cell_42422	others
Cell_10376	Hip		Cell_42423	L4 IT
Cell_10377	Hip		Cell_42424	L4 IT
Cell_10378	Hip		Cell_42433	L5 IT
Cell_10379	Hip		Cell_42435	others
Cell_1038	CAA		Cell_42436	L1
Cell_10380	Hip		Cell_42445	others
Cell_10381	Hip		Cell_42446	others
Cell_10382	Lat-ven		Cell_42479	others
Cell_10383	Hip		Cell_42489	L5 IT
Cell_10384	Hip		Cell_42490	L1
Cell_10385	Hip		Cell_42491	L1
Cell_10386	Hip		Cell_42492	L4 IT
Cell_10387	Hip		Cell_42495	L6 CT
Cell_10388	Hip		Cell_42496	others
Cell_10389	Hip		Cell_42497	L1
Cell_1039	CAA		Cell_42498	L4 IT
Cell_10390	L5		Cell_42505	others
Cell_10391	Lat-ven		Cell_42509	others
Cell_10392	Mb		Cell_42518	others
Cell_10393	Hip		Cell_42519	L4 IT
Cell_10394	Hip		Cell_42525	L6 CT
Cell_10395	Hip		Cell_42526	L1
Cell_10396	Hip		Cell_42527	L4 IT
Cell_10397	Hip		Cell_42536	L6 CT
Cell_10398	Hip		Cell_42537	others
Cell_10399	Hip		Cell_42549	L5 PT
Cell_1040	L1		Cell_42550	others
Cell_10400	Hip		Cell_42551	others
Cell_10401	Hip		Cell_42559	others
Cell_10402	L5		Cell_42567	L1
Cell_10403	Lat-ven		Cell_42568	others
Cell_10404	Lat-ven		Cell_42569	others
Cell_10405	L1		Cell_42570	L4 IT
Cell_10406	Mb		Cell_42584	others
Cell_10407	Hip		Cell_42585	others
Cell_10408	Hip		Cell_42586	L4 IT
Cell_10409	Hip		Cell_42600	others
Cell_10410	Hip		Cell_42602	others
Cell_10411	Lat-ven		Cell_42611	L4 IT
Cell_10413	Hip		Cell_42619	others
Cell_10414	Hip		Cell_42620	L4 IT
Cell_10415	Hip		Cell_42627	L4 IT
Cell_10416	Hip		Cell_42628	others
Cell_10417	Lat-ven		Cell_42629	others
Cell_1042	L1		Cell_42641	L1
Cell_10421	Hip		Cell_42643	L6 IT
Cell_10422	Hip		Cell_42646	L1
Cell_10423	L5		Cell_42647	others
Cell_10424	Lat-ven		Cell_42650	others
Cell_10425	Lat-ven		Cell_42656	others
Cell_1043	L1		Cell_42657	L4 IT
Cell_10430	Hip		Cell_42658	others
Cell_10432	Hip		Cell_42672	L4 IT
Cell_10433	Hip		Cell_42683	others
Cell_10434	Hip		Cell_42684	others
Cell_10435	L5		Cell_42695	L1
Cell_10436	Lat-ven		Cell_42696	L4 IT
Cell_1044	L1		Cell_42697	L2/3 IT
Cell_10442	Hip		Cell_42703	L1
Cell_10443	Hip		Cell_42704	L4 IT
Cell_10444	Hip		Cell_42705	L2/3 IT
Cell_10445	Hip		Cell_42710	L1
Cell_10446	L1		Cell_42711	others
Cell_10449	Hip		Cell_42725	L6 CT
Cell_1045	CAA		Cell_42726	others
Cell_10450	Hip		Cell_42727	L1
Cell_10451	Hip		Cell_42734	L6 IT
Cell_10453	Hip		Cell_42735	L2/3 IT
Cell_10455	Hip		Cell_42739	others
Cell_10456	Hip		Cell_42740	L5 PT
Cell_10457	L5		Cell_42749	others
Cell_10458	Lat-ven		Cell_42750	L6 CT
Cell_10459	Lat-ven		Cell_42751	L5 PT
Cell_1046	CAA		Cell_42752	others
Cell_10465	Hip		Cell_42753	L1
Cell_10466	Hip		Cell_42763	others
Cell_10467	Hip		Cell_42768	L6 IT
Cell_10468	Hip		Cell_42769	others
Cell_10469	Hip		Cell_42770	others
Cell_10470	Hip		Cell_42779	L6 IT
Cell_10471	Hip		Cell_42780	L4 IT
Cell_10473	Lat-ven		Cell_42783	others
Cell_10475	Lat-ven		Cell_42794	L6 CT
Cell_10476	Hip		Cell_42795	L4 IT
Cell_10478	Hip		Cell_42796	others
Cell_10479	Lat-ven		Cell_42797	L4 IT
Cell_1048	L1		Cell_42798	L4 IT
Cell_10480	Lat-ven		Cell_42799	others
Cell_10481	Hip		Cell_42811	others
Cell_10482	Hip		Cell_42816	others
Cell_10483	Hip		Cell_42817	L4 IT
Cell_10484	Hip		Cell_42818	L4 IT
Cell_10485	Hip		Cell_42824	L4 IT
Cell_10486	L5		Cell_42832	L6 CT
Cell_10488	Mb		Cell_42833	L6 CT
Cell_10489	Hip		Cell_42834	others
Cell_1049	L1		Cell_42835	others
Cell_10490	Hip		Cell_42836	others
Cell_10491	Hip		Cell_42837	others
Cell_10492	Hip		Cell_42849	L1
Cell_10493	Hip		Cell_42850	L6 CT
Cell_10495	Mb		Cell_42851	others
Cell_10496	Hip		Cell_42852	L1
Cell_10497	Hip		Cell_42859	others
Cell_10498	Hip		Cell_42860	L1
Cell_10499	Hip		Cell_42861	others
Cell_1050	L1		Cell_42880	L6 IT
Cell_10500	Lat-ven		Cell_42887	others
Cell_10501	Hip		Cell_42888	L4 IT
Cell_10502	Hip		Cell_42897	L1
Cell_10503	Hip		Cell_42904	L4 IT
Cell_10505	Hip		Cell_42905	L4 IT
Cell_10506	Hip		Cell_42906	others
Cell_10507	Hip		Cell_42907	others
Cell_10508	Hip		Cell_42918	L1
Cell_10509	L5		Cell_42926	others
Cell_1051	CAA		Cell_42927	others
Cell_10510	L5		Cell_42928	others
Cell_10511	L2-3		Cell_42939	others
Cell_10515	Hip		Cell_42940	others
Cell_10516	Hip		Cell_42941	others
Cell_10517	Hip		Cell_42942	others
Cell_10518	Hip		Cell_42948	L6 CT
Cell_10519	Hip		Cell_42949	L5 IT
Cell_1052	CAA		Cell_42950	others
Cell_10520	Hip		Cell_42951	L1
Cell_10521	Hip		Cell_42958	others
Cell_10522	Hip		Cell_42959	L6 CT
Cell_10524	Hip		Cell_42967	L6 CT
Cell_10525	L5		Cell_42968	L2/3 IT
Cell_10526	Lat-ven		Cell_42977	L1
Cell_10527	Lat-ven		Cell_42978	L1
Cell_10529	Mb		Cell_42979	L4 IT
Cell_10530	Hip		Cell_42988	L6 CT
Cell_10533	Hip		Cell_42989	others
Cell_10534	Hip		Cell_43000	others
Cell_10535	Hip		Cell_43001	L4 IT
Cell_10536	Lat-ven		Cell_43009	others
Cell_1054	L1		Cell_43010	L4 IT
Cell_10542	Mb		Cell_43017	others
Cell_10543	Hip		Cell_43022	others
Cell_10544	Hip		Cell_43023	L1
Cell_10545	Hip		Cell_43024	L4 IT
Cell_10546	Hip		Cell_43033	others
Cell_10547	Hip		Cell_43042	L6 CT
Cell_10549	Hip		Cell_43043	others
Cell_1055	L1		Cell_43044	L1
Cell_10550	Hip		Cell_43045	others
Cell_10551	Hip		Cell_43046	L4 IT
Cell_10552	Hip		Cell_43055	L1
Cell_10553	Hip		Cell_43056	L4 IT
Cell_10554	Hip		Cell_43064	others
Cell_10556	Hip		Cell_43065	L4 IT
Cell_10557	Hip		Cell_43076	L4 IT
Cell_10558	Hip		Cell_43077	others
Cell_10559	Hip		Cell_43078	L4 IT
Cell_1056	Lat-ven		Cell_43095	L1
Cell_10560	Hip		Cell_43101	others
Cell_10561	Hip		Cell_43102	others
Cell_10562	Hip		Cell_43103	others
Cell_10563	Hip		Cell_43104	L4 IT
Cell_10564	Hip		Cell_43105	L4 IT
Cell_10565	Hip		Cell_43106	L4 IT
Cell_10567	Hip		Cell_43107	L2/3 IT
Cell_10568	Hip		Cell_43117	others
Cell_10569	Hip		Cell_43118	L4 IT
Cell_1057	CAA		Cell_43124	others
Cell_10570	Hip		Cell_43125	L4 IT
Cell_10571	Hip		Cell_43126	others
Cell_10572	Hip		Cell_43127	others
Cell_10573	Hip		Cell_43128	others
Cell_10574	Lat-ven		Cell_43129	others
Cell_10577	Hip		Cell_43130	others
Cell_10578	Hip		Cell_43154	others
Cell_10579	Hip		Cell_43155	L1
Cell_1058	CAA		Cell_43163	L1
Cell_10580	Hip		Cell_43164	L4 IT
Cell_10581	Hip		Cell_43166	others
Cell_10582	Lat-ven		Cell_43180	others
Cell_10583	Lat-ven		Cell_43181	L1
Cell_10585	Lat-ven		Cell_43182	others
Cell_10589	Hip		Cell_43183	L4 IT
Cell_1059	L1		Cell_43184	L4 IT
Cell_10590	Hip		Cell_43192	L6 CT
Cell_10591	Hip		Cell_43193	L4 IT
Cell_10592	Hip		Cell_43194	others
Cell_10593	Hip		Cell_43195	L4 IT
Cell_10594	Lat-ven		Cell_43196	L1
Cell_10595	Lat-ven		Cell_43197	L4 IT
Cell_10597	Hip		Cell_43198	L2/3 IT
Cell_10598	Hip		Cell_43207	L1
Cell_10599	Hip		Cell_43208	others
Cell_106	L1		Cell_43209	L4 IT
Cell_1060	L1		Cell_43210	L1
Cell_10600	Hip		Cell_43211	others
Cell_10601	Hip		Cell_43212	others
Cell_10602	Hip		Cell_43220	L4 IT
Cell_10603	Hip		Cell_43221	L4 IT
Cell_10604	Lat-ven		Cell_43234	L4 IT
Cell_10606	Lat-ven		Cell_43240	others
Cell_10607	Hip		Cell_43247	L6 IT
Cell_10608	Hip		Cell_43248	L6 IT
Cell_10609	Hip		Cell_43249	L4 IT
Cell_1061	L1		Cell_43250	others
Cell_10610	Hip		Cell_43251	L2/3 IT
Cell_10611	Hip		Cell_43266	L1
Cell_10612	Hip		Cell_43267	L4 IT
Cell_10614	Hip		Cell_43268	L4 IT
Cell_10615	Hip		Cell_43272	L6 CT
Cell_10616	Hip		Cell_43273	L5 IT
Cell_10617	Hip		Cell_43274	L1
Cell_10618	Hip		Cell_43275	others
Cell_10619	L5		Cell_43285	others
Cell_1062	CAA		Cell_43286	others
Cell_10620	L2-3		Cell_43287	L4 IT
Cell_10623	Hip		Cell_43288	L4 IT
Cell_10624	Hip		Cell_43294	L4 IT
Cell_10625	Hip		Cell_43301	others
Cell_10626	Hip		Cell_43302	L1
Cell_10627	Hip		Cell_43303	L4 IT
Cell_10629	L2-3		Cell_43304	others
Cell_1063	CAA		Cell_43305	L4 IT
Cell_10632	Hip		Cell_43312	L1
Cell_10633	Hip		Cell_43313	L2/3 IT
Cell_10634	Hip		Cell_43317	others
Cell_10635	Hip		Cell_43318	L6 CT
Cell_10636	Hip		Cell_43319	L4 IT
Cell_10637	Hip		Cell_43326	L1
Cell_10638	Hip		Cell_43327	L1
Cell_10639	Lat-ven		Cell_43328	L4 IT
Cell_1064	CAA		Cell_43329	others
Cell_10640	Hip		Cell_43337	others
Cell_10641	Hip		Cell_43338	others
Cell_10642	Hip		Cell_43343	others
Cell_10643	Lat-ven		Cell_43346	L6 CT
Cell_10644	Lat-ven		Cell_43347	others
Cell_10646	Hip		Cell_43354	others
Cell_10647	Hip		Cell_43356	L4 IT
Cell_10648	Hip		Cell_43357	L4 IT
Cell_10649	Hip		Cell_43364	L1
Cell_1065	L1		Cell_43365	L1
Cell_10650	Hip		Cell_43366	others
Cell_10651	Lat-ven		Cell_43375	others
Cell_10652	L2-3		Cell_43376	L4 IT
Cell_10653	Lat-ven		Cell_43377	L4 IT
Cell_10654	Hip		Cell_43391	L4 IT
Cell_10655	Hip		Cell_43392	L1
Cell_10657	Hip		Cell_43397	others
Cell_10658	Hip		Cell_43398	L4 IT
Cell_10659	Hip		Cell_43399	L4 IT
Cell_1066	CAA		Cell_43409	L6 CT
Cell_10660	Hip		Cell_43410	others
Cell_10661	Lat-ven		Cell_43411	others
Cell_10662	Lat-ven		Cell_43412	others
Cell_10663	Mb		Cell_43423	L5 PT
Cell_10664	Hip		Cell_43424	L1
Cell_10665	Hip		Cell_43425	L4 IT
Cell_10666	Hip		Cell_43426	others
Cell_10667	Hip		Cell_43433	L1
Cell_10668	Hip		Cell_43434	others
Cell_10669	Hip		Cell_43435	L4 IT
Cell_1067	CAA		Cell_43436	others
Cell_10671	Hip		Cell_43437	others
Cell_10672	Hip		Cell_43438	L1
Cell_10673	Hip		Cell_43448	others
Cell_10675	Lat-ven		Cell_43449	L4 IT
Cell_10676	Lat-ven		Cell_43450	others
Cell_10677	Hip		Cell_43451	others
Cell_10678	Hip		Cell_43452	others
Cell_10679	Hip		Cell_43453	L4 IT
Cell_1068	CAA		Cell_43456	L6 CT
Cell_10680	Hip		Cell_43457	others
Cell_10681	Hip		Cell_43470	others
Cell_10682	Lat-ven		Cell_43471	L1
Cell_10684	Hip		Cell_43472	L1
Cell_10685	Hip		Cell_43481	L6 IT
Cell_10686	L2-3		Cell_43482	L4 IT
Cell_10687	Lat-ven		Cell_43491	L4 IT
Cell_10688	L1		Cell_43492	L6 IT
Cell_10689	Hip		Cell_43493	L4 IT
Cell_1069	CAA		Cell_43494	others
Cell_10690	Lat-ven		Cell_43495	others
Cell_10691	Hip		Cell_43506	L1
Cell_10692	Hip		Cell_43507	L1
Cell_10693	Hip		Cell_43508	others
Cell_10694	Hip		Cell_43509	L6 IT
Cell_10695	Hip		Cell_43524	others
Cell_10696	Hip		Cell_43530	L6 CT
Cell_10698	Lat-ven		Cell_43531	others
Cell_10699	Lat-ven		Cell_43532	L4 IT
Cell_107	L1		Cell_43533	L4 IT
Cell_1070	L1		Cell_43534	others
Cell_10700	Hip		Cell_43535	others
Cell_10701	Hip		Cell_43536	L2/3 IT
Cell_10702	Hip		Cell_43544	others
Cell_10703	Hip		Cell_43545	L4 IT
Cell_10704	Hip		Cell_43546	L4 IT
Cell_10705	Hip		Cell_43555	others
Cell_10706	Hip		Cell_43556	others
Cell_10707	Hip		Cell_43557	others
Cell_10708	Hip		Cell_43579	L4 IT
Cell_10709	Hip		Cell_43580	others
Cell_1071	Lat-ven		Cell_43598	L6 CT
Cell_10711	Hip		Cell_43599	others
Cell_10712	Hip		Cell_43600	L1
Cell_10713	Hip		Cell_43601	L4 IT
Cell_10715	Lat-ven		Cell_43610	L6 CT
Cell_10716	Hip		Cell_43611	others
Cell_10717	Hip		Cell_43618	others
Cell_10719	Hip		Cell_43619	others
Cell_1072	CAA		Cell_43625	others
Cell_10720	Hip		Cell_43626	others
Cell_10721	Hip		Cell_43627	others
Cell_10722	Hip		Cell_43637	others
Cell_10724	Hip		Cell_43649	L1
Cell_10725	Hip		Cell_43650	others
Cell_10726	Hip		Cell_43658	L1
Cell_10728	Hip		Cell_43659	L1
Cell_10729	Hip		Cell_43660	others
Cell_1073	CAA		Cell_43661	L1
Cell_10730	Hip		Cell_43662	L1
Cell_10731	Hip		Cell_43668	L4 IT
Cell_10732	Hip		Cell_43669	others
Cell_10733	Hip		Cell_43670	others
Cell_10734	Hip		Cell_43674	L4 IT
Cell_10735	Lat-ven		Cell_43675	others
Cell_10736	Lat-ven		Cell_43676	others
Cell_10738	Hip		Cell_43685	L6 CT
Cell_10739	Hip		Cell_43686	others
Cell_1074	L1		Cell_43687	L6 IT
Cell_10740	Hip		Cell_43695	L4 IT
Cell_10741	Hip		Cell_43696	others
Cell_10742	Hip		Cell_43697	others
Cell_10743	Hip		Cell_43703	others
Cell_10744	Hip		Cell_43709	L1
Cell_10745	Hip		Cell_43716	others
Cell_10746	Hip		Cell_43730	L1
Cell_10747	Hip		Cell_43736	others
Cell_10748	Hip		Cell_43737	L4 IT
Cell_10749	Hip		Cell_43739	others
Cell_1075	L1		Cell_43740	L4 IT
Cell_10750	Hip		Cell_43741	L1
Cell_10751	L5		Cell_43750	L2/3 IT
Cell_10752	L2-3		Cell_43760	L1
Cell_10753	Lat-ven		Cell_43761	L4 IT
Cell_10754	Lat-ven		Cell_43762	L1
Cell_10755	Hip		Cell_43763	L1
Cell_10757	L5		Cell_43765	L4 IT
Cell_10758	Lat-ven		Cell_43766	L4 IT
Cell_10759	Lat-ven		Cell_43767	L4 IT
Cell_1076	L1		Cell_43768	L4 IT
Cell_10760	L1		Cell_43769	others
Cell_10761	Hip		Cell_43774	others
Cell_10762	Hip		Cell_43775	others
Cell_10763	Hip		Cell_43776	L4 IT
Cell_10764	Hip		Cell_43777	others
Cell_10765	Hip		Cell_43778	others
Cell_10766	Hip		Cell_43790	L2/3 IT
Cell_10767	Hip		Cell_43800	L4 IT
Cell_10768	Hip		Cell_43801	L4 IT
Cell_10769	Hip		Cell_43802	others
Cell_1077	CAA		Cell_43808	others
Cell_10770	Lat-ven		Cell_43809	L6 CT
Cell_10771	L5		Cell_43810	L1
Cell_10772	Lat-ven		Cell_43811	L4 IT
Cell_10773	Hip		Cell_43812	others
Cell_10774	Hip		Cell_43815	L6 CT
Cell_10776	Hip		Cell_43816	others
Cell_10777	L2-3		Cell_43817	L1
Cell_10778	Lat-ven		Cell_43834	others
Cell_10779	Hip		Cell_43835	L1
Cell_10780	Hip		Cell_43840	others
Cell_10781	Hip		Cell_43841	others
Cell_10783	Hip		Cell_43842	L4 IT
Cell_10784	Hip		Cell_43847	L4 IT
Cell_10785	Hip		Cell_43853	L4 IT
Cell_10787	L5		Cell_43854	others
Cell_10788	L1		Cell_43855	others
Cell_10789	Hip		Cell_43863	L1
Cell_10790	Hip		Cell_43872	others
Cell_10791	Hip		Cell_43873	L4 IT
Cell_10795	Hip		Cell_43874	others
Cell_10796	Hip		Cell_43878	L6 CT
Cell_10797	Hip		Cell_43879	others
Cell_10798	Hip		Cell_43880	L4 IT
Cell_10799	Hip		Cell_43881	L1
Cell_108	L1		Cell_43889	L4 IT
Cell_10800	Lat-ven		Cell_43890	L1
Cell_10801	Hip		Cell_43899	others
Cell_10802	Hip		Cell_43900	L1
Cell_10803	Hip		Cell_43901	L1
Cell_10804	Hip		Cell_43902	L4 IT
Cell_10805	Hip		Cell_43909	L4 IT
Cell_10806	Hip		Cell_43910	others
Cell_10807	Hip		Cell_43920	L1
Cell_10808	Hip		Cell_43929	others
Cell_10809	Hip		Cell_43930	L4 IT
Cell_1081	L1		Cell_43932	L4 IT
Cell_10810	Hip		Cell_43933	L2/3 IT
Cell_10811	Lat-ven		Cell_43940	others
Cell_10813	Hip		Cell_43948	others
Cell_10814	Hip		Cell_43949	L4 IT
Cell_10815	Hip		Cell_43950	L1
Cell_10816	Hip		Cell_43961	L1
Cell_10817	Hip		Cell_43962	others
Cell_1082	CAA		Cell_43963	L1
Cell_10820	L1		Cell_43964	others
Cell_10821	Hip		Cell_43965	L1
Cell_10822	Hip		Cell_43966	others
Cell_10823	Hip		Cell_43975	others
Cell_10824	Hip		Cell_43976	others
Cell_10827	L1		Cell_43977	others
Cell_10828	Mb		Cell_43984	others
Cell_10829	Hip		Cell_43985	others
Cell_1083	CAA		Cell_43986	L2/3 IT
Cell_10830	Hip		Cell_43987	others
Cell_10831	Hip		Cell_43988	others
Cell_10832	Hip		Cell_44000	others
Cell_10833	Hip		Cell_44001	L4 IT
Cell_10834	Hip		Cell_44002	L1
Cell_10835	Hip		Cell_44011	L1
Cell_10836	Hip		Cell_44012	L4 IT
Cell_10837	Hip		Cell_44013	others
Cell_10838	Hip		Cell_44014	L4 IT
Cell_10839	Lat-ven		Cell_44015	L4 IT
Cell_10840	Hip		Cell_44023	L1
Cell_10841	Hip		Cell_44024	L4 IT
Cell_10842	Hip		Cell_44025	L1
Cell_10843	Hip		Cell_44032	L1
Cell_10844	Hip		Cell_44033	L1
Cell_10845	Hip		Cell_44038	L1
Cell_10846	Hip		Cell_44039	others
Cell_10847	L2-3		Cell_44040	others
Cell_10848	L2-3		Cell_44041	L4 IT
Cell_10849	L1		Cell_44042	others
Cell_1085	Hip		Cell_44050	others
Cell_10850	Hip		Cell_44051	others
Cell_10851	Hip		Cell_44059	L6 IT
Cell_10852	Hip		Cell_44060	L1
Cell_10853	Hip		Cell_44061	others
Cell_10854	Hip		Cell_44062	others
Cell_10855	Hip		Cell_44070	others
Cell_10857	Lat-ven		Cell_44071	others
Cell_10858	Lat-ven		Cell_44082	others
Cell_10859	Lat-ven		Cell_44083	others
Cell_1086	L1		Cell_44092	others
Cell_10860	Hip		Cell_44101	others
Cell_10861	Hip		Cell_44102	L1
Cell_10862	Hip		Cell_44103	L1
Cell_10863	Hip		Cell_44104	others
Cell_10864	Hip		Cell_44105	others
Cell_10865	Hip		Cell_44106	L2/3 IT
Cell_10866	Lat-ven		Cell_44112	others
Cell_10867	L5		Cell_44113	others
Cell_10868	Lat-ven		Cell_44114	L4 IT
Cell_1087	L1		Cell_44115	others
Cell_10870	Hip		Cell_44116	L4 IT
Cell_10871	Hip		Cell_44122	others
Cell_10872	Hip		Cell_44123	others
Cell_10873	Hip		Cell_44124	L4 IT
Cell_10874	Hip		Cell_44125	others
Cell_10876	L5		Cell_44132	others
Cell_10877	Lat-ven		Cell_44133	L2/3 IT
Cell_10878	L1		Cell_44134	others
Cell_10879	L1		Cell_44135	L1
Cell_1088	CAA		Cell_44146	others
Cell_10880	Hip		Cell_44156	L6 IT
Cell_10881	Hip		Cell_44157	others
Cell_10882	Hip		Cell_44158	others
Cell_10883	Hip		Cell_44159	L4 IT
Cell_10884	Hip		Cell_44166	others
Cell_10885	Hip		Cell_44167	others
Cell_10886	Hip		Cell_44168	L4 IT
Cell_10887	Lat-ven		Cell_44169	L1
Cell_10888	Mb		Cell_44170	others
Cell_10889	L1		Cell_44171	L1
Cell_1089	CAA		Cell_44177	L6 CT
Cell_10890	Hip		Cell_44178	others
Cell_10891	Hip		Cell_44179	others
Cell_10892	Lat-ven		Cell_44191	L6 CT
Cell_10893	L5		Cell_44192	L1
Cell_10894	Lat-ven		Cell_44203	others
Cell_10895	Hip		Cell_44204	L4 IT
Cell_10896	Hip		Cell_44205	others
Cell_10897	Hip		Cell_44211	others
Cell_10898	Hip		Cell_44212	others
Cell_10899	Hip		Cell_44216	others
Cell_1090	L1		Cell_44217	L6b
Cell_10900	Hip		Cell_44218	L4 IT
Cell_10901	Hip		Cell_44225	L1
Cell_10902	Hip		Cell_44226	others
Cell_10903	L1		Cell_44230	L1
Cell_10904	L1		Cell_44231	L4 IT
Cell_10905	L1		Cell_44240	L6 IT
Cell_10906	Hip		Cell_44245	others
Cell_10907	Hip		Cell_44250	L1
Cell_10908	Hip		Cell_44251	L4 IT
Cell_10909	Hip		Cell_44252	L4 IT
Cell_1091	CAA		Cell_44253	others
Cell_10910	Hip		Cell_44261	others
Cell_10911	Lat-ven		Cell_44262	L4 IT
Cell_10912	L1		Cell_44272	L2/3 IT
Cell_10913	L1		Cell_44273	others
Cell_10914	L1		Cell_44274	others
Cell_10915	Mb		Cell_44275	L1
Cell_10916	Hip		Cell_44276	L4 IT
Cell_10917	Hip		Cell_44277	others
Cell_10918	Hip		Cell_44288	L1
Cell_10919	Hip		Cell_44296	L6 IT
Cell_1092	CAA		Cell_44297	L1
Cell_10920	Hip		Cell_44298	L1
Cell_10921	Hip		Cell_44308	L6 CT
Cell_10923	Lat-ven		Cell_44309	L4 IT
Cell_10924	L1		Cell_44310	L4 IT
Cell_10925	Hip		Cell_44311	others
Cell_10926	Hip		Cell_44317	L5 IT
Cell_10927	L2-3		Cell_44318	L4 IT
Cell_10928	Mb		Cell_44324	L1
Cell_10929	Hip		Cell_44325	others
Cell_1093	CAA		Cell_44326	others
Cell_10930	Hip		Cell_44327	others
Cell_10931	Hip		Cell_44328	L4 IT
Cell_10932	Hip		Cell_44329	L4 IT
Cell_10933	Hip		Cell_44330	others
Cell_10934	Hip		Cell_44331	others
Cell_10935	Hip		Cell_44337	L6 CT
Cell_10936	Hip		Cell_44338	others
Cell_10938	L1		Cell_44339	L4 IT
Cell_10939	Hip		Cell_44349	L6 IT
Cell_1094	L1		Cell_44350	L1
Cell_10940	Hip		Cell_44351	others
Cell_10941	Hip		Cell_44363	L1
Cell_10942	Hip		Cell_44364	L4 IT
Cell_10943	Hip		Cell_44371	L4 IT
Cell_10944	Hip		Cell_44372	L1
Cell_10945	Hip		Cell_44376	others
Cell_10946	Hip		Cell_44377	L1
Cell_10947	Lat-ven		Cell_44378	L1
Cell_10948	Hip		Cell_44386	L1
Cell_10949	Hip		Cell_44387	L1
Cell_1095	CAA		Cell_44388	others
Cell_10950	Hip		Cell_44389	L4 IT
Cell_10951	Lat-ven		Cell_44390	others
Cell_10952	L5		Cell_44391	L4 IT
Cell_10955	Hip		Cell_44392	others
Cell_10956	Hip		Cell_44404	others
Cell_10957	Hip		Cell_44405	L1
Cell_10958	Hip		Cell_44408	others
Cell_10959	L1		Cell_44409	L4 IT
Cell_1096	L1		Cell_44419	L4 IT
Cell_10960	Mb		Cell_44431	L1
Cell_10961	L1		Cell_44432	L4 IT
Cell_10962	Hip		Cell_44437	L6 CT
Cell_10963	Hip		Cell_44438	L6 CT
Cell_10964	Hip		Cell_44441	others
Cell_10965	Hip		Cell_44442	L4 IT
Cell_10968	Hip		Cell_44443	L4 IT
Cell_10969	Hip		Cell_44454	others
Cell_1097	L1		Cell_44455	L4 IT
Cell_10970	Mb		Cell_44456	others
Cell_10971	Hip		Cell_44462	others
Cell_10972	Hip		Cell_44467	others
Cell_10973	Hip		Cell_44468	L1
Cell_10974	L2-3		Cell_44469	L2/3 IT
Cell_10975	Lat-ven		Cell_44470	L1
Cell_10976	Lat-ven		Cell_44478	L1
Cell_10977	Mb		Cell_44479	L1
Cell_10978	L1		Cell_44480	others
Cell_10979	Mb		Cell_44487	others
Cell_1098	L1		Cell_44488	others
Cell_10980	Mb		Cell_44489	L1
Cell_10981	Hip		Cell_44490	L1
Cell_10982	Hip		Cell_44494	L6 CT
Cell_10983	Hip		Cell_44495	others
Cell_10984	Hip		Cell_44496	L1
Cell_10985	Hip		Cell_44509	others
Cell_10986	Hip		Cell_44510	L4 IT
Cell_10987	Hip		Cell_44511	others
Cell_10988	Hip		Cell_44512	L1
Cell_10989	L2-3		Cell_44519	L1
Cell_1099	Lat-ven		Cell_44520	others
Cell_10991	Mb		Cell_44532	L1
Cell_10992	L1		Cell_44533	L1
Cell_10993	Mb		Cell_44540	others
Cell_10995	Hip		Cell_44550	L1
Cell_10997	Hip		Cell_44552	others
Cell_10998	Hip		Cell_44553	L4 IT
Cell_10999	Hip		Cell_44554	L4 IT
Cell_1100	L1		Cell_44559	L1
Cell_11000	Hip		Cell_44566	L6 CT
Cell_11001	Hip		Cell_44567	others
Cell_11002	L5		Cell_44568	L4 IT
Cell_11004	L1		Cell_44574	L6 CT
Cell_11005	L1		Cell_44576	L1
Cell_11006	L1		Cell_44586	others
Cell_11007	Hip		Cell_44587	others
Cell_11008	Hip		Cell_44588	others
Cell_11009	Hip		Cell_44589	others
Cell_1101	CAA		Cell_44595	others
Cell_11010	Hip		Cell_44596	L4 IT
Cell_11011	Hip		Cell_44597	L6 IT
Cell_11012	Hip		Cell_44598	others
Cell_11013	Lat-ven		Cell_44607	L4 IT
Cell_11014	Lat-ven		Cell_44608	L2/3 IT
Cell_11017	L1		Cell_44609	L1
Cell_11018	Hip		Cell_44610	others
Cell_11019	Hip		Cell_44620	L5 PT
Cell_1102	CAA		Cell_44621	L4 IT
Cell_11020	Hip		Cell_44622	L4 IT
Cell_11021	Hip		Cell_44623	L1
Cell_11022	Hip		Cell_44627	others
Cell_11023	Hip		Cell_44629	L6 CT
Cell_11024	L2-3		Cell_44630	L4 IT
Cell_11026	Mb		Cell_44631	L1
Cell_11027	L1		Cell_44632	L2/3 IT
Cell_11028	Hip		Cell_44641	others
Cell_11029	Hip		Cell_44642	L4 IT
Cell_1103	CAA		Cell_44654	L1
Cell_11030	Hip		Cell_44655	L4 IT
Cell_11031	Hip		Cell_44663	L5 IT
Cell_11032	L1		Cell_44664	others
Cell_11033	Mb		Cell_44674	L1
Cell_11034	Hip		Cell_44675	L4 IT
Cell_11037	Hip		Cell_44676	L4 IT
Cell_11038	Mb		Cell_44677	others
Cell_11039	Mb		Cell_44678	others
Cell_1104	CAA		Cell_44682	others
Cell_11040	Mb		Cell_44683	others
Cell_11041	Hip		Cell_44684	others
Cell_11042	Hip		Cell_44692	L1
Cell_11043	Hip		Cell_44703	others
Cell_11044	Hip		Cell_44704	L4 IT
Cell_11045	Mb		Cell_44705	L1
Cell_11046	L1		Cell_44713	L6 CT
Cell_11047	Mb		Cell_44714	others
Cell_11048	Mb		Cell_44715	L1
Cell_11049	Hip		Cell_44716	others
Cell_1105	CAA		Cell_44717	others
Cell_11050	Hip		Cell_44718	L4 IT
Cell_11051	Lat-ven		Cell_44719	L1
Cell_11052	Hip		Cell_44720	L1
Cell_11054	Hip		Cell_44730	L1
Cell_11055	Hip		Cell_44731	L4 IT
Cell_11056	Hip		Cell_44732	others
Cell_11057	L5		Cell_44745	L1
Cell_11058	L5		Cell_44746	L1
Cell_1106	L1		Cell_44761	L6 CT
Cell_11061	Mb		Cell_44762	L4 IT
Cell_11062	L1		Cell_44763	L1
Cell_11063	Hip		Cell_44764	L4 IT
Cell_11064	Hip		Cell_44768	L6 IT
Cell_11065	Hip		Cell_44769	L4 IT
Cell_11066	Hip		Cell_44773	others
Cell_11067	Hip		Cell_44775	others
Cell_11069	L1		Cell_44776	L1
Cell_1107	L1		Cell_44777	L4 IT
Cell_11070	Hip		Cell_44778	L1
Cell_11071	Hip		Cell_44784	others
Cell_11072	Hip		Cell_44785	L1
Cell_11073	Hip		Cell_44786	others
Cell_11074	Hip		Cell_44787	L1
Cell_11075	Hip		Cell_44788	others
Cell_11076	Hip		Cell_44789	L1
Cell_11077	Hip		Cell_44800	L4 IT
Cell_11078	Hip		Cell_44801	L4 IT
Cell_11079	Hip		Cell_44807	L1
Cell_1108	CAA		Cell_44808	others
Cell_11082	Hip		Cell_44813	others
Cell_11083	Hip		Cell_44818	others
Cell_11084	Hip		Cell_44819	others
Cell_11085	Hip		Cell_44820	L4 IT
Cell_11086	Hip		Cell_44821	L1
Cell_11087	Hip		Cell_44826	others
Cell_11088	Hip		Cell_44827	others
Cell_11089	Hip		Cell_44828	L4 IT
Cell_1109	CAA		Cell_44839	others
Cell_11090	Lat-ven		Cell_44840	L6 CT
Cell_11091	L1		Cell_44841	L1
Cell_11093	Mb		Cell_44848	L1
Cell_11094	Hip		Cell_44849	others
Cell_11095	Hip		Cell_44850	L1
Cell_11096	Hip		Cell_44851	L1
Cell_11097	Hip		Cell_44861	L4 IT
Cell_11098	Hip		Cell_44862	L1
Cell_11099	Lat-ven		Cell_44863	L1
Cell_1110	CAA		Cell_44872	others
Cell_11100	Mb		Cell_44873	others
Cell_11101	Mb		Cell_44874	others
Cell_11102	Mb		Cell_44875	L4 IT
Cell_11103	Hip		Cell_44876	L1
Cell_11104	Hip		Cell_44882	L1
Cell_11105	Hip		Cell_44888	L5 IT
Cell_11106	Lat-ven		Cell_44889	L4 IT
Cell_11107	Lat-ven		Cell_44890	others
Cell_1111	CAA		Cell_44897	L1
Cell_11110	Mb		Cell_44898	others
Cell_11111	Hip		Cell_44899	others
Cell_11112	Hip		Cell_44900	others
Cell_11113	Hip		Cell_44905	others
Cell_11114	Hip		Cell_44906	L1
Cell_11115	Hip		Cell_44907	L5 PT
Cell_11116	Hip		Cell_44908	L1
Cell_11117	Mb		Cell_44910	L1
Cell_11118	Mb		Cell_44919	L4 IT
Cell_11119	Hip		Cell_44920	others
Cell_1112	CAA		Cell_44921	others
Cell_11120	Hip		Cell_44922	L4 IT
Cell_11121	Hip		Cell_44927	L6 CT
Cell_11122	Lat-ven		Cell_44928	L6 CT
Cell_11123	Lat-ven		Cell_44929	others
Cell_11124	Lat-ven		Cell_44938	L4 IT
Cell_11125	L1		Cell_44949	others
Cell_11127	L1		Cell_44950	L5 IT
Cell_11128	Mb		Cell_44951	L4 IT
Cell_11129	Hip		Cell_44957	others
Cell_1113	Lat-ven		Cell_44958	L4 IT
Cell_11130	Hip		Cell_44959	L4 IT
Cell_11131	Hip		Cell_44966	L1
Cell_11132	Hip		Cell_44967	L1
Cell_11133	Hip		Cell_44975	others
Cell_11134	Hip		Cell_44976	others
Cell_11135	Hip		Cell_44977	L2/3 IT
Cell_11136	Hip		Cell_44982	others
Cell_11137	Lat-ven		Cell_44983	L6 CT
Cell_11138	Lat-ven		Cell_44984	L6 CT
Cell_11139	L1		Cell_44991	L6b
Cell_11140	L1		Cell_44992	L1
Cell_11141	Hip		Cell_44993	L4 IT
Cell_11142	Hip		Cell_44994	L1
Cell_11143	Hip		Cell_45004	L4 IT
Cell_11144	Hip		Cell_45013	others
Cell_11145	Hip		Cell_45014	L6 CT
Cell_11146	Hip		Cell_45015	others
Cell_11147	Hip		Cell_45016	others
Cell_11148	Hip		Cell_45017	L4 IT
Cell_11149	Hip		Cell_45018	others
Cell_1115	CAA		Cell_45019	L4 IT
Cell_11150	L1		Cell_45020	L4 IT
Cell_11151	Mb		Cell_45021	others
Cell_11152	L1		Cell_45027	others
Cell_11153	Mb		Cell_45028	L4 IT
Cell_11154	Mb		Cell_45029	others
Cell_11155	Hip		Cell_45037	L1
Cell_11156	Hip		Cell_45038	others
Cell_11157	Hip		Cell_45040	L4 IT
Cell_11158	Hip		Cell_45046	L4 IT
Cell_11159	Lat-ven		Cell_45049	others
Cell_1116	CAA		Cell_45054	L6 CT
Cell_11162	Mb		Cell_45055	others
Cell_11163	Hip		Cell_45056	others
Cell_11164	Hip		Cell_45064	L2/3 IT
Cell_11165	Hip		Cell_45065	L1
Cell_11166	Hip		Cell_45066	L4 IT
Cell_11167	Lat-ven		Cell_45077	others
Cell_11168	L2-3		Cell_45083	L1
Cell_1117	CAA		Cell_45084	others
Cell_11170	Mb		Cell_45094	others
Cell_11171	Mb		Cell_45095	L1
Cell_11172	L1		Cell_45096	others
Cell_11173	Hip		Cell_45104	others
Cell_11174	Hip		Cell_45110	L5 IT
Cell_11175	Hip		Cell_45111	others
Cell_11176	Hip		Cell_45112	L6 IT
Cell_11177	Hip		Cell_45113	others
Cell_11178	Lat-ven		Cell_45122	L4 IT
Cell_1118	CAA		Cell_45123	others
Cell_11181	Hip		Cell_45124	L4 IT
Cell_11182	Hip		Cell_45125	others
Cell_11183	Hip		Cell_45135	others
Cell_11185	Hip		Cell_45136	others
Cell_11186	Hip		Cell_45141	L6 CT
Cell_11188	L1		Cell_45142	others
Cell_11189	Hip		Cell_45143	L4 IT
Cell_1119	CAA		Cell_45144	L1
Cell_11191	Hip		Cell_45149	L6 CT
Cell_11193	Hip		Cell_45150	others
Cell_11194	Hip		Cell_45151	others
Cell_11195	Lat-ven		Cell_45152	L2/3 IT
Cell_11198	Mb		Cell_45160	L4 IT
Cell_1120	CAA		Cell_45161	others
Cell_11200	Mb		Cell_45180	others
Cell_11201	Hip		Cell_45181	L1
Cell_11202	Hip		Cell_45189	others
Cell_11205	L1		Cell_45190	others
Cell_11206	Hip		Cell_45191	L4 IT
Cell_11207	Hip		Cell_45192	others
Cell_11208	Hip		Cell_45203	others
Cell_11209	Hip		Cell_45204	L2/3 IT
Cell_11210	Hip		Cell_45205	L6 CT
Cell_11211	Hip		Cell_45206	L2/3 IT
Cell_11212	Hip		Cell_45207	others
Cell_11213	Lat-ven		Cell_45208	L1
Cell_11214	Lat-ven		Cell_45209	L4 IT
Cell_11216	L1		Cell_45210	L6 CT
Cell_11217	Mb		Cell_45211	others
Cell_11218	Mb		Cell_45212	others
Cell_11219	L1		Cell_45215	others
Cell_1122	Lat-ven		Cell_45216	L4 IT
Cell_11220	Hip		Cell_45222	others
Cell_11221	Hip		Cell_45223	L5 IT
Cell_11222	Hip		Cell_45224	others
Cell_11223	Lat-ven		Cell_45225	L4 IT
Cell_11227	Mb		Cell_45234	L1
Cell_11228	L1		Cell_45235	L1
Cell_11229	L1		Cell_45236	L4 IT
Cell_1123	Lat-ven		Cell_45237	L2/3 IT
Cell_11230	Hip		Cell_45238	L4 IT
Cell_11231	Hip		Cell_45243	L6 CT
Cell_11232	Hip		Cell_45244	L4 IT
Cell_11234	Lat-ven		Cell_45245	L1
Cell_11235	Lat-ven		Cell_45246	others
Cell_11236	Lat-ven		Cell_45247	L6 IT
Cell_1124	L1		Cell_45248	L1
Cell_11241	Mb		Cell_45249	others
Cell_11242	Mb		Cell_45255	L1
Cell_11243	L1		Cell_45256	others
Cell_11244	Hip		Cell_45257	others
Cell_11246	Hip		Cell_45258	others
Cell_11247	Hip		Cell_45259	others
Cell_11249	Lat-ven		Cell_45260	others
Cell_1125	CAA		Cell_45267	L6 CT
Cell_11250	L1		Cell_45268	others
Cell_11252	L1		Cell_45269	L4 IT
Cell_11253	L1		Cell_45270	L2/3 IT
Cell_11254	L1		Cell_45280	others
Cell_11255	Hip		Cell_45281	others
Cell_11256	Hip		Cell_45282	others
Cell_11257	Hip		Cell_45298	others
Cell_11258	Hip		Cell_45299	others
Cell_1126	CAA		Cell_45300	L1
Cell_11262	Hip		Cell_45304	others
Cell_11263	Lat-ven		Cell_45306	L4 IT
Cell_11264	L1		Cell_45307	L1
Cell_11266	Hip		Cell_45308	others
Cell_11268	Hip		Cell_45309	others
Cell_11269	Hip		Cell_45317	L4 IT
Cell_1127	CAA		Cell_45323	L1
Cell_11270	Hip		Cell_45324	L4 IT
Cell_11271	Hip		Cell_45325	others
Cell_11272	Lat-ven		Cell_45326	L1
Cell_11275	L1		Cell_45327	others
Cell_11276	Hip		Cell_45336	others
Cell_11277	Hip		Cell_45337	L4 IT
Cell_11278	Hip		Cell_45338	others
Cell_11279	Hip		Cell_45346	others
Cell_1128	L1		Cell_45347	others
Cell_11280	Hip		Cell_45348	others
Cell_11281	Hip		Cell_45349	L4 IT
Cell_11282	Hip		Cell_45353	others
Cell_11283	L1		Cell_45372	others
Cell_11285	Mb		Cell_45376	others
Cell_11286	Mb		Cell_45377	L6 CT
Cell_11287	Mb		Cell_45378	others
Cell_11288	Mb		Cell_45379	L6 CT
Cell_11289	Hip		Cell_45389	others
Cell_1129	Lat-ven		Cell_45390	others
Cell_11290	Hip		Cell_45391	others
Cell_11291	Hip		Cell_45392	others
Cell_11294	Mb		Cell_45399	others
Cell_11295	Mb		Cell_45400	others
Cell_11297	Hip		Cell_45402	others
Cell_11298	Hip		Cell_45407	others
Cell_11299	Hip		Cell_45409	others
Cell_1130	CAA		Cell_45413	L5 PT
Cell_11300	Hip		Cell_45414	L4 IT
Cell_11301	Hip		Cell_45415	others
Cell_11302	Hip		Cell_45416	L1
Cell_11304	L2-3		Cell_45422	L4 IT
Cell_11306	L2-3		Cell_45438	L1
Cell_11307	Mb		Cell_45439	L1
Cell_11308	L1		Cell_45440	L1
Cell_11309	L1		Cell_45441	L4 IT
Cell_1131	CAA		Cell_45442	L1
Cell_11310	Hip		Cell_45451	others
Cell_11312	Lat-ven		Cell_45452	L1
Cell_11318	L1		Cell_45453	L6 CT
Cell_11319	Hip		Cell_45454	L4 IT
Cell_1132	CAA		Cell_45455	others
Cell_11320	Hip		Cell_45456	L2/3 IT
Cell_11321	Hip		Cell_45465	others
Cell_11322	Hip		Cell_45466	others
Cell_11323	Hip		Cell_45467	L4 IT
Cell_11325	Mb		Cell_45468	L4 IT
Cell_11326	Mb		Cell_45473	L6 CT
Cell_11327	Hip		Cell_45474	others
Cell_11328	Hip		Cell_45475	others
Cell_11329	Lat-ven		Cell_45476	L4 IT
Cell_1133	CAA		Cell_45477	L4 IT
Cell_11330	Lat-ven		Cell_45478	L4 IT
Cell_11331	Lat-ven		Cell_45481	L1
Cell_11332	Mb		Cell_45482	L5 IT
Cell_11333	Hip		Cell_45486	others
Cell_11334	Hip		Cell_45487	L5 IT
Cell_11335	Hip		Cell_45488	L4 IT
Cell_11336	Hip		Cell_45489	others
Cell_11337	Mb		Cell_45494	L6 CT
Cell_11338	Mb		Cell_45495	L1
Cell_1134	L1		Cell_45496	L4 IT
Cell_11340	Hip		Cell_45497	L6 IT
Cell_11342	Hip		Cell_45502	others
Cell_11343	Hip		Cell_45503	L1
Cell_11344	Hip		Cell_45504	L4 IT
Cell_11345	Hip		Cell_45505	L4 IT
Cell_11349	Mb		Cell_45506	others
Cell_1135	L1		Cell_45507	others
Cell_11350	L1		Cell_45518	L6 CT
Cell_11351	L1		Cell_45519	others
Cell_11352	Hip		Cell_45529	others
Cell_11353	Hip		Cell_45530	L1
Cell_11354	Hip		Cell_45531	L2/3 IT
Cell_11355	Hip		Cell_45532	L1
Cell_11356	Hip		Cell_45544	L4 IT
Cell_11359	Mb		Cell_45545	L4 IT
Cell_1136	L1		Cell_45546	L4 IT
Cell_11360	Mb		Cell_45547	L1
Cell_11361	L1		Cell_45558	others
Cell_11362	Hip		Cell_45559	L4 IT
Cell_11363	Hip		Cell_45560	L4 IT
Cell_11364	Hip		Cell_45567	L6 CT
Cell_11365	Lat-ven		Cell_45568	others
Cell_11366	Mb		Cell_45569	L1
Cell_11367	L1		Cell_45570	others
Cell_11368	Hip		Cell_45577	L4 IT
Cell_11369	Hip		Cell_45578	others
Cell_1137	Lat-ven		Cell_45583	others
Cell_11370	Hip		Cell_45584	others
Cell_11372	Hip		Cell_45592	L4 IT
Cell_11373	Hip		Cell_45593	others
Cell_11374	Hip		Cell_45597	L6 CT
Cell_11375	Lat-ven		Cell_45598	others
Cell_11376	Lat-ven		Cell_45599	L1
Cell_11378	Mb		Cell_45608	L6 CT
Cell_11379	Hip		Cell_45609	others
Cell_1138	L1		Cell_45610	L1
Cell_11380	Hip		Cell_45611	L1
Cell_11381	Hip		Cell_45612	L4 IT
Cell_11382	Hip		Cell_45623	others
Cell_11383	Hip		Cell_45629	L1
Cell_11384	Hip		Cell_45630	L1
Cell_11385	Hip		Cell_45631	L2/3 IT
Cell_11386	Hip		Cell_45632	L1
Cell_11387	Lat-ven		Cell_45633	others
Cell_11388	Lat-ven		Cell_45642	L1
Cell_1139	CAA		Cell_45646	L6 CT
Cell_11390	L1		Cell_45647	L1
Cell_11391	Mb		Cell_45648	L4 IT
Cell_11392	Mb		Cell_45649	others
Cell_11393	Mb		Cell_45655	L6b
Cell_11394	Mb		Cell_45656	L4 IT
Cell_11395	L1		Cell_45657	others
Cell_11396	Hip		Cell_45666	L1
Cell_11397	Hip		Cell_45667	L1
Cell_11398	Hip		Cell_45675	others
Cell_114	L1		Cell_45676	L6 CT
Cell_1140	CAA		Cell_45677	L1
Cell_11401	Hip		Cell_45678	others
Cell_11402	Lat-ven		Cell_45679	L2/3 IT
Cell_11403	Lat-ven		Cell_45685	L6 CT
Cell_11404	L1		Cell_45686	others
Cell_11406	Mb		Cell_45687	L1
Cell_11407	Mb		Cell_45688	others
Cell_1141	CAA		Cell_45689	L4 IT
Cell_11410	Hip		Cell_45690	L4 IT
Cell_11411	Hip		Cell_45701	L6 CT
Cell_11414	L1		Cell_45702	L1
Cell_11415	Hip		Cell_45703	L4 IT
Cell_11416	Hip		Cell_45711	L1
Cell_11417	Hip		Cell_45712	L1
Cell_11418	Hip		Cell_45713	L1
Cell_11419	Hip		Cell_45714	L4 IT
Cell_1142	L1		Cell_45715	L4 IT
Cell_11420	Lat-ven		Cell_45716	others
Cell_11421	Lat-ven		Cell_45721	L6 CT
Cell_11423	L1		Cell_45722	others
Cell_11424	Hip		Cell_45723	L4 IT
Cell_11427	Hip		Cell_45724	L4 IT
Cell_11428	Hip		Cell_45725	L1
Cell_11429	Hip		Cell_45732	others
Cell_1143	CAA		Cell_45733	others
Cell_11430	Lat-ven		Cell_45734	others
Cell_11431	Mb		Cell_45735	others
Cell_11433	Hip		Cell_45736	others
Cell_11434	Hip		Cell_45739	L6 CT
Cell_11435	Lat-ven		Cell_45740	L4 IT
Cell_11436	Lat-ven		Cell_45741	L1
Cell_11439	Mb		Cell_45748	others
Cell_1144	CAA		Cell_45757	others
Cell_11440	Hip		Cell_45758	others
Cell_11441	Hip		Cell_45759	others
Cell_11443	Lat-ven		Cell_45760	others
Cell_11444	Hip		Cell_45761	L4 IT
Cell_11445	Hip		Cell_45762	others
Cell_11446	Hip		Cell_45770	L6 CT
Cell_11447	Hip		Cell_45771	others
Cell_11448	Hip		Cell_45779	L1
Cell_11449	Lat-ven		Cell_45780	others
Cell_1145	CAA		Cell_45781	L4 IT
Cell_11451	Hip		Cell_45782	others
Cell_11452	Hip		Cell_45791	others
Cell_11453	Hip		Cell_45792	others
Cell_11454	Hip		Cell_45806	L6 CT
Cell_11455	Hip		Cell_45811	L1
Cell_11456	Lat-ven		Cell_45812	others
Cell_11457	Lat-ven		Cell_45813	L4 IT
Cell_1146	Lat-ven		Cell_45814	L1
Cell_11460	L1		Cell_45823	others
Cell_11461	Hip		Cell_45824	others
Cell_11462	Hip		Cell_45825	L4 IT
Cell_11463	Hip		Cell_45830	L6 IT
Cell_11464	Hip		Cell_45831	others
Cell_11465	Hip		Cell_45838	L1
Cell_11466	Hip		Cell_45839	others
Cell_11468	Mb		Cell_45840	L1
Cell_11469	L1		Cell_45847	others
Cell_1147	L1		Cell_45848	others
Cell_11470	Hip		Cell_45849	L6 IT
Cell_11471	Hip		Cell_45850	others
Cell_11473	Hip		Cell_45856	others
Cell_11474	Hip		Cell_45857	others
Cell_11475	Hip		Cell_45864	L6 CT
Cell_11476	Hip		Cell_45865	others
Cell_11477	Lat-ven		Cell_45866	L2/3 IT
Cell_11479	L1		Cell_45874	others
Cell_1148	Lat-ven		Cell_45875	L1
Cell_11481	Mb		Cell_45876	L4 IT
Cell_11482	Hip		Cell_45882	others
Cell_11483	Hip		Cell_45883	others
Cell_11484	Hip		Cell_45888	L1
Cell_11485	Hip		Cell_45889	others
Cell_11486	Hip		Cell_45890	L1
Cell_11487	Hip		Cell_45891	others
Cell_11489	Lat-ven		Cell_45892	others
Cell_1149	Lat-ven		Cell_45893	others
Cell_11490	Lat-ven		Cell_45894	L4 IT
Cell_11492	Mb		Cell_45895	others
Cell_11494	L1		Cell_45900	L1
Cell_11495	Hip		Cell_45901	L4 IT
Cell_11496	Hip		Cell_45902	others
Cell_11497	Hip		Cell_45903	L4 IT
Cell_11498	Hip		Cell_45904	others
Cell_11499	Hip		Cell_45905	others
Cell_115	L1		Cell_45912	others
Cell_1150	Lat-ven		Cell_45917	L1
Cell_11501	Hip		Cell_45918	L4 IT
Cell_11502	Lat-ven		Cell_45919	L4 IT
Cell_11503	Lat-ven		Cell_45920	others
Cell_11504	Lat-ven		Cell_45930	L4 IT
Cell_11507	Mb		Cell_45931	others
Cell_11508	Mb		Cell_45932	L4 IT
Cell_11509	Mb		Cell_45933	L5 IT
Cell_1151	Lat-ven		Cell_45942	L6 CT
Cell_11510	Mb		Cell_45943	L4 IT
Cell_11511	Mb		Cell_45944	others
Cell_11512	Mb		Cell_45949	others
Cell_11513	Mb		Cell_45950	L4 IT
Cell_11514	Hip		Cell_45954	L6 CT
Cell_11515	Hip		Cell_45955	others
Cell_11516	Hip		Cell_45956	L4 IT
Cell_11517	Lat-ven		Cell_45962	others
Cell_11518	Lat-ven		Cell_45963	L4 IT
Cell_11519	Mb		Cell_45964	L4 IT
Cell_1152	CAA		Cell_45973	others
Cell_11520	Hip		Cell_45980	others
Cell_11521	Hip		Cell_45982	L4 IT
Cell_11522	Hip		Cell_45983	others
Cell_11523	Hip		Cell_45984	L4 IT
Cell_11524	Hip		Cell_45985	others
Cell_11527	Hip		Cell_45994	others
Cell_11528	Hip		Cell_45995	L4 IT
Cell_11529	L2-3		Cell_45996	L6 IT
Cell_1153	CAA		Cell_45997	others
Cell_11531	Lat-ven		Cell_46005	others
Cell_11533	Mb		Cell_46010	L4 IT
Cell_11534	Hip		Cell_46011	L1
Cell_11535	Hip		Cell_46018	L4 IT
Cell_11536	Hip		Cell_46019	L1
Cell_11537	Hip		Cell_46028	others
Cell_11538	L1		Cell_46029	L4 IT
Cell_11539	Hip		Cell_46030	L1
Cell_1154	L1		Cell_46031	L1
Cell_11540	Hip		Cell_46039	L6 IT
Cell_11541	Hip		Cell_46040	others
Cell_11542	Lat-ven		Cell_46041	L4 IT
Cell_11543	Lat-ven		Cell_46042	L6 CT
Cell_11544	Lat-ven		Cell_46043	others
Cell_11545	Mb		Cell_46044	L2/3 IT
Cell_11546	Mb		Cell_46045	L1
Cell_11547	Hip		Cell_46052	L4 IT
Cell_11549	Lat-ven		Cell_46053	L4 IT
Cell_1155	L1		Cell_46054	others
Cell_11550	Lat-ven		Cell_46059	L1
Cell_11553	Hip		Cell_46063	L6 CT
Cell_11554	Hip		Cell_46064	others
Cell_11555	Hip		Cell_46065	others
Cell_11556	Hip		Cell_46066	L4 IT
Cell_11557	Lat-ven		Cell_46067	others
Cell_11558	Lat-ven		Cell_46081	L1
Cell_11559	Mb		Cell_46082	L1
Cell_1156	L1		Cell_46083	L4 IT
Cell_11560	Mb		Cell_46084	L4 IT
Cell_11561	Hip		Cell_46088	L1
Cell_11562	Hip		Cell_46089	L4 IT
Cell_11563	Hip		Cell_46090	others
Cell_11564	Hip		Cell_46099	others
Cell_11565	Hip		Cell_46108	others
Cell_11566	Hip		Cell_46109	L1
Cell_11568	Mb		Cell_46116	L1
Cell_11569	Mb		Cell_46117	others
Cell_11570	L1		Cell_46118	L4 IT
Cell_11571	Mb		Cell_46119	L4 IT
Cell_11572	Hip		Cell_46120	L1
Cell_11573	Hip		Cell_46128	others
Cell_11574	Hip		Cell_46129	L4 IT
Cell_11575	Hip		Cell_46138	others
Cell_11576	Hip		Cell_46139	L5 PT
Cell_11577	Hip		Cell_46147	L4 IT
Cell_11578	Lat-ven		Cell_46153	L1
Cell_11579	Mb		Cell_46154	L4 IT
Cell_1158	CAA		Cell_46155	L1
Cell_11580	Mb		Cell_46161	others
Cell_11581	Mb		Cell_46162	L1
Cell_11582	Mb		Cell_46167	L4 IT
Cell_11583	Hip		Cell_46168	L4 IT
Cell_11585	Hip		Cell_46173	L4 IT
Cell_11586	Lat-ven		Cell_46174	L4 IT
Cell_11587	Mb		Cell_46175	L1
Cell_11588	Mb		Cell_46183	L1
Cell_1159	CAA		Cell_46184	L1
Cell_11590	Hip		Cell_46185	others
Cell_11591	Hip		Cell_46191	L1
Cell_11592	Hip		Cell_46192	L1
Cell_11593	Lat-ven		Cell_46198	others
Cell_11594	Lat-ven		Cell_46199	others
Cell_11596	Mb		Cell_46200	L4 IT
Cell_11597	Mb		Cell_46201	L4 IT
Cell_11598	Hip		Cell_46210	others
Cell_11599	Hip		Cell_46211	others
Cell_11600	Hip		Cell_46212	others
Cell_11601	Hip		Cell_46213	others
Cell_11602	Hip		Cell_46214	L1
Cell_11603	Hip		Cell_46215	others
Cell_11604	Lat-ven		Cell_46216	others
Cell_11605	Lat-ven		Cell_46221	others
Cell_11606	Hip		Cell_46232	L4 IT
Cell_11607	Hip		Cell_46233	others
Cell_11608	Hip		Cell_46235	L4 IT
Cell_11609	Hip		Cell_46236	L1
Cell_1161	L1		Cell_46244	L4 IT
Cell_11613	Mb		Cell_46252	L6 IT
Cell_11614	L1		Cell_46253	L1
Cell_11615	Hip		Cell_46258	others
Cell_11616	Hip		Cell_46259	L1
Cell_11617	Hip		Cell_46260	L4 IT
Cell_11618	Hip		Cell_46261	L4 IT
Cell_11619	Lat-ven		Cell_46262	others
Cell_11621	L2-3		Cell_46263	L1
Cell_11624	Mb		Cell_46269	L4 IT
Cell_11625	Hip		Cell_46270	L4 IT
Cell_11626	Hip		Cell_46272	others
Cell_11627	Hip		Cell_46279	others
Cell_11628	Hip		Cell_46280	others
Cell_11629	Lat-ven		Cell_46281	L6 CT
Cell_1163	L1		Cell_46282	L4 IT
Cell_11632	L2-3		Cell_46291	others
Cell_11634	Mb		Cell_46298	others
Cell_11635	Mb		Cell_46306	L4 IT
Cell_11636	Mb		Cell_46311	L1
Cell_11637	Mb		Cell_46312	L1
Cell_11638	Hip		Cell_46313	others
Cell_11639	Hip		Cell_46314	L1
Cell_1164	CAA		Cell_46315	L1
Cell_11640	Hip		Cell_46316	others
Cell_11641	Hip		Cell_46323	L1
Cell_11642	Lat-ven		Cell_46326	L4 IT
Cell_11643	Lat-ven		Cell_46327	others
Cell_11645	Mb		Cell_46328	L4 IT
Cell_11646	Mb		Cell_46329	others
Cell_11648	Hip		Cell_46330	L4 IT
Cell_11649	Hip		Cell_46331	others
Cell_1165	CAA		Cell_46337	L4 IT
Cell_11650	Hip		Cell_46338	L2/3 IT
Cell_11651	Hip		Cell_46339	L1
Cell_11653	Lat-ven		Cell_46347	L4 IT
Cell_11655	Lat-ven		Cell_46348	L4 IT
Cell_11657	Mb		Cell_46357	others
Cell_11658	Hip		Cell_46358	L5 IT
Cell_11659	Hip		Cell_46359	others
Cell_1166	CAA		Cell_46366	others
Cell_11660	Hip		Cell_46367	L1
Cell_11661	Hip		Cell_46381	others
Cell_11662	Hip		Cell_46382	others
Cell_11663	Hip		Cell_46389	others
Cell_11664	Hip		Cell_46390	others
Cell_11665	Lat-ven		Cell_46405	others
Cell_11666	L1		Cell_46406	others
Cell_11667	Mb		Cell_46407	L1
Cell_11668	Mb		Cell_46408	L1
Cell_11669	Mb		Cell_46416	L1
Cell_1167	CAA		Cell_46423	L4 IT
Cell_11671	Hip		Cell_46424	others
Cell_11672	Hip		Cell_46426	others
Cell_11673	Hip		Cell_46427	L4 IT
Cell_11674	Hip		Cell_46438	L4 IT
Cell_11675	Lat-ven		Cell_46439	others
Cell_11677	L2-3		Cell_46440	L4 IT
Cell_11678	Mb		Cell_46441	L4 IT
Cell_11680	Hip		Cell_46442	L4 IT
Cell_11682	Hip		Cell_46453	L6 IT
Cell_11683	Hip		Cell_46454	L4 IT
Cell_11684	Lat-ven		Cell_46455	others
Cell_11685	Lat-ven		Cell_46456	L5 PT
Cell_11686	FT		Cell_46457	others
Cell_11687	Mb		Cell_46458	others
Cell_11688	Hip		Cell_46463	L4 IT
Cell_11689	Hip		Cell_46464	others
Cell_1169	Lat-ven		Cell_46472	others
Cell_11690	Hip		Cell_46473	others
Cell_11692	Lat-ven		Cell_46474	L1
Cell_11693	Mb		Cell_46484	others
Cell_11695	Hip		Cell_46496	L4 IT
Cell_11697	Lat-ven		Cell_46502	L1
Cell_11698	FT		Cell_46503	others
Cell_11699	Mb		Cell_46504	L1
Cell_1170	CAA		Cell_46505	others
Cell_11700	Hip		Cell_46506	others
Cell_11701	Hip		Cell_46507	L1
Cell_11702	Hip		Cell_46508	L4 IT
Cell_11703	Hip		Cell_46509	others
Cell_11704	Hip		Cell_46516	L1
Cell_11705	Hip		Cell_46517	L1
Cell_11706	Hip		Cell_46521	others
Cell_11707	Hip		Cell_46522	others
Cell_11708	Hip		Cell_46529	L4 IT
Cell_11709	Lat-ven		Cell_46530	others
Cell_1171	CAA		Cell_46539	others
Cell_11710	L2-3		Cell_46540	L2/3 IT
Cell_11712	Mb		Cell_46541	others
Cell_11713	Hip		Cell_46542	L4 IT
Cell_11715	Hip		Cell_46543	others
Cell_11716	Hip		Cell_46544	L1
Cell_11717	Mb		Cell_46545	others
Cell_11718	Hip		Cell_46552	L4 IT
Cell_11719	Hip		Cell_46553	others
Cell_1172	CAA		Cell_46562	others
Cell_11720	Hip		Cell_46570	others
Cell_11721	Lat-ven		Cell_46571	L4 IT
Cell_11722	Lat-ven		Cell_46581	others
Cell_11723	Mb		Cell_46582	L4 IT
Cell_11724	Hip		Cell_46583	others
Cell_11725	Hip		Cell_46584	L4 IT
Cell_11726	Hip		Cell_46589	L4 IT
Cell_11727	Hip		Cell_46590	L1
Cell_11729	Hip		Cell_46591	others
Cell_1173	L1		Cell_46600	others
Cell_11730	L2-3		Cell_46610	L1
Cell_11731	Mb		Cell_46611	others
Cell_11732	Mb		Cell_46613	L4 IT
Cell_11733	Mb		Cell_46614	others
Cell_11734	Hip		Cell_46615	others
Cell_11735	Hip		Cell_46622	others
Cell_11736	Hip		Cell_46631	L1
Cell_11737	Lat-ven		Cell_46640	others
Cell_11738	Lat-ven		Cell_46641	L1
Cell_11740	Mb		Cell_46642	L4 IT
Cell_11741	Mb		Cell_46643	L4 IT
Cell_11742	Hip		Cell_46644	others
Cell_11743	Hip		Cell_46656	others
Cell_11744	Hip		Cell_46657	others
Cell_11745	Hip		Cell_46667	others
Cell_11746	Hip		Cell_46668	others
Cell_11747	Hip		Cell_46669	L4 IT
Cell_11748	Hip		Cell_46676	L4 IT
Cell_11749	L2-3		Cell_46677	L1
Cell_1175	Lat-ven		Cell_46686	others
Cell_11751	L2-3		Cell_46687	L4 IT
Cell_11753	Hip		Cell_46688	L1
Cell_11754	Hip		Cell_46689	L2/3 IT
Cell_11755	Hip		Cell_46690	others
Cell_11756	L2-3		Cell_46703	others
Cell_11757	L2-3		Cell_46704	others
Cell_11758	Mb		Cell_46705	L4 IT
Cell_11759	Hip		Cell_46708	others
Cell_1176	CAA		Cell_46709	L2/3 IT
Cell_11760	Hip		Cell_46710	others
Cell_11761	Hip		Cell_46711	others
Cell_11762	Mb		Cell_46721	L4 IT
Cell_11764	Mb		Cell_46722	L4 IT
Cell_11765	Mb		Cell_46732	others
Cell_11766	Hip		Cell_46733	others
Cell_11767	Hip		Cell_46737	L5 IT
Cell_11768	Hip		Cell_46738	L4 IT
Cell_11769	Hip		Cell_46739	others
Cell_11771	Hip		Cell_46740	L1
Cell_11772	Mb		Cell_46751	L4 IT
Cell_11773	Mb		Cell_46756	others
Cell_11774	Hip		Cell_46766	L1
Cell_11775	Hip		Cell_46767	L4 IT
Cell_11776	Hip		Cell_46768	L4 IT
Cell_11777	Hip		Cell_46769	others
Cell_11778	Lat-ven		Cell_46778	others
Cell_11779	Lat-ven		Cell_46779	L4 IT
Cell_11780	Lat-ven		Cell_46780	L4 IT
Cell_11781	Lat-ven		Cell_46781	L1
Cell_11783	Hip		Cell_46782	others
Cell_11784	Hip		Cell_46783	L1
Cell_11785	Hip		Cell_46784	L1
Cell_11786	Hip		Cell_46791	others
Cell_11787	Hip		Cell_46792	others
Cell_11788	Hip		Cell_46793	others
Cell_1179	CAA		Cell_46799	others
Cell_11791	Mb		Cell_46800	L4 IT
Cell_11793	Hip		Cell_46801	L1
Cell_11794	Hip		Cell_46802	L4 IT
Cell_11795	Hip		Cell_46809	others
Cell_11796	Lat-ven		Cell_46810	others
Cell_11798	Mb		Cell_46811	L4 IT
Cell_11799	Mb		Cell_46812	L1
Cell_118	L1		Cell_46813	others
Cell_1180	L1		Cell_46820	L4 IT
Cell_11800	Hip		Cell_46826	L1
Cell_11801	Hip		Cell_46836	others
Cell_11802	Hip		Cell_46839	others
Cell_11803	Lat-ven		Cell_46840	L4 IT
Cell_11804	L2-3		Cell_46846	others
Cell_11805	L2-3		Cell_46856	L1
Cell_11807	Lat-ven		Cell_46857	L2/3 IT
Cell_11809	Hip		Cell_46864	L5 PT
Cell_1181	L1		Cell_46865	L4 IT
Cell_11811	Mb		Cell_46871	others
Cell_11812	Hip		Cell_46872	L4 IT
Cell_11813	Hip		Cell_46873	L4 IT
Cell_11814	Hip		Cell_46874	L4 IT
Cell_11818	FT		Cell_46879	L1
Cell_11819	Mb		Cell_46880	L4 IT
Cell_1182	Lat-ven		Cell_46881	L1
Cell_11820	Mb		Cell_46882	L1
Cell_11821	Hip		Cell_46883	L1
Cell_11822	Hip		Cell_46892	others
Cell_11824	Hip		Cell_46893	L1
Cell_11825	Hip		Cell_46901	L1
Cell_11826	Hip		Cell_46905	L4 IT
Cell_11827	Lat-ven		Cell_46906	L1
Cell_11828	Lat-ven		Cell_46916	others
Cell_11829	FT		Cell_46917	others
Cell_1183	CAA		Cell_46928	others
Cell_11830	Hip		Cell_46929	L4 IT
Cell_11832	Hip		Cell_46934	others
Cell_11833	Hip		Cell_46935	others
Cell_11834	Hip		Cell_46938	L1
Cell_11835	Hip		Cell_46939	others
Cell_11836	L2-3		Cell_46950	others
Cell_11838	Mb		Cell_46951	others
Cell_11839	Hip		Cell_46952	others
Cell_1184	CAA		Cell_46953	L1
Cell_11840	Hip		Cell_46965	others
Cell_11841	Lat-ven		Cell_46973	others
Cell_11842	Hip		Cell_46974	others
Cell_11843	Hip		Cell_46982	L4 IT
Cell_11844	Lat-ven		Cell_46995	others
Cell_11845	L2-3		Cell_46996	L1
Cell_11846	L2-3		Cell_47002	L1
Cell_11847	Lat-ven		Cell_47003	others
Cell_11848	Lat-ven		Cell_47004	others
Cell_11849	FT		Cell_47016	others
Cell_1185	CAA		Cell_47017	others
Cell_11850	FT		Cell_47018	L1
Cell_11851	L1		Cell_47021	others
Cell_11853	Hip		Cell_47022	others
Cell_11854	Hip		Cell_47023	others
Cell_11855	Hip		Cell_47030	others
Cell_11858	Mb		Cell_47031	others
Cell_11859	FT		Cell_47036	L1
Cell_1186	CAA		Cell_47037	L1
Cell_11860	FT		Cell_47047	others
Cell_11862	Mb		Cell_47048	others
Cell_11864	Hip		Cell_47060	others
Cell_11865	Hip		Cell_47061	others
Cell_11866	Mb		Cell_47063	L4 IT
Cell_11867	Mb		Cell_47073	others
Cell_11868	Hip		Cell_47074	L4 IT
Cell_11870	Hip		Cell_47075	others
Cell_11871	Hip		Cell_47078	L4 IT
Cell_11873	Hip		Cell_47080	L6 IT
Cell_11874	Hip		Cell_47086	others
Cell_11875	Lat-ven		Cell_47092	L1
Cell_11878	Mb		Cell_47093	others
Cell_11879	FT		Cell_47100	L1
Cell_1188	L1		Cell_47109	L1
Cell_11880	Hip		Cell_47116	L4 IT
Cell_11881	Hip		Cell_47117	others
Cell_11882	Hip		Cell_47118	L2/3 IT
Cell_11883	Hip		Cell_47119	others
Cell_11884	Hip		Cell_47120	L1
Cell_11885	Lat-ven		Cell_47140	others
Cell_11886	Mb		Cell_47141	L1
Cell_11887	Mb		Cell_47148	L1
Cell_11888	Mb		Cell_47149	others
Cell_11889	Hip		Cell_47157	others
Cell_1189	CAA		Cell_47167	others
Cell_11890	Hip		Cell_47168	L6 CT
Cell_11893	Hip		Cell_47169	L4 IT
Cell_11894	Hip		Cell_47170	L4 IT
Cell_11895	Hip		Cell_47171	L4 IT
Cell_11896	Lat-ven		Cell_47174	L1
Cell_11897	Lat-ven		Cell_47176	L1
Cell_11898	Hip		Cell_47177	L1
Cell_11899	Hip		Cell_47195	L2/3 IT
Cell_119	L1		Cell_47196	L1
Cell_1190	CAA		Cell_47204	L4 IT
Cell_11900	Hip		Cell_47205	L4 IT
Cell_11901	Hip		Cell_47206	L4 IT
Cell_11902	Hip		Cell_47207	others
Cell_11903	L2-3		Cell_47222	L4 IT
Cell_11905	Mb		Cell_47223	L4 IT
Cell_11907	Hip		Cell_47228	L4 IT
Cell_11908	Hip		Cell_47229	L4 IT
Cell_11909	Hip		Cell_47243	L4 IT
Cell_1191	Lat-ven		Cell_47244	L1
Cell_11910	Hip		Cell_47245	L1
Cell_11911	Hip		Cell_47249	others
Cell_11912	Hip		Cell_47250	others
Cell_11913	Lat-ven		Cell_47251	L1
Cell_11914	FT		Cell_47256	L4 IT
Cell_11915	Mb		Cell_47257	L1
Cell_11916	Hip		Cell_47267	others
Cell_11918	Hip		Cell_47268	L4 IT
Cell_11919	Hip		Cell_47276	L4 IT
Cell_11920	Hip		Cell_47277	others
Cell_11921	Hip		Cell_47284	others
Cell_11922	Lat-ven		Cell_47290	others
Cell_11923	L2-3		Cell_47291	others
Cell_11924	L2-3		Cell_47302	others
Cell_11926	Mb		Cell_47303	others
Cell_11927	L1		Cell_47304	L4 IT
Cell_11928	Mb		Cell_47305	L4 IT
Cell_11929	Hip		Cell_47315	others
Cell_1193	L1		Cell_47316	L5 IT
Cell_11930	Hip		Cell_47318	others
Cell_11931	Hip		Cell_47327	L4 IT
Cell_11932	Hip		Cell_47328	L4 IT
Cell_11933	Lat-ven		Cell_47329	L4 IT
Cell_11934	L2-3		Cell_47340	L4 IT
Cell_11937	FT		Cell_47341	L1
Cell_11938	L1		Cell_47354	others
Cell_1194	Hip		Cell_47355	others
Cell_11940	Hip		Cell_47360	others
Cell_11941	Hip		Cell_47361	others
Cell_11942	Hip		Cell_47362	L4 IT
Cell_11943	Hip		Cell_47363	others
Cell_11944	Hip		Cell_47372	L4 IT
Cell_11945	Hip		Cell_47379	others
Cell_11946	Hip		Cell_47380	others
Cell_11947	FT		Cell_47381	L4 IT
Cell_11948	FT		Cell_47392	others
Cell_11949	FT		Cell_47393	L4 IT
Cell_11951	Mb		Cell_47394	L4 IT
Cell_11952	Hip		Cell_47395	L4 IT
Cell_11953	Hip		Cell_47396	L1
Cell_11954	Hip		Cell_47397	L1
Cell_11955	L2-3		Cell_47404	L1
Cell_11956	Lat-ven		Cell_47414	others
Cell_11957	Mb		Cell_47415	L4 IT
Cell_11958	Hip		Cell_47416	L1
Cell_11959	Hip		Cell_47417	L1
Cell_11960	Hip		Cell_47422	L1
Cell_11961	Hip		Cell_47433	L4 IT
Cell_11962	Hip		Cell_47446	L5 PT
Cell_11963	Hip		Cell_47447	L4 IT
Cell_11965	L1		Cell_47448	L4 IT
Cell_11966	Hip		Cell_47450	others
Cell_11967	Hip		Cell_47467	others
Cell_11968	Hip		Cell_47478	others
Cell_11969	Hip		Cell_47486	L2/3 IT
Cell_1197	Lat-ven		Cell_47487	L4 IT
Cell_11970	Hip		Cell_47488	L4 IT
Cell_11971	Hip		Cell_47496	L1
Cell_11972	Hip		Cell_47497	L1
Cell_11973	Hip		Cell_47498	L4 IT
Cell_11974	L2-3		Cell_47505	others
Cell_11975	L2-3		Cell_47506	L1
Cell_11976	Mb		Cell_47515	L4 IT
Cell_11977	L1		Cell_47527	L4 IT
Cell_11978	Mb		Cell_47528	L4 IT
Cell_11979	Mb		Cell_47541	L1
Cell_1198	L1		Cell_47542	L2/3 IT
Cell_11980	Hip		Cell_47552	L4 IT
Cell_11981	Hip		Cell_47559	others
Cell_11982	Lat-ven		Cell_47560	others
Cell_11983	Hip		Cell_47561	L4 IT
Cell_11984	Hip		Cell_47576	L5 IT
Cell_11985	Lat-ven		Cell_47577	L4 IT
Cell_11986	Lat-ven		Cell_47578	L4 IT
Cell_11987	Mb		Cell_47591	others
Cell_11988	Mb		Cell_47592	L1
Cell_11989	L1		Cell_47593	L4 IT
Cell_1199	L1		Cell_47594	L4 IT
Cell_11990	Hip		Cell_47595	others
Cell_11992	Hip		Cell_47610	others
Cell_11993	Hip		Cell_47611	L4 IT
Cell_11994	Lat-ven		Cell_47612	others
Cell_11995	Mb		Cell_47613	L1
Cell_11996	FT		Cell_47640	others
Cell_11997	Mb		Cell_47641	others
Cell_11999	Hip		Cell_47642	others
Cell_120	L1		Cell_47643	L6 IT
Cell_1200	L1		Cell_47644	others
Cell_12000	Hip		Cell_47645	L1
Cell_12001	Hip		Cell_47658	L4 IT
Cell_12002	Hip		Cell_47659	L5 IT
Cell_12006	L1		Cell_47660	L4 IT
Cell_12007	Hip		Cell_47672	L4 IT
Cell_12008	Hip		Cell_47673	others
Cell_12009	Hip		Cell_47688	L4 IT
Cell_1201	CAA		Cell_47690	others
Cell_12010	Hip		Cell_47698	L1
Cell_12011	Hip		Cell_47699	others
Cell_12012	Hip		Cell_47706	L4 IT
Cell_12013	Hip		Cell_47707	others
Cell_12016	Mb		Cell_47708	others
Cell_12017	L1		Cell_47714	L4 IT
Cell_12018	L1		Cell_47715	others
Cell_12019	Hip		Cell_47716	L4 IT
Cell_1202	L1		Cell_47717	L1
Cell_12020	Hip		Cell_47728	L1
Cell_12021	Hip		Cell_47737	L4 IT
Cell_12022	Hip		Cell_47738	others
Cell_12023	Hip		Cell_47739	L1
Cell_12025	Hip		Cell_47752	others
Cell_12026	Hip		Cell_47753	others
Cell_12027	Lat-ven		Cell_47754	L4 IT
Cell_12028	Mb		Cell_47774	L4 IT
Cell_12029	Hip		Cell_47775	L1
Cell_12031	Hip		Cell_47776	others
Cell_12032	Hip		Cell_47788	L4 IT
Cell_12033	Hip		Cell_47789	others
Cell_12034	Hip		Cell_47799	L1
Cell_12035	L2-3		Cell_47800	others
Cell_12036	Lat-ven		Cell_47812	others
Cell_12037	L2-3		Cell_47821	L4 IT
Cell_12038	FT		Cell_47822	L4 IT
Cell_12039	FT		Cell_47823	others
Cell_1204	Lat-ven		Cell_47837	others
Cell_12040	Hip		Cell_47847	others
Cell_12041	Hip		Cell_47848	others
Cell_12042	Hip		Cell_47849	others
Cell_12043	Lat-ven		Cell_47850	others
Cell_12044	Lat-ven		Cell_47865	L4 IT
Cell_12045	Lat-ven		Cell_47870	L1
Cell_12047	Mb		Cell_47871	L4 IT
Cell_12048	Hip		Cell_47885	others
Cell_12049	Hip		Cell_47886	L1
Cell_1205	L1		Cell_47887	L4 IT
Cell_12050	FT		Cell_47895	others
Cell_12051	FT		Cell_47906	L4 IT
Cell_12052	Mb		Cell_47907	L1
Cell_12054	Mb		Cell_47917	L2/3 IT
Cell_12055	Mb		Cell_47926	L4 IT
Cell_12056	Mb		Cell_47927	L4 IT
Cell_12057	Hip		Cell_47928	others
Cell_12058	Hip		Cell_47929	L4 IT
Cell_12059	Hip		Cell_47943	others
Cell_1206	CAA		Cell_47944	L6 IT
Cell_12060	Hip		Cell_47955	others
Cell_12061	Hip		Cell_47961	L1
Cell_12062	Hip		Cell_47962	L4 IT
Cell_12063	Lat-ven		Cell_47968	L2/3 IT
Cell_12064	Lat-ven		Cell_47979	L4 IT
Cell_12065	Mb		Cell_47980	L1
Cell_12066	FT		Cell_47981	others
Cell_12067	Hip		Cell_47999	L1
Cell_12068	Hip		Cell_48026	L1
Cell_12069	Hip		Cell_48027	L4 IT
Cell_1207	Lat-ven		Cell_48041	L4 IT
Cell_12070	L2-3		Cell_48042	others
Cell_12071	FT		Cell_48043	others
Cell_12072	Mb		Cell_48056	L4 IT
Cell_12073	Mb		Cell_48057	others
Cell_12074	Hip		Cell_48058	L4 IT
Cell_12075	Hip		Cell_48068	L4 IT
Cell_12076	Hip		Cell_48078	others
Cell_12077	Hip		Cell_48093	L4 IT
Cell_12078	Hip		Cell_48094	others
Cell_12079	Hip		Cell_48095	L2/3 IT
Cell_1208	Lat-ven		Cell_48103	others
Cell_12080	Lat-ven		Cell_48104	L4 IT
Cell_12081	Lat-ven		Cell_48105	L1
Cell_12082	Lat-ven		Cell_48106	L4 IT
Cell_12084	Mb		Cell_48107	others
Cell_12085	Mb		Cell_48118	L1
Cell_12086	Mb		Cell_48127	L1
Cell_12087	Mb		Cell_48128	L4 IT
Cell_12088	Mb		Cell_48129	L4 IT
Cell_12089	Hip		Cell_48141	L4 IT
Cell_12090	Hip		Cell_48142	others
Cell_12092	L2-3		Cell_48143	L1
Cell_12093	Lat-ven		Cell_48153	others
Cell_12094	Mb		Cell_48154	L1
Cell_12095	Mb		Cell_48169	others
Cell_12096	Hip		Cell_48179	L4 IT
Cell_12097	Hip		Cell_48180	others
Cell_12098	Hip		Cell_48189	L4 IT
Cell_12099	Hip		Cell_48190	L2/3 IT
Cell_12100	Hip		Cell_48201	others
Cell_12101	FT		Cell_48202	L4 IT
Cell_12102	FT		Cell_48213	others
Cell_12103	FT		Cell_48220	others
Cell_12104	L1		Cell_48221	L4 IT
Cell_12105	Hip		Cell_48222	others
Cell_12106	Hip		Cell_48233	L4 IT
Cell_12107	Hip		Cell_48234	others
Cell_12108	Hip		Cell_48235	L1
Cell_12109	L2-3		Cell_48241	L1
Cell_1211	CAA		Cell_48249	others
Cell_12110	Mb		Cell_48257	L4 IT
Cell_12111	Mb		Cell_48258	L4 IT
Cell_12112	Hip		Cell_48274	L4 IT
Cell_12113	Hip		Cell_48275	others
Cell_12114	Hip		Cell_48289	L4 IT
Cell_12115	Hip		Cell_48290	L6 IT
Cell_12116	Hip		Cell_48291	others
Cell_12117	Lat-ven		Cell_48306	L4 IT
Cell_12119	Mb		Cell_48307	others
Cell_1212	L1		Cell_48317	others
Cell_12120	FT		Cell_48328	others
Cell_12121	Mb		Cell_48335	L4 IT
Cell_12122	L1		Cell_48336	L1
Cell_12123	Hip		Cell_48344	L4 IT
Cell_12124	Hip		Cell_48345	L4 IT
Cell_12125	Hip		Cell_48346	L1
Cell_12126	L1		Cell_48347	L2/3 IT
Cell_12127	Hip		Cell_48348	L4 IT
Cell_12129	Lat-ven		Cell_48349	others
Cell_1213	L1		Cell_48375	others
Cell_12130	Mb		Cell_48386	L4 IT
Cell_12132	Hip		Cell_48387	L1
Cell_12133	Hip		Cell_48388	L1
Cell_12134	Hip		Cell_48398	L2/3 IT
Cell_12136	Hip		Cell_48407	L4 IT
Cell_12138	Mb		Cell_48408	others
Cell_12139	Mb		Cell_48409	L4 IT
Cell_1214	CAA		Cell_48410	others
Cell_12140	FT		Cell_48427	L4 IT
Cell_12141	L1		Cell_48428	L1
Cell_12142	Hip		Cell_48429	others
Cell_12143	Hip		Cell_48458	L4 IT
Cell_12144	Hip		Cell_48459	others
Cell_12145	Hip		Cell_48460	others
Cell_12146	Hip		Cell_48470	L4 IT
[truncated: 48,143 more rows]

## Sheet: Figure 3d
Figure 3d: layer distribution and JSD metric
Cluster	EX L2/3	EX L4	EX L5/6	EX L6
L1	0.05	0.03	0.01	0
L2-3	0.6	0.36	0.28	0
L4	0.17	0.35	0.21	0.04
L5	0.08	0.18	0.25	0.15
L6	0.09	0.08	0.26	0.81
Pianno	L2/3 IT	L4 IT	L5 IT	L5 PT	L6 CT	L6 IT	L6b
L1	0.09	0.02	0.04	0	0	0.02	0
L2-3	0.74	0.4	0.04	0	0.02	0.25	0
L4	0.04	0.37	0.09	0.08	0	0.06	0
L5	0.1	0.15	0.61	0.77	0.1	0.15	0
L6	0.03	0.05	0.22	0.15	0.88	0.53	1
Cluster	Pianno	JSD	JSD_rounded
EX L2/3	L2/3 IT	0.0367645	0.037
EX L4	L4 IT	0.00360453	0.004
EX L5/6	L5 IT	0.106976	0.107
EX L5/6	L5 PT	0.191779	0.192
EX L6	L6 IT	0.108964	0.109
EX L6	L6 CT	0.0240364	0.024
EX L6	L6b	0.0708444	0.071

## Sheet: Figure 4a-c
Figure 4a-c: Annotation of MOB
	Pianno			STAGATE(n=7)	STAGATE(n=10)
17_95	Background		12_76	3	4
19_11	Background		104_63	3	4
12_76	GL		77_79	1	0
104_63	GL		52_19	2	6
83_4	Background		33_55	4	2
77_79	IPL		55_49	2	6
52_19	ONL		101_45	3	4
33_55	RMS		73_8	2	6
64_6	Background		32_70	4	2
55_49	ONL		84_59	4	2
101_45	GL		46_79	1	0
73_8	ONL		4_58	2	3
32_70	GCL		59_68	6	8
84_59	RMS		43_71	1	0
46_79	IPL		54_61	2	3
4_58	ONL		29_32	1	2
59_68	Background		42_13	2	6
43_71	IPL		43_77	1	0
54_61	ONL		32_82	5	7
29_32	GCL		21_19	2	3
42_13	Background		88_81	6	8
43_77	IPL		93_78	6	8
28_8	Background		35_74	1	2
32_82	ML		27_56	1	2
21_19	ONL		62_15	2	6
88_81	Background		86_74	1	0
93_78	GL		13_41	2	3
35_74	GCL		64_29	0	5
27_56	IPL		11_58	0	5
38_4	Background		91_38	0	1
62_15	ONL		94_58	1	0
86_74	IPL		75_17	0	1
13_41	ONL		41_36	5	7
64_29	OPL		78_25	1	2
91_94	Background		36_81	1	0
11_58	OPL		64_38	0	5
92_0	Background		89_45	1	0
9_19	Background		95_17	2	3
52_6	Background		66_58	0	1
91_38	OPL		105_51	3	4
94_58	IPL		20_31	0	1
75_17	ML		21_85	3	4
41_36	ML		103_34	2	3
78_25	GCL		50_59	3	4
24_91	Background		36_85	1	0
36_81	IPL		92_59	1	0
64_38	GL		53_64	3	4
89_45	IPL		82_19	1	0
95_17	GL		86_51	1	2
74_1	Background		22_80	0	1
66_58	OPL		21_62	1	0
25_7	Background		76_12	0	5
105_51	GL		32_31	1	2
85_84	Background		37_71	4	2
104_83	Background		44_31	0	1
20_31	OPL		99_42	0	5
21_85	GL		40_35	1	0
103_34	ONL		48_26	2	6
50_59	GL		29_53	1	2
36_85	ML		36_53	1	2
11_26	Background		29_47	1	0
92_59	IPL		49_72	0	1
53_64	GL		41_72	1	0
82_19	IPL		103_29	2	6
86_51	GCL		107_57	2	3
22_80	OPL		24_83	0	1
21_62	IPL		67_62	0	1
76_12	OPL		58_20	2	6
32_31	GCL		20_87	2	3
37_71	GCL		62_53	3	4
106_93	Background		31_29	1	0
44_31	OPL		75_29	1	2
99_42	GL		44_55	0	1
40_35	ML		54_77	2	3
48_26	ONL		108_61	2	3
29_53	GCL		88_74	1	0
36_53	GCL		71_51	5	7
29_47	IPL		40_57	5	7
49_72	ML		63_67	0	5
41_72	GCL		37_28	5	7
103_29	ONL		59_27	2	6
107_57	GL		42_46	5	7
24_83	OPL		30_64	4	2
67_62	OPL		17_32	3	4
58_20	ONL		16_50	0	5
20_87	Background		7_74	2	3
62_53	GL		28_69	4	2
31_29	GCL		17_54	0	1
75_29	GCL		46_19	2	6
44_55	OPL		54_39	2	6
54_77	GL		62_62	0	5
108_61	ONL		30_68	4	2
88_74	IPL		85_62	1	2
71_51	ML		61_21	2	6
40_57	ML		105_40	2	3
63_67	OPL		45_19	2	6
99_69	OPL		36_91	6	8
37_28	ML		105_46	2	3
59_27	ONL		16_62	0	1
42_46	ML		57_68	6	8
30_64	RMS		65_69	0	1
105_80	Background		37_90	6	8
17_32	GL		29_24	1	0
16_50	OPL		70_40	5	7
7_74	ONL		51_68	0	5
28_69	GCL		25_46	5	7
4_36	Background		48_50	0	5
17_54	OPL		92_69	1	0
46_19	ONL		76_40	1	2
54_39	ONL		23_28	5	7
62_62	OPL		85_31	1	0
30_68	GCL		73_17	0	1
85_62	GCL		61_34	3	4
61_21	ONL		69_64	5	7
105_40	ONL		72_48	1	0
45_19	ONL		104_40	2	3
36_91	Background		14_27	2	3
105_46	ONL		39_65	1	0
16_62	ML		61_37	3	4
57_68	Background		100_31	2	3
98_69	OPL		105_65	2	3
95_8	Background		55_52	2	3
65_69	OPL		69_80	0	1
37_90	GL		25_62	1	2
29_24	IPL		19_32	0	5
70_40	IPL		67_22	0	5
51_68	OPL		82_79	5	7
25_46	ML		33_64	4	9
48_50	OPL		19_79	0	1
92_69	IPL		22_32	5	7
76_40	GCL		65_65	0	1
23_28	ML		48_47	0	5
48_3	Background		43_76	1	0
85_31	GCL		92_29	0	1
73_17	OPL		62_21	2	3
61_34	GL		60_14	2	6
69_64	ML		6_38	2	3
72_48	IPL		54_45	2	6
104_40	ONL		73_65	1	2
14_27	ONL		53_25	2	6
39_65	GCL		56_22	2	6
61_37	GL		63_37	3	4
100_31	ONL		66_37	0	5
105_65	GL		76_27	1	2
55_52	ONL		90_24	0	1
69_80	OPL		83_39	1	2
7_75	Background		44_73	1	0
25_62	GCL		92_73	0	1
19_32	OPL		40_27	0	1
67_22	OPL		36_70	4	2
82_79	ML		35_38	1	2
33_64	RMS		51_69	0	5
48_8	Background		12_74	0	5
32_1	Background		58_13	2	6
19_79	OPL		104_46	2	3
22_32	ML		32_47	1	2
65_65	OPL		74_16	0	1
67_8	Background		85_57	4	2
48_47	OPL		31_55	4	2
28_12	Background		93_25	0	1
56_9	Background		93_55	1	0
43_6	Background		52_25	2	6
85_1	Background		81_57	4	9
109_63	Background		12_30	2	3
8_16	Background		53_26	2	6
105_95	Background		94_66	1	0
30_6	Background		103_41	2	3
99_6	Background		52_67	0	5
43_76	IPL		82_39	4	2
92_29	OPL		56_60	2	3
49_5	Background		15_59	0	1
53_3	Background		37_82	1	0
62_21	ONL		25_78	5	7
70_87	Background		78_60	4	2
60_14	ONL		10_63	0	5
6_38	ONL		55_29	2	6
1_62	Background		80_24	1	2
54_45	ONL		22_47	0	1
73_65	GCL		21_63	1	0
53_25	ONL		40_55	5	7
56_22	ONL		69_74	1	0
63_37	GL		52_63	3	4
66_37	OPL		86_25	1	0
76_27	GCL		28_34	1	2
90_24	ML		64_73	0	5
6_95	Background		29_80	1	0
83_39	GCL		32_33	1	2
44_73	IPL		66_27	0	5
92_73	ML		50_86	6	8
40_27	ML		43_82	5	7
36_70	GCL		89_12	2	3
71_2	Background		83_56	4	2
35_38	GCL		47_36	3	4
58_82	Background		72_8	2	6
51_69	OPL		16_49	0	5
60_85	Background		104_67	2	3
12_74	GL		74_31	1	0
58_13	ONL		29_64	4	2
104_46	ONL		27_85	0	1
32_47	GCL		60_38	3	4
2_31	Background		7_60	3	4
74_16	OPL		52_59	3	4
85_57	GCL		95_76	6	8
31_55	RMS		82_86	6	8
99_78	Background		75_44	1	0
93_25	OPL		90_36	0	1
93_55	IPL		98_75	6	8
52_25	ONL		79_14	0	1
81_57	RMS		30_47	1	0
12_30	ONL		33_31	1	2
53_26	ONL		38_73	4	2
94_66	Background		109_55	2	3
19_93	Background		23_85	0	5
103_41	ONL		30_70	4	2
107_23	Background		31_23	5	7
52_67	OPL		90_19	0	1
82_39	GCL		96_21	2	3
56_60	ONL		42_70	1	0
15_59	ML		79_4	0	1
109_82	Background		47_20	2	6
37_82	IPL		7_55	3	4
75_94	Background		53_55	2	3
25_78	ML		24_16	2	3
13_11	Background		74_34	1	0
78_60	RMS		104_47	3	4
10_63	OPL		73_76	1	0
55_29	ONL		73_55	1	0
80_24	GCL		88_70	1	0
22_47	OPL		44_86	6	8
21_63	IPL		59_38	2	6
40_55	IPL		71_61	1	0
69_74	IPL		36_77	1	2
6_27	Background		88_50	1	0
9_8	Background		92_71	5	7
52_63	GL		87_24	1	0
86_25	IPL		17_45	3	4
74_91	Background		91_74	5	7
28_34	GCL		42_24	3	4
67_93	Background		107_54	2	3
64_73	OPL		4_49	2	3
29_80	ML		95_21	3	4
32_33	GCL		97_41	0	5
66_27	OPL		29_85	0	1
107_67	Background		83_12	0	1
3_60	Background		68_39	0	1
50_86	Background		74_27	1	0
43_82	IPL		13_72	0	1
89_12	ONL		89_55	1	0
83_56	RMS		88_12	2	3
47_36	OPL		24_18	2	3
72_8	ONL		35_35	1	2
16_49	GL		77_15	0	1
104_67	GL		31_74	1	2
74_31	IPL		64_22	3	4
29_64	GCL		11_55	3	4
93_13	Background		69_15	3	4
109_71	Background		20_19	2	3
27_85	OPL		79_73	1	2
60_38	ONL		38_78	1	0
7_60	GL		37_66	1	2
100_0	Background		88_53	1	2
52_59	GL		94_80	6	8
95_76	GL		38_91	6	8
82_86	Background		99_67	0	1
75_44	GCL		77_61	4	2
90_36	Background		61_53	3	4
98_75	GL		85_22	1	0
79_14	OPL		32_13	2	3
30_47	IPL		107_51	2	3
62_87	Background		62_46	3	4
33_31	GCL		36_88	6	8
38_73	GCL		42_60	5	7
51_12	Background		105_53	3	4
109_55	ONL		52_77	0	5
23_85	GL		75_28	1	2
29_11	Background		12_50	3	4
30_70	GCL		53_36	2	6
31_23	ML		36_31	1	0
90_19	OPL		43_58	0	1
96_21	GL		48_28	2	6
42_70	IPL		92_47	5	7
79_4	Background		82_60	4	9
47_20	ONL		71_36	1	0
7_55	GL		8_35	2	3
53_55	ONL		85_78	6	8
24_16	ONL		93_30	0	5
74_34	GCL		47_54	0	5
99_20	Background		74_30	1	0
104_47	GL		26_67	1	2
73_76	IPL		24_27	5	7
73_55	IPL		27_35	1	0
88_70	IPL		73_22	5	7
44_86	OPL		86_61	1	2
59_38	ONL		85_19	5	7
71_61	IPL		15_64	0	1
36_77	GCL		73_50	1	0
88_50	IPL		30_28	1	0
92_71	ML		72_23	5	7
87_24	IPL		92_63	1	0
17_45	GL		53_49	2	6
91_74	ML		85_47	4	2
42_24	GL		28_58	1	2
70_95	Background		86_9	2	3
107_54	ONL		13_34	2	3
4_49	ONL		75_45	1	2
73_90	Background		84_15	0	1
95_21	GL		60_51	3	4
97_41	OPL		50_21	2	6
48_4	Background		45_31	0	5
29_85	OPL		6_36	2	3
83_12	Background		25_87	3	4
68_39	OPL		91_21	0	1
74_27	IPL		65_62	0	1
13_72	OPL		40_47	1	0
89_55	GCL		30_81	5	7
88_12	ONL		99_36	3	4
24_18	ONL		52_42	2	6
35_35	GCL		35_70	4	2
77_15	OPL		27_69	4	2
31_74	GCL		28_89	6	8
64_22	GL		91_14	2	3
11_55	GL		96_22	3	4
69_15	GL		82_77	1	0
20_19	ONL		95_70	0	1
79_73	GCL		41_88	6	8
96_79	Background		47_38	0	5
38_78	GCL		74_60	1	0
24_45	OPL		86_77	5	7
37_66	GCL		64_78	0	5
62_90	Background		46_30	3	4
88_53	GCL		83_30	1	2
94_80	Background		106_56	3	4
38_91	Background		44_25	3	4
99_67	OPL		93_70	5	7
77_61	GCL		48_45	0	5
91_92	Background		97_74	6	8
61_53	GL		33_34	1	2
85_22	IPL		16_36	3	4
32_13	Background		34_16	3	4
107_51	ONL		41_38	1	0
62_46	GL		101_44	3	4
94_83	Background		29_33	1	2
36_88	Background		50_50	3	4
42_60	ML		101_60	0	5
33_1	Background		15_82	2	3
105_53	GL		40_16	2	6
52_14	Background		69_37	0	1
52_77	OPL		29_31	1	0
71_86	Background		80_35	4	2
75_28	GCL		93_57	1	0
1_66	Background		104_64	3	4
17_8	Background		78_42	4	2
12_50	GL		66_56	0	1
53_36	ONL		95_65	1	0
36_31	IPL		101_65	0	5
43_58	ML		76_44	4	2
48_28	ONL		57_32	2	6
74_95	Background		49_44	3	4
44_4	Background		36_82	1	0
92_47	ML		91_62	1	0
73_5	Background		105_42	2	3
82_60	RMS		83_14	0	1
71_36	IPL		63_63	0	5
8_35	ONL		88_41	5	7
85_78	ML		26_43	5	7
93_30	OPL		48_57	0	5
47_54	OPL		79_74	1	2
74_30	IPL		82_28	1	2
26_67	GCL		63_35	3	4
24_27	IPL		35_80	1	0
27_6	Background		50_54	3	4
27_35	IPL		30_90	6	8
73_22	ML		88_33	5	7
86_61	GCL		32_43	4	2
85_19	IPL		71_69	1	0
109_36	Background		92_15	2	3
15_64	ML		67_70	5	7
73_50	IPL		86_57	1	2
30_28	IPL		53_70	3	4
72_23	ML		41_35	5	7
92_63	IPL		92_61	1	0
53_49	ONL		93_47	5	7
85_47	GCL		73_24	1	0
28_58	GCL		19_34	0	5
47_91	Background		102_62	0	5
99_92	Background		26_32	1	0
86_9	Background		54_43	2	6
13_34	ONL		69_60	5	7
75_45	GCL		32_77	1	0
84_15	Background		40_39	1	0
60_51	ONL		75_57	1	0
50_21	ONL		62_39	3	4
45_31	GL		86_66	1	2
7_28	Background		25_16	2	3
6_36	ONL		34_25	1	0
25_87	GL		50_36	3	4
91_21	OPL		12_37	2	3
95_83	Background		61_25	3	4
65_62	OPL		26_89	6	8
45_91	Background		40_74	1	2
40_47	IPL		48_30	3	4
30_81	ML		89_66	1	0
99_36	GL		29_44	1	2
52_42	ONL		83_13	0	1
35_70	RMS		24_51	0	1
29_92	Background		50_41	3	4
27_69	GCL		46_32	3	4
28_89	GL		25_53	1	0
91_14	ONL		41_22	3	4
96_22	GL		87_29	1	0
82_77	IPL		35_78	1	0
95_70	ML		28_38	1	2
41_88	GL		64_39	0	5
47_38	OPL		100_37	3	4
74_60	GCL		88_40	5	7
86_77	ML		38_80	1	0
64_78	OPL		40_43	1	0
46_30	GL		48_58	0	5
61_86	Background		13_76	0	5
83_30	GCL		16_70	0	1
106_56	GL		100_48	0	5
44_25	GL		45_80	5	7
93_70	ML		71_42	5	7
48_45	OPL		49_43	3	4
106_78	Background		19_68	1	0
85_4	Background		7_76	2	3
97_74	GL		50_46	3	4
33_34	GCL		17_84	2	3
1_68	Background		73_34	1	0
16_36	GL		61_59	3	4
34_16	GL		60_39	2	6
41_38	IPL		64_48	0	5
62_92	Background		75_58	1	0
101_44	GL		60_44	3	4
29_33	GCL		90_53	1	0
50_50	GL		38_34	1	0
109_61	Background		42_78	1	0
101_60	OPL		23_41	0	1
15_82	ONL		47_80	0	1
40_16	GL		64_33	0	5
69_37	ML		25_42	5	7
29_31	GCL		42_30	0	1
80_35	RMS		104_31	2	6
93_57	IPL		55_64	2	3
100_78	Background		46_87	6	8
104_64	GL		63_29	3	4
78_42	RMS		76_34	1	2
66_56	OPL		95_72	0	1
95_65	ML		23_34	5	7
101_65	OPL		94_49	0	1
76_44	GCL		10_65	0	5
57_32	ONL		87_32	1	0
66_3	Background		59_46	2	3
46_45	OPL		62_36	3	4
49_44	GL		69_42	0	1
36_82	IPL		41_52	1	0
84_96	Background		101_61	0	5
91_62	IPL		17_52	0	1
105_42	ONL		69_17	3	4
69_88	Background		80_46	4	2
83_14	Background		17_69	5	7
63_63	OPL		12_41	2	3
88_41	ML		67_76	5	7
50_92	Background		46_53	0	5
32_95	Background		96_27	3	4
26_43	ML		73_79	1	0
48_57	OPL		89_23	5	7
79_74	GCL		92_32	0	1
82_28	GCL		64_35	0	5
63_35	GL		29_63	4	2
35_80	IPL		42_40	5	7
50_54	GL		52_41	2	6
30_90	GL		60_33	3	4
88_33	ML		44_81	1	0
32_43	RMS		81_10	3	4
71_69	IPL		41_68	1	0
48_94	Background		42_43	5	7
92_15	ONL		52_56	2	3
67_70	ML		74_20	5	7
86_57	GCL		16_43	3	4
53_70	GL		49_13	2	6
41_35	ML		74_59	1	0
66_85	Background		62_30	3	4
92_61	IPL		36_89	6	8
93_47	ML		36_83	1	0
23_5	Background		32_56	4	2
73_24	IPL		45_81	5	7
19_34	OPL		35_79	1	0
102_62	OPL		75_36	1	2
26_32	IPL		66_81	6	8
54_43	ONL		86_18	0	1
69_60	ML		33_70	4	2
32_77	IPL		82_74	1	0
40_39	IPL		23_64	1	0
75_57	GCL		33_91	6	8
62_39	GL		59_53	2	3
86_66	GCL		16_58	0	1
25_16	ONL		42_22	3	4
34_25	IPL		41_64	1	0
50_36	ONL		57_28	2	6
12_37	ONL		88_52	1	0
61_25	ONL		36_69	4	2
26_89	GL		8_66	3	4
40_74	GCL		8_32	2	3
48_30	ONL		52_53	2	3
89_66	GCL		102_34	2	3
29_44	IPL		71_58	5	7
83_13	Background		46_75	1	0
108_41	ONL		46_15	2	6
24_51	ML		75_37	1	2
50_41	GL		82_72	1	2
46_32	GL		104_35	2	3
25_53	IPL		87_37	0	1
41_22	GL		44_84	0	1
87_29	IPL		76_26	1	2
35_78	GCL		35_54	4	2
28_38	IPL		91_61	1	0
64_39	GL		32_90	6	8
100_37	GL		35_23	5	7
88_40	ML		38_86	0	8
38_80	IPL		24_30	1	0
87_4	Background		41_59	5	7
40_43	IPL		86_12	2	3
48_58	OPL		44_41	0	1
13_76	GL		79_42	4	2
1_87	Background		59_71	6	8
16_70	OPL		40_33	5	7
108_36	Background		78_48	4	2
100_48	OPL		37_87	0	8
45_80	IPL		6_54	3	4
71_42	ML		83_51	4	2
49_43	GL		78_53	4	2
19_68	IPL		77_30	1	2
4_29	Background		82_55	4	2
11_80	ONL		46_22	2	6
7_76	Background		98_31	3	4
50_46	GL		9_80	2	3
17_84	ONL		29_27	1	0
73_34	IPL		93_80	6	8
61_59	GL		50_25	2	6
60_39	ONL		51_48	3	4
64_48	GL		56_21	2	6
75_58	GCL		7_53	3	4
60_44	GL		38_83	1	0
6_83	Background		18_45	3	4
90_53	IPL		51_75	0	5
38_34	IPL		32_37	4	2
42_78	IPL		90_54	1	0
87_84	Background		61_67	0	5
23_41	OPL		38_87	6	8
47_80	OPL		71_22	0	1
64_33	OPL		18_70	5	7
7_26	Background		85_20	1	0
25_42	ML		77_24	1	2
42_30	ML		52_21	2	6
104_31	ONL		44_78	1	0
55_64	ONL		48_34	3	4
46_87	GL		35_17	3	4
63_29	GL		69_65	1	0
76_34	GCL		70_24	5	7
7_21	Background		29_35	1	2
95_72	OPL		17_60	5	7
23_34	ML		21_25	0	1
94_49	ML		69_14	3	4
108_33	Background		40_45	1	0
10_65	OPL		89_76	6	8
87_32	IPL		53_62	3	4
31_7	Background		14_43	3	4
41_91	Background		13_35	2	3
59_46	ONL		94_31	0	5
62_36	GL		47_47	0	5
69_42	ML		105_69	2	3
41_52	IPL		29_26	1	0
101_61	OPL		61_52	3	4
17_52	OPL		49_58	0	5
69_17	GL		73_14	3	4
80_46	GCL		88_45	1	0
17_69	ML		10_28	2	3
12_41	ONL		60_16	2	6
67_76	ML		102_66	3	5
34_10	Background		106_51	3	4
46_53	OPL		94_70	5	7
95_14	Background		61_19	2	6
96_27	GL		34_90	6	8
73_79	IPL		49_32	3	4
101_76	Background		75_11	3	4
89_23	ML		59_42	2	6
49_88	Background		6_65	2	3
92_32	OPL		70_12	2	3
64_35	OPL		38_19	3	4
29_63	GCL		20_29	0	1
42_40	IPL		31_36	4	2
52_41	ONL		9_68	3	4
60_33	ONL		22_40	0	1
44_81	IPL		72_27	1	0
81_10	GL		71_26	1	0
41_68	IPL		39_70	1	2
42_43	ML		73_9	2	6
52_56	ONL		18_20	2	3
74_20	ML		97_62	5	7
16_43	GL		29_88	0	5
49_13	ONL		20_26	0	1
74_59	GCL		78_70	4	2
8_20	Background		50_83	0	5
62_30	GL		43_38	0	1
36_89	GL		69_73	1	0
48_0	Background		73_83	6	8
36_83	IPL		92_31	0	1
32_56	RMS		26_73	1	0
45_81	ML		48_49	0	5
35_79	IPL		40_84	5	7
75_36	GCL		61_15	2	6
66_81	Background		33_85	0	8
86_18	ML		34_75	1	2
33_70	RMS		32_41	4	2
82_74	GCL		71_25	5	7
23_64	GCL		80_73	1	2
33_91	Background		58_39	2	6
59_53	ONL		69_21	0	1
16_58	OPL		89_36	0	1
42_22	GL		88_48	1	0
41_64	IPL		95_20	2	4
68_92	Background		36_48	1	2
57_28	ONL		11_77	2	3
88_52	GCL		62_18	2	6
36_69	GCL		30_38	1	2
8_66	GL		86_58	1	2
8_32	ONL		46_86	6	8
52_53	ONL		65_47	0	5
102_34	ONL		34_49	4	2
71_58	ML		81_83	6	8
65_6	Background		60_65	3	4
46_75	IPL		39_67	1	0
46_15	ONL		38_75	1	2
60_86	Background		39_72	1	2
75_37	GCL		21_44	0	5
82_72	GCL		40_19	3	4
104_35	ONL		69_18	3	4
11_89	Background		16_65	5	7
87_37	IPL		78_76	1	0
44_84	OPL		40_59	1	0
76_26	GCL		33_75	1	2
35_54	GCL		76_61	1	2
91_61	IPL		36_46	1	2
32_90	GL		71_12	2	3
35_23	ML		40_24	0	5
38_86	Background		99_41	3	4
24_30	IPL		11_53	3	4
41_59	ML		38_77	1	2
86_12	Background		80_22	1	0
8_83	Background		88_23	5	7
109_14	Background		19_39	0	5
44_41	OPL		22_84	0	5
79_42	RMS		87_58	1	2
59_71	Background		62_19	2	6
40_33	ML		41_75	1	0
78_48	RMS		83_18	5	7
37_87	Background		82_52	4	2
6_54	GL		32_48	1	2
83_51	GCL		32_50	4	2
78_53	RMS		66_44	0	5
62_91	Background		96_78	6	8
77_30	GCL		62_57	3	4
82_55	RMS		15_52	0	5
86_87	Background		19_83	0	5
46_22	ONL		20_40	0	5
98_31	GL		38_67	1	2
10_1	Background		30_86	0	1
9_80	Background		97_33	3	4
29_27	IPL		40_80	1	0
93_80	Background		75_14	0	5
50_25	ONL		69_28	0	1
51_48	ONL		62_26	3	4
56_21	ONL		19_49	0	5
7_53	GL		43_55	0	1
9_4	Background		47_50	0	5
62_1	Background		39_83	1	0
38_83	IPL		45_89	6	8
18_45	GL		94_23	0	5
51_75	OPL		86_85	6	8
100_8	Background		92_46	5	7
32_37	RMS		27_43	1	0
90_54	IPL		70_49	0	1
56_13	Background		51_81	0	5
61_67	GL		72_78	1	0
38_87	Background		45_66	0	1
71_22	ML		39_90	6	8
14_9	Background		12_51	3	4
18_70	ML		26_71	1	2
85_20	IPL		53_60	3	4
77_24	IPL		60_29	3	4
52_21	ONL		51_70	0	5
44_78	IPL		80_77	1	0
48_34	GL		35_13	2	6
35_17	OPL		49_56	0	5
69_65	IPL		79_53	4	9
70_24	ML		6_68	2	3
29_35	GCL		52_76	0	5
17_60	ML		46_69	0	1
21_25	OPL		47_76	5	7
69_14	GL		37_30	1	0
40_45	IPL		35_87	0	8
89_76	ML		15_51	0	5
53_62	GL		25_44	0	1
14_43	GL		61_49	3	4
13_35	ONL		103_52	0	5
94_31	OPL		23_76	1	0
47_47	OPL		78_45	4	2
105_69	Background		90_26	0	1
29_26	IPL		18_36	0	5
61_52	GL		20_42	0	5
49_58	OPL		49_34	3	4
73_14	GL		30_65	4	2
88_45	IPL		50_40	3	4
10_28	Background		22_78	0	1
60_16	ONL		91_46	5	7
102_66	GL		81_26	1	2
106_51	ONL		86_23	1	0
94_70	ML		20_61	1	0
61_19	ONL		44_63	0	1
34_90	Background		24_79	5	7
49_32	ONL		58_18	2	6
75_11	GL		49_55	0	5
59_42	ONL		44_69	1	0
6_65	ONL		88_57	1	2
70_12	ONL		105_50	3	4
38_19	GL		80_14	0	1
20_29	OPL		52_68	0	5
31_36	RMS		28_23	5	7
9_68	GL		17_63	5	7
22_40	OPL		97_55	0	1
72_27	IPL		78_58	4	2
71_26	IPL		60_68	6	8
39_70	GCL		65_28	0	5
13_16	Background		78_49	4	2
73_9	ONL		72_79	5	7
18_20	ONL		51_84	6	8
97_62	ML		13_31	2	3
29_17	GL		75_84	6	8
29_88	GL		17_50	0	5
20_26	OPL		49_67	0	1
78_70	GCL		8_54	3	4
3_39	Background		48_38	3	4
50_83	OPL		23_40	0	1
43_38	OPL		16_57	0	1
69_73	IPL		83_78	5	7
81_7	Background		55_47	2	6
73_83	Background		58_37	2	6
11_82	Background		49_52	3	4
92_31	OPL		29_57	4	2
26_73	IPL		72_16	0	1
48_49	OPL		45_68	5	7
40_84	ML		106_62	2	3
61_15	ONL		26_62	1	2
56_77	Background		75_66	1	2
33_85	ML		30_87	0	5
55_3	Background		77_80	5	7
57_89	Background		21_76	5	7
97_14	Background		46_50	0	5
34_75	GCL		65_37	0	5
32_41	GCL		71_57	5	7
71_25	ML		94_59	1	0
80_73	GCL		53_48	2	6
58_39	ONL		61_36	3	4
69_21	OPL		66_70	0	1
89_36	Background		64_43	0	5
88_48	IPL		41_73	1	0
95_20	GL		82_80	6	8
36_48	GCL		95_53	5	7
11_77	GL		19_41	3	4
62_18	ONL		80_38	4	2
16_16	Background		70_57	5	7
30_38	GCL		96_49	0	1
86_58	GCL		72_66	1	0
46_86	GL		25_13	2	3
65_47	OPL		32_89	6	8
11_90	Background		92_77	6	8
34_49	RMS		76_14	0	5
81_83	Background		76_13	0	5
60_65	GL		75_65	1	2
39_67	GCL		73_64	1	0
38_75	GCL		67_20	3	4
70_92	Background		32_23	5	7
39_72	GCL		55_58	2	3
21_44	OPL		25_25	5	7
40_19	GL		21_78	0	1
69_18	GL		52_26	2	6
16_65	ML		44_59	0	1
78_76	GCL		60_20	2	6
40_59	IPL		59_32	2	6
33_75	GCL		79_68	4	2
76_61	GCL		38_16	2	6
36_46	GCL		21_75	5	7
71_12	ONL		36_90	6	8
40_24	OPL		42_41	5	7
99_41	GL		4_66	2	3
11_53	GL		86_71	1	0
38_77	GCL		52_46	2	3
80_22	GCL		23_29	5	7
88_23	ML		21_37	0	1
19_39	GL		79_75	1	0
22_84	OPL		44_83	0	1
87_58	GCL		37_50	1	2
62_19	ONL		23_26	0	1
41_75	GCL		100_26	2	3
83_18	ML		64_53	0	5
82_52	RMS		98_71	0	5
32_48	GCL		71_30	1	0
32_50	GCL		43_39	0	1
66_44	OPL		40_36	1	0
96_78	Background		29_20	0	1
62_57	GL		69_82	6	8
15_52	OPL		18_35	0	5
19_83	GL		41_21	3	4
20_40	OPL		89_81	6	8
38_67	GCL		54_21	2	6
30_86	OPL		79_59	4	9
97_33	GL		35_69	4	2
40_80	IPL		24_85	0	5
75_14	OPL		87_60	1	2
69_28	ML		11_60	0	5
62_26	GL		105_43	2	3
19_49	OPL		17_56	0	1
43_55	ML		63_44	3	4
47_50	OPL		43_42	0	1
39_83	IPL		34_50	4	2
25_94	Background		68_38	0	1
45_89	Background		31_83	5	7
94_23	OPL		51_49	3	4
86_85	Background		63_46	3	4
92_46	ML		61_41	3	4
27_43	ML		92_21	0	5
70_49	ML		70_34	5	7
51_81	OPL		69_58	0	1
72_78	IPL		17_67	5	7
45_66	ML		15_46	3	4
39_90	Background		56_55	2	3
86_91	Background		54_55	2	3
12_51	GL		45_8	2	6
26_71	GCL		73_33	1	0
53_60	ONL		3_53	2	3
60_29	ONL		50_44	3	4
51_70	OPL		95_46	0	1
80_77	IPL		16_81	3	4
35_13	ONL		82_78	5	7
49_56	OPL		30_85	0	1
79_53	RMS		41_31	0	1
6_68	ONL		44_82	5	7
52_76	OPL		10_62	0	5
46_69	ML		9_52	3	4
47_76	ML		47_46	0	5
37_30	IPL		59_34	2	6
41_0	Background		40_23	0	5
35_87	Background		40_70	1	2
92_5	Background		47_89	6	8
15_51	OPL		61_61	3	4
25_44	ML		45_20	2	6
61_49	GL		95_38	0	5
103_52	OPL		70_33	5	7
23_76	ML		8_67	3	4
78_45	RMS		68_80	0	1
90_26	OPL		33_89	6	8
18_36	OPL		19_81	0	5
20_42	OPL		95_30	0	5
49_34	GL		87_40	0	1
30_65	RMS		59_35	2	6
50_40	GL		88_31	5	7
22_78	ML		8_55	3	4
91_46	ML		89_48	1	0
81_26	GCL		79_34	4	2
86_23	IPL		87_22	5	7
20_61	IPL		102_52	0	5
44_63	ML		48_75	0	1
60_91	Background		91_60	1	0
24_79	ML		81_17	0	1
58_18	ONL		79_27	1	2
49_55	GL		49_82	0	5
44_69	IPL		39_84	5	7
88_57	GCL		26_83	0	1
105_50	GL		93_77	6	8
80_14	OPL		30_58	4	2
52_68	OPL		10_70	3	4
28_23	ML		35_19	0	5
17_63	ML		32_20	0	1
97_55	ML		96_39	0	5
78_58	RMS		34_40	4	2
60_68	GL		94_54	1	0
65_28	OPL		39_39	1	0
78_49	RMS		40_29	0	1
72_79	IPL		24_47	0	1
51_84	OPL		82_85	6	8
13_31	ONL		38_15	2	6
75_84	Background		41_27	0	5
17_50	OPL		65_32	0	5
49_67	OPL		70_79	5	7
53_10	Background		90_75	5	7
8_54	GL		45_37	0	1
48_38	GL		25_71	1	2
23_40	OPL		48_29	3	4
16_57	OPL		73_44	1	0
83_78	ML		94_51	5	7
55_47	ONL		20_81	0	5
58_37	ONL		105_52	3	4
49_52	GL		64_18	2	3
29_57	GCL		70_36	5	7
72_16	OPL		26_68	1	2
45_68	ML		83_84	6	8
106_62	ONL		28_81	5	7
26_62	GCL		54_53	2	3
75_66	GCL		9_38	2	3
30_87	OPL		59_12	2	6
77_80	IPL		66_36	0	5
21_76	ML		33_47	4	2
46_50	OPL		30_54	1	2
65_37	OPL		46_83	0	1
71_57	ML		19_63	1	0
94_59	IPL		32_46	1	2
53_48	ONL		59_45	2	3
61_36	GL		60_48	3	4
66_70	ML		30_18	0	5
64_43	GL		34_12	2	6
41_73	GCL		52_50	2	3
82_80	ML		27_47	5	7
95_53	ML		13_50	3	4
96_16	Background		28_87	0	5
19_41	GL		97_21	2	3
80_38	GCL		83_66	4	2
70_57	ML		25_80	0	1
96_49	ML		62_81	6	8
72_66	GCL		14_39	3	4
25_13	Background		55_32	2	6
65_5	Background		58_12	2	6
32_89	GL		73_10	2	6
92_77	OPL		67_47	0	1
76_14	OPL		11_49	3	4
76_13	OPL		11_61	0	5
75_65	GCL		46_49	0	1
73_64	GCL		70_32	5	7
67_20	OPL		58_68	6	8
32_23	ML		48_24	2	6
55_58	ONL		68_68	5	7
25_25	IPL		76_41	1	2
51_3	Background		32_15	2	3
21_78	ML		101_52	0	5
52_26	ONL		36_16	3	4
44_59	OPL		54_60	2	3
60_20	ONL		50_37	3	4
59_32	ONL		95_31	0	5
79_68	RMS		39_19	3	4
38_16	GL		66_47	0	5
21_75	ML		15_69	0	1
36_90	GL		61_74	6	8
42_41	ML		79_81	6	8
4_66	ONL		45_27	3	4
86_71	IPL		49_57	0	5
52_46	ONL		65_83	6	8
23_29	ML		33_87	6	8
21_37	OPL		40_76	1	2
79_75	GCL		54_76	2	3
44_83	ML		64_51	0	5
37_50	GCL		52_71	0	5
52_90	Background		55_76	2	3
96_4	Background		11_38	2	3
23_26	ML		99_34	3	4
100_26	ONL		48_43	0	5
64_53	OPL		69_59	0	1
98_71	OPL		89_46	1	0
100_77	Background		97_28	3	4
71_30	IPL		36_64	4	2
43_39	OPL		82_13	0	1
37_4	Background		67_80	0	5
40_36	IPL		52_28	2	6
85_7	Background		101_72	2	3
29_20	ML		50_39	3	4
69_82	OPL		80_63	4	9
92_4	Background		38_29	5	7
18_35	OPL		63_73	0	5
41_21	GL		51_16	2	6
89_81	Background		98_67	0	1
54_21	ONL		65_12	2	6
79_59	RMS		101_29	2	6
35_69	RMS		38_70	1	2
24_85	GL		87_79	6	8
107_26	Background		69_7	2	6
87_60	GCL		48_39	0	5
11_60	OPL		68_35	0	1
105_43	ONL		81_37	4	2
17_56	OPL		36_51	1	2
63_44	GL		5_46	2	3
43_42	ML		60_56	3	4
34_50	RMS		43_85	6	8
18_89	Background		10_35	2	3
68_38	OPL		50_58	3	4
31_83	ML		73_16	0	1
51_49	ONL		13_77	0	5
63_46	GL		33_19	0	5
61_41	GL		20_70	1	0
93_95	Background		89_21	0	1
92_21	OPL		12_72	0	5
70_34	ML		50_72	0	1
69_58	ML		49_29	2	6
17_67	ML		87_19	0	1
15_46	GL		41_90	6	8
56_55	ONL		15_74	0	1
54_55	ONL		80_9	2	3
45_8	ONL		52_20	2	6
73_33	IPL		17_66	5	7
3_53	ONL		25_49	5	7
50_44	GL		11_63	0	5
95_46	ML		74_13	3	4
16_81	GL		78_78	1	0
9_92	Background		51_72	0	5
82_78	ML		60_19	2	6
106_70	Background		60_32	3	4
30_85	ML		87_14	2	3
41_31	ML		104_29	2	6
44_82	ML		76_49	1	2
10_62	OPL		49_86	6	8
9_52	GL		11_75	3	4
47_46	OPL		28_15	2	3
59_34	ONL		93_43	0	1
40_23	OPL		16_84	2	3
40_70	GCL		4_68	2	3
47_89	Background		98_40	3	5
61_61	GL		101_50	0	5
35_4	Background		36_63	4	2
45_20	ONL		26_40	1	0
95_38	OPL		46_8	2	6
70_33	ML		90_13	2	3
8_67	GL		102_42	3	4
73_96	Background		83_49	4	2
68_80	OPL		79_9	2	3
33_89	GL		48_54	0	5
19_81	GL		84_47	4	2
95_30	OPL		39_80	1	0
65_9	Background		63_40	3	4
88_1	Background		54_75	3	4
87_40	ML		40_41	1	0
59_35	ONL		66_8	2	6
88_31	IPL		62_73	0	5
8_55	GL		47_57	0	5
89_48	IPL		11_29	2	3
79_34	RMS		97_29	3	4
87_22	ML		54_22	2	6
102_52	OPL		82_50	4	2
48_75	ML		66_22	0	5
91_60	IPL		97_38	0	5
81_17	ML		65_44	0	5
79_27	GCL		75_33	1	2
49_82	OPL		30_69	4	2
39_84	ML		86_68	1	2
26_83	OPL		59_13	2	6
93_77	GL		48_18	2	6
30_58	GCL		104_37	2	3
10_70	GL		104_51	0	5
35_19	OPL		52_75	0	5
32_20	ML		72_10	2	6
96_39	OPL		68_46	0	1
34_40	RMS		72_62	1	0
94_54	IPL		66_71	0	1
39_39	IPL		60_70	6	8
40_29	ML		50_84	6	8
24_47	OPL		34_41	4	2
82_85	Background		70_39	5	7
38_15	ONL		51_80	0	5
41_27	OPL		18_33	0	5
65_32	OPL		59_76	6	8
70_79	ML		73_43	1	0
90_75	ML		50_30	2	6
45_37	OPL		78_82	6	8
25_71	GCL		6_50	2	3
48_29	ONL		29_15	2	3
73_44	IPL		36_39	1	2
94_51	ML		44_14	2	6
105_76	Background		6_72	2	3
20_81	OPL		48_22	2	6
105_52	GL		44_75	1	0
64_18	GL		59_77	6	8
70_36	ML		99_25	2	3
26_68	GCL		89_69	1	0
83_84	Background		85_61	1	2
28_81	ML		72_17	0	1
54_53	ONL		62_34	3	4
9_38	ONL		18_22	2	3
59_12	Background		93_19	0	5
100_79	Background		24_22	0	1
66_36	OPL		51_57	3	4
33_47	RMS		75_49	1	0
30_54	GCL		11_67	0	5
46_83	OPL		66_46	0	5
19_63	IPL		51_22	2	6
32_46	GCL		59_18	2	6
59_45	ONL		18_62	1	0
81_87	Background		78_63	4	9
60_48	GL		74_25	1	0
30_18	OPL		38_72	4	2
34_12	Background		25_36	1	0
52_50	ONL		26_59	1	0
27_47	ML		105_49	3	4
13_50	GL		7_67	3	4
110_47	Background		22_63	1	0
28_87	OPL		107_50	2	3
97_21	ONL		38_89	6	8
83_11	Background		35_47	4	2
83_66	GCL		46_31	3	4
25_80	ML		24_29	1	0
62_81	Background		107_53	2	3
14_39	GL		101_41	3	4
55_32	ONL		86_59	1	2
97_84	Background		22_21	3	4
65_1	Background		65_19	3	4
58_12	Background		8_42	2	3
81_92	Background		102_68	3	4
73_10	ONL		92_35	0	1
67_47	OPL		70_55	0	1
11_49	GL		53_41	2	6
68_5	Background		96_41	0	5
71_1	Background		54_62	2	3
3_42	Background		57_39	2	6
92_1	Background		50_64	0	5
11_61	OPL		87_26	1	0
46_49	OPL		10_33	2	3
70_32	ML		63_22	3	4
48_5	Background		71_48	5	7
58_68	Background		42_83	5	7
48_24	ONL		77_35	4	2
68_68	ML		69_24	0	1
76_41	GCL		88_18	0	1
32_15	ONL		70_22	0	1
101_52	OPL		32_68	4	2
106_72	Background		59_57	3	4
108_25	Background		42_58	0	1
36_16	ONL		90_23	0	1
48_92	Background		46_39	0	5
54_60	ONL		49_30	2	6
50_37	GL		23_67	1	2
95_31	OPL		93_17	3	4
39_19	GL		48_16	2	6
66_47	OPL		46_81	5	7
19_1	Background		37_76	1	2
58_89	Background		56_59	2	3
15_69	OPL		26_35	1	0
17_91	Background		74_82	0	1
57_81	Background		58_58	2	3
61_74	OPL		69_16	3	4
2_4	Background		69_12	2	6
79_81	Background		94_21	0	5
45_27	GL		92_76	6	8
84_3	Background		59_25	2	6
49_57	OPL		14_50	0	5
65_83	Background		49_27	2	6
33_87	OPL		83_75	1	0
40_76	GCL		62_25	3	4
54_76	GL		4_37	2	3
20_94	Background		57_49	2	6
47_9	Background		80_37	4	2
64_51	OPL		84_52	4	2
52_71	GL		24_34	1	0
55_76	GL		83_58	4	2
11_38	ONL		86_40	1	0
99_34	GL		71_20	0	1
48_43	OPL		18_79	0	1
69_59	ML		76_66	4	2
89_46	IPL		41_30	0	1
97_28	GL		25_86	0	5
36_64	GCL		72_67	1	0
82_13	OPL		10_59	3	4
67_80	OPL		42_87	6	8
52_28	ONL		58_32	2	6
101_72	GL		67_33	0	1
92_83	Background		97_30	3	4
50_39	GL		29_40	1	0
11_92	Background		89_79	6	8
109_47	ONL		62_14	2	6
80_63	RMS		13_36	2	3
38_29	ML		70_13	3	3
63_73	OPL		51_65	0	5
51_16	ONL		79_65	4	9
98_67	OPL		46_23	2	6
65_12	Background		78_54	4	2
16_86	Background		64_24	3	4
101_29	ONL		43_74	1	0
39_2	Background		40_21	3	4
38_70	GCL		78_64	4	9
87_79	Background		22_20	3	4
103_2	Background		82_24	1	2
69_7	Background		73_13	3	4
48_39	GL		96_38	0	5
68_35	ML		64_11	2	6
1_14	Background		19_44	3	4
81_37	GCL		22_69	1	0
103_84	Background		94_77	6	8
36_51	GCL		93_49	5	7
107_10	Background		72_45	1	0
5_46	ONL		70_56	0	1
2_17	Background		80_13	0	5
60_56	GL		10_31	2	3
71_0	Background		31_69	4	2
43_85	OPL		50_85	6	8
4_30	Background		35_52	4	2
10_35	ONL		80_54	4	9
50_58	GL		53_59	3	4
73_16	OPL		81_9	2	3
13_77	GL		32_91	6	8
5_89	Background		33_74	1	2
33_19	OPL		89_24	5	7
102_0	Background		103_67	2	3
15_2	Background		36_67	4	2
20_70	IPL		31_15	2	3
89_21	ML		37_41	1	2
12_72	OPL		36_61	1	2
50_72	OPL		94_18	2	4
57_78	Background		80_25	1	2
51_0	Background		92_52	1	0
100_90	Background		96_52	0	1
49_29	ONL		65_78	0	5
87_19	ML		29_39	1	0
68_7	Background		74_48	1	0
62_84	Background		48_56	0	5
41_90	Background		75_79	1	0
15_74	OPL		86_29	1	0
80_9	GL		20_74	5	7
52_20	ONL		49_80	0	1
17_66	ML		10_38	2	3
25_49	ML		41_71	1	0
11_63	OPL		93_22	0	5
74_13	OPL		75_75	1	2
29_16	GL		73_67	1	2
78_78	IPL		79_7	2	3
96_11	Background		32_49	4	2
51_72	OPL		37_52	1	0
60_19	ONL		91_54	1	0
60_32	ONL		46_54	0	5
87_14	Background		103_38	2	3
104_29	ONL		17_74	0	1
76_49	GCL		23_50	0	1
49_86	GL		37_86	0	8
19_12	Background		103_70	2	3
11_75	GL		62_24	3	4
28_15	ONL		29_77	1	0
93_43	OPL		76_15	0	1
16_84	ONL		35_40	4	2
4_68	ONL		95_33	0	5
98_40	GL		79_21	1	0
101_50	OPL		36_43	1	2
36_63	GCL		23_79	0	1
75_95	Background		94_67	5	7
81_3	Background		82_11	3	4
26_40	ML		51_41	3	4
46_8	ONL		89_34	0	1
90_13	ONL		61_56	3	4
26_6	Background		53_66	3	4
102_42	GL		54_74	2	3
93_9	Background		27_66	4	2
83_49	GCL		79_77	1	0
79_9	ONL		17_24	2	3
48_54	OPL		66_51	0	1
84_47	GCL		35_22	0	5
39_80	IPL		90_65	1	0
63_40	GL		72_39	1	0
54_75	GL		16_34	3	4
40_41	IPL		20_46	0	5
66_8	Background		42_76	1	0
62_73	OPL		89_74	5	7
47_57	OPL		39_77	1	2
11_29	ONL		86_63	1	2
97_29	GL		27_53	1	2
54_22	ONL		52_66	0	5
82_50	GCL		72_31	1	0
66_22	GL		52_64	3	4
5_85	Background		15_35	3	4
97_38	GL		63_53	3	4
104_3	Background		14_41	3	4
65_44	OPL		21_20	2	3
75_33	GCL		72_13	3	4
30_69	GCL		59_65	6	8
86_68	GCL		60_75	6	8
62_4	Background		75_56	1	0
59_13	ONL		97_58	5	7
48_18	ONL		60_67	6	8
104_37	ONL		101_67	0	5
6_16	Background		61_29	3	4
104_51	GL		51_39	3	4
52_75	OPL		99_37	3	4
72_10	ONL		68_22	0	5
68_46	OPL		15_27	2	3
8_3	Background		61_62	3	4
72_62	IPL		105_41	2	3
66_71	ML		49_38	3	4
60_70	GL		98_23	2	3
12_81	GL		7_51	3	4
50_84	OPL		62_56	3	4
67_90	Background		67_21	0	5
110_48	Background		78_19	5	7
34_41	RMS		97_23	3	4
77_0	Background		28_21	0	1
70_39	IPL		60_59	3	4
51_80	OPL		54_69	2	3
18_33	OPL		26_36	1	0
59_76	Background		57_66	6	8
73_43	IPL		96_37	0	5
50_30	ONL		53_74	0	5
78_82	Background		78_41	4	2
6_50	ONL		12_35	2	3
1_64	Background		99_30	2	3
7_77	Background		29_81	5	7
29_15	ONL		23_78	0	1
36_39	GCL		34_76	1	2
44_14	ONL		46_28	3	4
6_72	ONL		61_39	3	4
17_10	Background		12_47	3	4
48_22	ONL		18_74	0	1
15_95	Background		10_49	2	4
42_93	Background		87_64	1	2
44_75	IPL		13_61	0	1
59_77	Background		45_73	1	0
44_6	Background		74_42	1	0
99_25	ONL		104_53	3	4
89_69	IPL		82_56	4	2
45_6	Background		85_67	1	2
85_61	GCL		93_52	1	0
108_40	ONL		63_31	3	5
72_17	OPL		23_87	6	8
103_4	Background		20_71	1	0
28_18	Background		72_74	1	2
62_34	GL		62_35	3	4
76_92	Background		25_31	1	0
18_22	ONL		47_72	5	7
67_0	Background		91_75	6	8
93_19	OPL		83_77	5	7
24_22	GL		63_32	0	5
51_57	GL		66_63	0	1
75_49	IPL		8_72	2	3
11_67	OPL		52_24	2	6
92_10	Background		57_52	2	6
66_46	OPL		61_68	0	5
51_22	ONL		50_48	3	4
59_18	ONL		68_20	3	4
91_4	Background		96_33	3	4
18_62	ML		99_74	2	3
78_63	RMS		33_43	4	2
74_25	IPL		50_62	0	5
38_72	GCL		84_67	4	2
25_36	IPL		58_46	2	6
26_59	GCL		95_27	0	5
105_49	GL		96_25	3	4
25_10	Background		73_73	1	2
7_67	ONL		78_57	4	2
22_63	IPL		63_56	0	5
59_7	Background		27_19	3	4
107_50	ONL		14_36	3	4
104_13	Background		46_26	3	4
38_89	Background		55_57	2	3
35_47	GCL		13_53	0	5
46_31	GL		11_46	2	3
24_29	IPL		64_26	0	5
107_53	ONL		19_62	1	0
101_41	GL		91_80	6	8
14_0	Background		23_56	1	0
86_59	GCL		9_36	2	3
13_19	Background		31_77	1	0
22_21	GL		69_85	6	8
65_19	GL		72_50	1	0
107_22	Background		12_65	0	5
8_42	ONL		76_60	1	2
102_68	GL		6_51	2	3
92_35	OPL		83_73	1	2
70_55	ML		49_50	3	4
53_41	ONL		11_32	2	3
107_32	Background		18_60	5	7
54_16	Background		65_51	0	5
96_41	OPL		32_12	2	3
54_62	ONL		48_17	2	6
57_39	ONL		65_39	0	5
50_64	OPL		69_63	5	7
87_26	IPL		45_30	3	4
110_32	Background		96_31	3	4
10_33	ONL		64_46	0	5
63_22	GL		28_66	4	2
71_48	ML		33_69	4	2
9_78	Background		13_28	2	3
42_83	ML		41_33	5	7
77_35	RMS		13_40	2	3
0_93	Background		86_80	6	8
69_24	ML		53_34	2	6
88_18	ML		32_14	2	3
70_22	ML		21_51	0	1
32_68	RMS		78_83	6	8
15_89	Background		43_65	5	7
59_57	ONL		99_71	0	5
42_58	ML		92_57	1	0
90_23	ML		58_74	6	8
46_39	OPL		59_61	2	3
49_30	ONL		108_52	2	3
63_86	Background		38_47	1	0
23_67	GCL		70_83	6	8
93_17	GL		83_63	4	2
103_75	Background		88_56	1	2
48_16	ONL		46_38	0	5
46_81	ML		5_55	2	6
61_10	Background		35_29	1	0
37_76	GCL		58_52	2	6
56_59	ONL		30_84	0	1
4_3	Background		13_78	3	4
26_35	IPL		75_47	1	0
74_82	ML		30_57	4	2
82_9	Background		104_52	3	4
102_86	Background		27_34	1	0
58_58	ONL		86_11	2	3
69_16	GL		88_39	5	7
25_11	Background		45_62	0	1
13_88	Background		98_32	3	4
69_12	ONL		63_39	3	4
94_21	OPL		35_16	3	4
64_14	ONL		71_80	5	7
92_76	OPL		19_55	0	1
59_25	ONL		60_23	2	6
14_50	GL		96_67	5	7
49_27	ONL		20_23	3	5
83_75	IPL		33_82	1	0
62_25	GL		68_48	0	1
4_37	Background		45_40	0	1
57_49	ONL		78_59	4	2
80_37	GCL		15_39	3	4
84_52	GCL		13_49	3	4
24_34	ML		12_52	3	4
75_3	Background		102_41	3	4
83_58	RMS		35_58	1	2
86_40	IPL		99_54	0	1
71_20	OPL		56_29	2	6
18_79	OPL		36_19	3	4
76_66	GCL		9_62	0	5
41_30	ML		84_69	1	2
25_86	GL		44_21	2	6
54_95	Background		79_12	0	5
72_67	GCL		87_81	6	8
102_85	Background		38_31	1	0
10_59	OPL		100_71	3	4
42_87	OPL		62_50	3	4
58_32	ONL		52_79	0	5
67_33	OPL		68_31	0	1
97_30	GL		76_10	3	4
8_77	Background		80_12	0	5
2_78	Background		46_43	0	1
29_40	GCL		8_52	3	4
89_79	Background		37_58	1	0
5_32	Background		33_80	1	0
62_14	ONL		36_33	1	0
13_36	GL		11_50	3	4
75_89	Background		38_59	1	0
70_13	ONL		29_49	1	0
55_9	Background		50_61	0	5
51_65	GL		44_71	1	0
79_65	RMS		12_63	0	1
46_23	ONL		36_37	1	0
78_54	GCL		101_43	3	4
64_24	GL		53_80	2	3
43_74	GCL		103_65	3	4
6_19	Background		91_13	2	3
40_21	GL		67_19	3	4
78_64	RMS		44_68	5	7
22_20	GL		32_22	5	7
82_24	GCL		27_81	0	1
73_13	GL		91_16	3	4
96_38	OPL		40_30	0	1
64_11	Background		76_18	5	7
19_44	GL		77_81	0	1
22_69	IPL		41_32	0	1
94_77	GL		70_41	5	7
10_18	Background		78_26	1	2
36_6	Background		57_48	2	6
8_86	Background		100_72	2	4
93_49	ML		32_54	4	2
72_45	IPL		10_66	0	5
70_56	ML		70_78	5	7
80_13	OPL		37_17	3	4
10_31	ONL		28_25	1	0
31_69	GCL		73_28	1	0
50_85	OPL		98_27	3	4
5_72	Background		80_27	1	2
35_52	GCL		67_68	5	7
80_54	RMS		46_42	0	1
53_59	ONL		68_23	0	5
81_9	GL		87_25	1	0
54_89	Background		74_69	1	2
32_91	Background		103_48	3	5
33_74	GCL		95_36	0	5
55_87	Background		30_56	4	2
89_24	ML		98_33	3	4
103_67	GL		52_78	0	5
1_19	Background		39_20	0	5
36_67	GCL		52_80	0	5
31_15	ONL		81_78	5	7
37_41	GCL		96_77	6	8
36_61	GCL		92_16	2	3
94_18	GL		70_18	3	4
80_25	GCL		36_44	1	2
92_52	IPL		16_76	0	1
96_52	ML		50_60	0	5
65_78	OPL		43_88	6	8
58_83	Background		38_66	1	2
61_92	Background		68_63	0	1
29_39	GCL		24_49	0	1
74_48	IPL		97_57	5	7
40_0	Background		45_50	0	1
48_56	OPL		16_32	3	4
75_79	IPL		63_17	2	6
102_77	Background		20_38	0	5
86_29	IPL		9_55	3	4
20_74	ML		17_44	3	4
49_80	OPL		80_29	4	2
10_38	ONL		40_50	1	0
41_71	GCL		32_62	4	9
93_22	OPL		97_70	0	1
75_75	GCL		53_61	3	4
73_67	GCL		25_47	0	1
92_82	Background		44_27	0	5
79_7	Background		32_72	4	2
32_49	GCL		6_45	2	3
37_52	GCL		89_35	0	1
91_54	IPL		77_9	2	3
46_54	OPL		47_53	0	5
92_93	Background		77_38	4	2
4_38	Background		36_76	1	2
94_17	GL		100_70	0	5
99_79	Background		66_21	3	4
103_38	ONL		80_83	6	8
17_74	OPL		52_58	3	4
23_50	ML		85_10	2	3
2_67	Background		38_76	1	2
37_86	Background		90_56	1	0
103_70	GL		15_28	2	3
62_24	GL		60_17	2	6
29_77	IPL		78_35	4	2
76_15	OPL		75_13	0	5
35_40	GCL		53_44	2	6
95_33	OPL		89_32	0	1
0_57	Background		66_66	0	1
79_21	IPL		35_63	4	2
36_43	GCL		12_73	0	5
23_79	ML		72_58	1	0
2_26	Background		76_32	1	2
105_85	Background		15_71	0	1
22_0	Background		18_52	0	1
94_67	ML		10_42	2	3
82_11	GL		39_45	1	0
51_41	GL		42_38	0	1
89_34	Background		80_57	4	9
61_56	GL		42_81	1	0
53_66	GL		11_43	2	3
54_74	GL		41_58	5	7
27_66	GCL		35_91	6	8
79_77	IPL		80_28	1	2
17_24	ONL		59_36	2	6
66_51	OPL		61_26	3	4
35_22	ML		11_76	3	3
90_65	GCL		62_31	3	4
72_39	IPL		103_50	0	5
16_34	GL		74_72	1	2
20_46	OPL		90_14	2	3
40_91	Background		83_43	4	2
42_76	GCL		52_39	2	6
9_11	Background		59_20	2	6
89_74	ML		88_28	0	1
107_75	Background		37_18	3	4
39_77	GCL		63_25	3	4
86_63	GCL		72_40	1	0
27_53	IPL		36_79	1	0
52_66	GL		73_32	1	0
72_31	IPL		55_46	2	6
52_64	GL		61_73	6	8
15_35	GL		64_27	0	5
63_53	GL		54_79	2	3
14_41	GL		45_42	0	1
21_20	GL		102_37	2	3
72_13	GL		100_49	0	5
107_69	Background		9_42	2	3
59_65	GL		36_52	1	2
60_75	Background		48_48	0	5
75_56	GCL		89_16	0	5
97_58	ML		74_80	5	7
60_67	GL		93_18	3	4
101_67	OPL		67_72	5	7
61_29	GL		67_84	6	8
51_39	GL		12_44	2	3
99_37	GL		26_14	2	3
68_22	OPL		93_42	0	1
15_27	ONL		90_64	1	0
61_62	GL		35_55	1	2
105_41	ONL		84_75	1	0
49_38	GL		23_46	0	1
98_23	ONL		33_25	1	0
7_51	ONL		36_80	1	0
62_56	GL		102_48	0	5
67_21	OPL		58_44	2	6
78_19	ML		41_76	1	0
97_23	GL		36_29	1	0
27_2	Background		49_64	0	5
28_21	ML		85_52	4	2
60_59	GL		39_85	0	8
54_69	GL		95_77	6	8
26_36	IPL		40_60	1	0
57_66	Background		91_35	0	1
96_37	OPL		72_81	0	1
53_74	OPL		79_49	4	2
78_41	RMS		16_54	0	1
12_35	ONL		72_56	1	0
25_9	Background		20_82	0	5
99_30	ONL		19_70	1	0
29_81	ML		102_28	2	6
23_78	ML		62_47	3	4
34_76	GCL		72_86	6	8
46_28	GL		84_76	1	0
61_39	GL		7_32	2	3
12_47	GL		100_30	2	6
18_74	OPL		29_68	4	2
10_49	ONL		100_64	0	1
87_64	GCL		75_70	1	2
65_94	Background		81_15	0	1
13_61	OPL		74_21	5	7
45_73	IPL		30_26	1	0
74_42	IPL		27_45	1	0
104_53	GL		78_40	4	2
82_56	RMS		62_28	3	4
85_67	GCL		25_26	1	0
93_52	IPL		33_22	0	5
63_31	GL		83_27	1	2
23_87	GL		49_39	3	4
20_71	IPL		7_34	2	3
72_74	GCL		50_57	3	4
62_35	GL		97_73	0	1
25_31	IPL		74_28	1	0
47_72	ML		21_48	0	1
91_75	OPL		11_28	2	3
83_77	IPL		64_54	0	5
63_32	GL		68_65	5	7
66_63	OPL		80_62	4	9
8_72	GL		68_34	0	1
52_24	ONL		37_74	4	2
57_52	ONL		73_69	1	2
61_68	GL		7_68	2	3
50_48	GL		31_67	4	2
68_20	OPL		109_58	2	3
96_33	GL		68_43	0	1
99_74	GL		65_79	0	5
33_43	RMS		92_70	5	7
50_62	GL		93_60	1	0
10_16	Background		98_30	3	4
84_67	GCL		86_26	1	0
58_46	ONL		47_56	0	5
95_27	GL		30_78	1	0
96_25	GL		44_74	1	0
6_75	Background		63_79	0	5
73_73	GCL		68_25	0	1
50_9	Background		74_56	1	0
78_57	RMS		72_75	1	0
63_56	GL		57_33	2	6
27_19	Background		77_10	3	4
14_36	GL		41_67	1	0
46_26	GL		23_62	1	0
110_27	Background		50_34	3	4
55_57	ONL		25_43	0	1
13_53	OPL		102_50	0	5
107_28	Background		62_27	3	4
21_7	Background		46_70	5	7
52_1	Background		98_29	3	4
11_46	ONL		42_51	0	1
106_11	Background		63_66	0	5
54_11	Background		41_17	3	4
55_94	Background		61_77	6	8
16_87	Background		24_77	5	7
15_85	Background		51_46	3	4
64_26	GL		83_26	1	2
110_70	Background		79_78	1	0
108_38	Background		48_25	2	6
19_62	IPL		14_79	3	4
91_80	Background		95_73	0	1
23_56	IPL		95_79	6	8
88_5	Background		15_66	0	1
71_90	Background		10_60	0	5
87_3	Background		94_52	5	7
9_36	ONL		76_63	1	2
31_77	IPL		87_67	1	2
69_85	Background		5_43	2	3
72_50	ML		21_18	2	3
12_65	OPL		59_75	6	8
76_60	GCL		67_45	0	1
6_51	ONL		58_50	2	6
83_73	GCL		12_54	0	5
49_50	GL		12_75	3	4
11_32	ONL		34_20	0	5
91_93	Background		17_68	5	7
32_2	Background		101_36	3	4
18_60	ML		44_26	3	4
65_51	OPL		44_85	0	1
32_12	Background		80_8	2	3
48_17	ONL		22_19	2	3
65_39	OPL		62_59	0	5
106_81	Background		89_37	0	1
52_4	Background		39_78	1	0
69_63	ML		38_81	1	0
56_7	Background		96_32	3	4
45_30	GL		73_36	1	0
3_3	Background		73_61	1	0
96_31	GL		67_28	0	1
64_46	GL		106_50	3	4
28_66	GCL		60_41	2	6
33_69	RMS		90_71	1	0
13_28	ONL		91_15	2	3
12_96	Background		84_22	1	0
41_33	ML		15_30	3	4
13_40	ONL		97_65	5	7
86_80	Background		41_14	2	6
80_3	Background		84_60	4	2
28_3	Background		99_21	2	3
53_34	ONL		47_51	0	5
32_14	ONL		73_80	5	7
21_51	OPL		24_70	1	0
91_10	Background		60_58	3	4
78_83	Background		76_56	1	2
43_65	ML		49_23	2	6
99_71	GL		72_11	2	3
3_86	Background		96_56	5	7
23_90	Background		71_32	1	0
53_90	Background		62_51	3	4
92_57	IPL		96_46	0	1
95_10	Background		81_69	4	2
70_89	Background		8_74	2	3
58_74	Background		73_26	1	0
59_61	ONL		8_45	2	3
108_52	ONL		94_57	1	0
66_84	Background		91_12	2	3
38_47	GCL		68_82	6	8
70_83	Background		15_63	0	1
83_63	RMS		98_50	0	1
12_14	Background		64_59	0	5
88_56	GCL		4_60	2	3
46_38	OPL		75_25	1	0
5_55	ONL		44_61	0	1
31_3	Background		81_40	4	2
35_29	IPL		24_64	1	2
58_52	ONL		33_68	4	2
59_91	Background		9_60	3	4
30_84	ML		11_57	3	5
13_78	GL		101_37	3	4
75_47	IPL		27_33	1	0
30_57	GCL		71_83	6	8
104_52	GL		19_54	0	1
27_34	IPL		80_66	4	9
30_12	Background		61_35	3	4
86_11	ONL		96_35	0	5
88_39	ML		24_25	0	1
45_62	ML		35_44	4	2
98_32	GL		25_79	5	7
63_39	GL		64_56	0	5
35_16	ONL		70_47	0	1
71_80	ML		98_28	3	4
19_55	OPL		81_73	1	2
12_21	Background		59_79	6	8
98_96	Background		86_70	1	2
60_23	ONL		32_61	4	9
96_67	ML		33_51	4	2
20_23	GL		93_20	0	5
16_13	Background		23_83	0	1
33_82	IPL		67_56	0	1
58_93	Background		79_52	4	9
68_48	OPL		35_81	1	0
90_8	Background		93_33	0	5
10_0	Background		62_71	0	5
107_20	Background		37_26	5	7
45_40	OPL		78_20	1	0
78_59	RMS		73_25	1	0
15_39	GL		28_70	4	2
27_17	ONL		12_78	2	3
13_49	GL		80_16	0	1
12_52	GL		100_40	3	4
102_41	GL		52_44	2	3
35_58	GCL		97_32	3	4
99_54	ML		9_61	0	5
25_12	Background		76_29	1	2
56_29	ONL		81_58	4	9
59_73	Background		40_68	1	0
36_19	OPL		15_79	0	5
9_62	GL		97_34	3	4
82_6	Background		50_23	2	6
84_69	IPL		64_15	2	6
44_21	ONL		14_71	0	1
79_12	OPL		79_50	4	2
87_81	Background		53_40	2	6
38_31	IPL		76_47	1	2
100_71	GL		36_66	4	2
62_50	GL		24_52	0	1
52_79	OPL		29_71	4	2
68_31	ML		106_44	2	3
76_10	GL		30_24	1	0
80_12	GL		73_38	1	0
88_10	Background		89_78	6	8
46_43	OPL		22_57	1	0
8_52	GL		42_31	0	1
37_58	GCL		30_67	4	2
33_80	IPL		88_77	6	8
30_11	Background		61_38	3	4
36_33	GCL		42_84	5	7
6_24	Background		82_83	6	8
11_50	GL		101_40	3	4
38_59	IPL		60_36	3	4
29_49	IPL		15_41	3	4
50_61	GL		32_63	4	9
44_71	IPL		45_46	0	1
103_78	Background		83_50	4	2
12_63	OPL		47_75	5	7
36_37	GCL		97_31	3	4
101_43	GL		60_63	3	4
53_80	GL		16_24	2	3
103_65	GL		91_45	5	7
91_13	ONL		22_52	0	1
67_19	GL		86_54	1	2
44_68	ML		31_20	0	1
32_22	ML		45_65	0	1
1_27	Background		27_67	4	2
27_81	OPL		65_70	0	1
91_16	GL		29_60	4	2
40_30	ML		34_45	4	2
76_18	ML		49_45	3	4
77_81	Background		24_21	3	4
41_32	ML		39_61	1	0
70_41	ML		61_54	3	4
78_26	GCL		27_87	0	5
57_48	ONL		84_36	1	0
7_29	Background		32_39	4	2
100_72	GL		94_35	0	5
32_54	RMS		63_77	0	5
10_66	OPL		77_26	1	2
70_78	ML		26_33	1	0
37_17	GL		50_80	0	5
28_25	IPL		105_56	3	4
73_28	IPL		71_49	5	7
98_27	ONL		54_70	2	3
11_9	Background		53_20	2	6
80_27	GCL		20_63	1	0
67_68	ML		13_59	0	1
46_42	OPL		65_56	0	5
68_23	OPL		16_37	3	4
87_25	IPL		81_77	1	0
74_69	GCL		68_66	5	7
103_48	GL		35_32	1	0
95_36	OPL		21_59	1	0
30_56	GCL		60_52	3	4
98_33	GL		61_55	3	4
52_78	OPL		80_34	4	2
39_20	GL		77_34	4	2
16_90	Background		32_40	4	2
52_80	OPL		74_55	1	0
81_78	ML		83_59	4	2
96_77	Background		51_42	3	4
92_16	GL		78_28	1	2
70_18	OPL		86_82	6	8
36_44	GCL		71_47	5	7
16_76	OPL		79_25	1	2
50_60	GL		70_66	1	0
43_88	GL		71_35	1	0
38_66	GCL		18_23	2	3
68_63	ML		88_17	0	1
24_49	ML		109_53	2	3
97_57	ML		69_10	2	6
45_50	OPL		38_14	2	6
16_32	GL		91_18	0	5
63_17	ONL		29_46	1	0
20_38	OPL		73_11	2	3
9_55	GL		94_16	2	3
17_44	GL		81_43	4	2
80_29	GCL		81_66	4	2
40_50	IPL		61_32	3	4
32_62	RMS		79_70	4	2
97_70	OPL		34_88	6	8
53_61	ONL		81_11	3	4
46_90	Background		31_18	0	5
25_47	ML		69_20	0	1
44_27	OPL		39_71	1	2
32_72	GCL		43_50	0	1
6_45	ONL		62_74	0	5
89_35	Background		41_83	5	7
77_9	ONL		11_68	0	5
47_53	OPL		73_72	1	2
77_38	GCL		55_53	2	3
36_76	GCL		72_35	1	0
100_70	GL		48_41	0	5
66_21	GL		16_35	3	4
80_83	Background		25_55	1	0
52_58	GL		9_56	3	4
85_10	Background		98_22	2	3
38_76	GCL		73_30	1	0
90_56	GCL		22_86	6	8
15_28	ONL		35_86	0	8
60_17	ONL		49_62	0	5
78_35	RMS		39_53	1	0
75_13	OPL		77_58	1	2
53_44	ONL		53_78	3	4
5_29	Background		53_29	2	6
89_32	ML		69_77	1	0
66_66	ML		57_20	2	6
35_63	GCL		43_23	3	4
87_92	Background		86_42	1	0
12_73	OPL		34_87	0	8
72_58	ML		97_64	5	7
3_15	Background		67_69	5	7
76_32	GCL		49_63	0	5
15_71	OPL		89_30	0	1
18_52	OPL		57_57	2	3
10_42	ONL		76_84	6	8
39_45	GCL		81_22	1	0
42_38	IPL		105_64	2	3
80_57	RMS		79_76	1	0
42_81	IPL		105_55	3	4
11_43	ONL		80_56	4	9
105_28	Background		30_60	4	2
41_58	ML		79_54	4	9
35_91	Background		71_43	5	7
80_28	GCL		61_16	2	6
59_36	ONL		42_64	5	7
60_2	Background		14_61	0	1
61_26	ONL		78_32	4	2
11_76	GL		33_38	4	2
62_31	GL		31_80	1	0
10_87	Background		82_75	1	0
103_50	GL		5_66	2	3
74_72	GCL		100_42	3	4
90_14	ONL		18_39	0	5
104_0	Background		36_36	1	2
83_43	GCL		70_72	1	0
29_7	Background		45_70	1	0
6_12	Background		52_69	0	5
52_39	ONL		91_64	1	0
59_20	ONL		15_36	3	4
101_8	Background		69_46	0	1
88_28	ML		31_70	4	2
37_18	GL		20_58	1	0
85_95	Background		29_74	1	0
63_25	GL		99_49	0	1
72_40	IPL		6_55	3	4
36_79	IPL		79_80	5	7
73_32	IPL		59_60	2	3
55_46	ONL		14_63	0	1
61_73	OPL		89_57	1	2
64_27	OPL		40_51	1	0
54_79	GL		38_41	1	0
45_42	OPL		42_56	0	1
11_24	Background		82_27	1	2
102_37	ONL		76_38	1	2
100_49	OPL		41_37	5	7
9_42	ONL		82_20	1	0
36_52	GCL		69_53	0	1
48_48	OPL		32_83	5	7
103_88	Background		37_65	1	2
89_16	OPL		74_10	2	3
74_80	ML		34_39	4	2
55_91	Background		76_75	1	2
44_95	Background		102_64	0	5
93_18	GL		93_54	1	0
13_22	Background		78_27	1	2
67_72	ML		81_21	1	0
7_12	Background		47_11	2	6
106_79	Background		74_57	1	0
67_84	Background		43_22	3	4
98_5	Background		89_64	1	0
27_95	Background		49_40	3	4
12_44	ONL		21_61	1	0
26_14	ONL		38_84	5	7
61_83	Background		33_26	1	0
93_42	OPL		9_53	3	4
66_1	Background		70_75	1	0
11_1	Background		72_28	1	0
90_64	GCL		17_40	3	4
98_4	Background		76_73	1	2
35_55	GCL		42_54	0	1
84_75	IPL		24_31	1	0
23_46	OPL		73_59	1	0
33_25	IPL		21_22	0	5
36_80	IPL		37_81	1	0
102_48	OPL		36_25	5	7
58_44	ONL		39_56	1	0
41_76	GCL		40_81	1	0
36_29	IPL		69_79	5	7
99_7	Background		95_57	1	0
49_64	OPL		75_43	1	0
109_64	Background		19_45	3	4
85_52	GCL		28_61	1	2
39_85	ML		83_82	6	8
34_11	Background		80_74	1	2
95_77	GL		77_75	1	2
40_60	IPL		80_70	1	2
91_35	OPL		37_29	1	0
72_81	ML		71_68	1	0
79_49	RMS		67_71	5	7
16_54	OPL		76_48	1	2
72_56	ML		88_51	1	0
20_82	OPL		27_61	1	2
19_70	ML		46_55	0	1
[truncated: 8,749 more rows]

## Sheet: Figure 4f
Figure 4f: Annotation of HIP
	Pianno
AACGTCATAATCGT	Background
TACTTTAGCGCAGT	Background
CATGCCTGGGTTCG	Background
TCGATATGGCACAA	Background
TTATCTGACGAAGC	Background
GATGCGACTCCTCG	CA2
ACGGATGTTCCGAT	Background
TCTCATGGGTGGGA	Background
ACCGGAACTTCTTC	Background
ACAGGGTTTATCGA	CA3
TGGCGAAACAGATA	CA1
TTTTTTTTTTTTTT	CA1
TTGAGCTTCCGCTT	CA3
TTTGGTGCGAGCGG	CA3
GACCCAAAATGCCG	Background
GTAAGTTGGCATGA	CA3
ATGGCAGTCCCGCC	CA3
TACCCGGATCCAGC	Background
TAAGCAACATTGAC	CA3
CTCCAGCCTTGCAT	Background
ATCCTATGTGTAAA	Background
GACCCGCGATGCCC	Background
ATACCGCACATAGA	CA3
AACGTCCCACAGGT	Background
CCTTCCGAGTAGTG	Background
TTTCCATGGGGAAT	Background
TAACCCCACAAGAA	CA1
GCCGGCGGCTTCAT	Background
TAGTAACTGTCTCA	Background
AGAACTCTTTATTC	Background
AGTTCGATCCTTAT	CA3
AATGAGACTGGTCT	CA3
TACGCCGGTACTGG	Background
AAAGACCCAAAGGC	Background
TCGGCGGTATCATT	Background
TCCCACTTAACTCG	DG
ACGTCATTAGCCTG	DG
TAGCAAGGGTGACC	Background
CACGAGCCGAGTCA	Background
GCGGTCCCAATGCC	Background
GTATAGCTTGGGGG	CA2
TTGTCACCACTCAG	DG
AGTACACAGAGGCT	CA1
AACCCCAAGGTAAT	DG
TCCATAATGAAGTA	CA3
TACCGTAATCTGCA	CA1
ACGCTCCTGATACA	CA1
TCCCGCGTACCTGC	Background
CTCGCCCTCGCGGA	Background
TTACTAATACTGGC	Background
ACTCACCCCCGGTA	DG
CGGATGGTTAGCGA	CA3
CACGCGCGCAACGT	CA3
TCTGTCTTATGCGT	Background
GCCCAACACACTTT	DG
TTAGGTCTATCCTT	Background
TAAGTAGCATTAGC	Background
GAAGCTTCCGCTGG	CA1
TTGCCGACAGGCAT	Background
GAGACCGCCAAGTG	CA3
TCTCTGCCGCCGGG	Background
GCTACATATCATAG	Background
TGCTGTTCAATAGC	Background
AAAAGACCTGACAG	CA1
TCACAGTGCTTTCG	CA1
CGACCAAAATAAGT	Background
AAGGTTTAGCTTGG	Background
AACTTAGCCGCCCC	Background
TCATATTAGCTTGC	Background
AAGCCTTCAACCCA	Background
CTAGTTCAGTGAAG	Background
TCATCAATTCGTCC	CA1
GGGCGTTGTCAAGC	Background
CAGAGTACCCTGAT	Background
TGTGTATGATCATA	CA3
ATGAATTACTCTGA	CA1
ACTCTAAGTGATCC	Background
CAGAACTTGACCTC	Background
AGCTCCCTGGTCTG	CA1
CTCAGCCCCATCAA	CA1
AAGATGGCAATGTG	Background
CGCCAATGTTTTAC	CA1
GAGGGCAGGAGTTC	CA3
ATCGTAATCTCGTA	CA2
CTACAGCTCCGATA	Background
TAGAAGACCTGCAC	Background
AGTAGCTAATCAGG	Background
AGCGCAGCCGCCGA	CA3
TGTTAAGGTTACTT	Background
GTACCGGCGACTGT	CA2
GTCCAGAGTCTTAT	Background
CACTCATCATATCC	CA1
TCTAGTGTTTATCT	Background
AAGCAGGTACAACG	CA2
ATGGCTATACTTAC	CA3
AGCGGCATCTTGAC	DG
ATCCTAACTCCCGC	DG
ATTTCAACAGGCGA	CA1
ACTAGTCGGTGTTT	DG
TTAAACTTGCTGTC	Background
AGAGCAACCCGACG	Background
CAGTCCTATCCATT	Background
CAGTATGCTAGGCT	CA3
TACCAGTAGATATA	Background
AATCAGATTTGTCG	Background
GCCCAGTGCCTCAG	Background
ATAAGCTGCAATCC	CA1
ACCCTCCATATGTT	Background
CCGGAAAGTCCACA	DG
GGCTCCAAATCTCA	CA1
GAAGAAACCTTGAA	CA3
TCCACAATCAGGTC	Background
CGCGGGCCTGGCTG	Background
AACCCCCATCCCTT	CA1
CGTCCCGGATACTC	DG
ATCCTGTTTGTGCG	Background
TACGCGAATGCTTC	Background
TATGTTTCTAGCTT	CA2
ATTGCGGTCTGGAC	DG
GGCCAGGTCTCCAC	Background
GCTACCGATATATT	DG
CTAACAGACGTTTT	Background
TTGCGAACTCTTAA	DG
TTCCTTTGATTAAC	CA1
TCTTAAGGCCGTAT	CA3
TCCAACATATTTAC	DG
TGATCAAGGATCCA	CA1
TGCGCTTACCACTG	DG
TGCAGATACTACAT	Background
CCACTGTTCTATCC	Background
AGCGATAACGCTTT	Background
CACATCTTACTACA	CA1
CGAACACTGTAACA	Background
AACTTTAGTTCTTT	Background
AGCGTTTCCATGCC	CA1
AGGCCGCCAGGCCG	Background
GGCACACTGCGCAT	DG
ACGACTGACCTTTA	Background
CAATCCCAAGCACC	Background
ACACCCGAGTAACT	Background
ATGTCGAGACTGGC	Background
AACGGAAAGCATGC	CA3
CCGGTCTTATTTAG	Background
ACCTCAAGGACAGT	Background
TGTAGTAGGATGCC	CA3
CGCTTGTTTGAGGT	Background
TATGACACTGCCGG	Background
GAGTACTGGTATGG	Background
CACCTACAGCTAGG	Background
AAGGCTGTACTCAC	Background
TGGGTTTGCCAACG	Background
ACCCGGCTTTGACG	Background
CATAGCCTCGCCCG	DG
TCCTCTGCCCCATC	Background
TGGTACCCCGGATG	CA1
ATAGTGGTGCGGGA	Background
CTCAATAGCGTACA	CA1
TATCCGTTCTTTAA	Background
CCCTACTTAACGGC	CA3
TAGTCAGACGCGCT	Background
GCAAATATCCCCTT	CA2
GTGAACTCCGAGTG	CA1
GCTAGTCCCAGTCC	CA3
CCCGGCGCGGTAAA	CA1
CGCTAGTCCGGATC	CA2
ATTTGCTCTCCCGC	CA3
GTTCCTGTGTTTCG	DG
ACAAGGAGGACACC	Background
AGACGCTACCGACG	CA3
CCTCATGCAGCTTA	CA1
AACTATGTAGATCC	Background
AAGAACCGAACTCT	DG
TTCACCCCGCCCCA	DG
ACAGGTGGATGGCT	Background
ATCATCAACGAACA	Background
ACACCGAGAGTTCG	Background
TGAGTAATGAGTGT	CA3
AACCATCCACAGAC	CA2
AGAGCAACTCACGT	Background
GCAGGTATTGGTAA	Background
AATTTTTTACGCGG	Background
CTCCCCTACTTTGC	DG
AAGTGATCAGGTTG	DG
CATTCTACGCCTGT	CA3
ACTCCCACCATGCT	CA1
TGGACCAGGCCCCG	CA1
CGCTATCGCCTGCT	Background
GCACTTTTCGTGGA	Background
AGGCAGCCAAGCCG	CA3
GGAAACTTGGTCTT	CA2
TTCAACCTCGAATT	DG
AATACACTTCCCGC	Background
CACGGCAACCCCAC	Background
CTGCATTCAACGAC	CA3
AGGCCCTTTACAAT	Background
TAACCTCTGGTGGT	Background
TCGGTAGGATTGGG	Background
GTTTCATGCGATGA	Background
AAGCGTGAATCATC	Background
AGGACATTAGTTAT	Background
AGCAACGTTGTTCA	CA3
TTTGATTCGGGTGT	Background
AACCATCAGACCGC	CA1
CCCGCCTCGTCGGT	CA3
ACAGACGGGGTCGC	Background
CCAGAAAACTACTT	CA1
TAACCGGCGGCGGA	Background
GACTAGCCCCGGGG	CA1
GCGTTGCCACACGA	Background
ACAACGGATTCAAG	CA2
AGGCAATACGGCGC	CA1
TCACTACGGGTCAG	CA3
TACAACAATGACGA	Background
CTTTGTTCCGGGGC	Background
CGTCCGCGGGCGTT	Background
AAGCCCCTATGCAC	Background
TCTCGGGTCGCATC	CA3
TCTAATCGTACCAG	CA2
CAGGAAAGCGATTA	Background
CCCGACAAATCACG	Background
GATCCGTCGCTGCC	Background
ATGAATAGGTCCCC	CA3
ATTTAGCCCTAAAG	CA3
TTAGCCTGGCAACT	Background
ACGTCAAGGCGCTC	Background
TACAAACTTCCCAA	CA1
TGAAGCCTCTCAGA	CA3
GTACACCGAGCCTT	DG
CCGGACAATACTGC	CA1
CATCGCAACCGTTC	DG
AATCCGCGTATGTT	CA3
AATTGGATCAGATT	CA3
GTCACCTCCGCCTG	CA1
ACGCAAATATGGCA	Background
GACTGCCCTGACAC	Background
CGATCATATCGTCA	CA1
TTGGACCCTCAGTG	CA1
CGACGGGGGAAGCT	Background
CAAGGCCGACAGCG	Background
TAGCCGTCGCTTCC	Background
CTTGATGTAAAGCG	Background
CCTTGCACTAATTT	DG
AAGCCCGAGGCCGA	CA1
GGGGGTTGACAGTC	Background
TCCGACTACGACGA	Background
CACAGGGTGTAAGG	CA3
TCTACGATTTTTTG	Background
TAGCTGATTTTACA	DG
CGCTCAAGTTCACC	DG
CACAAGTGCGTCCG	Background
CGCGCGGGAAGTTA	DG
AGGTACTTTATAGA	CA3
GTGTGTCAAATGTG	Background
AACCCGCATGTTTC	CA1
CTGAAGTCTCCCAG	Background
ATAGCACGGTACCT	Background
AAATATCTTAACCA	Background
TACCGTTCAACTTT	CA1
CACCAAACGGCACC	CA1
ACTGCCTTGCGAAC	CA1
GACTTGCAGAACGA	Background
TACTACAACATTTT	CA3
CATAGTTTTGCGCC	CA1
CTGACAGATTTAGC	CA1
GTCCAGCGGAACAG	Background
TTCGATTGTACCGA	Background
ATTATGGGACGAAC	Background
CAAGTTCTACTCTC	Background
CTAGTAGTCTTGAG	Background
TACAATTCCGCCTA	Background
CTTAACGGCATACG	CA3
AACAGAACGATAGG	Background
TCGTGGGCGATGAT	Background
ATATCTAACCAGGT	CA1
TAAAGCCAGCAAGC	Background
TACTATAATGGTCA	CA3
GATGGTCCGCGGTG	CA3
ACAATTCCCCTAGT	CA3
GTAACTATCGCATC	Background
TCTACAACCATGGA	CA3
GAAACACAACCCAC	CA1
CTCATGACGAGTAT	Background
CCACTAAAGCTGCA	Background
CCGTGAGCAACCCT	Background
AACACCGATTCCGC	CA1
ACGGTACGATCGAC	CA1
ATCCAAAGAGGCAT	Background
AACGTACACGGTAG	CA2
CCGTTGAGGATTTT	Background
CAACTTTATGGAGG	Background
TGTTCGAGAAGGTC	Background
CATGATGGCGATAC	DG
CTAAGCTCGTCTCA	DG
CGTAGAACAGCTTC	Background
GGTCTAGTGATACC	Background
GAATACCCGGTGCC	Background
ATGCGTCTAAGTTC	Background
TCCAGCACAAGGCT	DG
AATCGCTTCCTGTG	DG
CTTCGGCTTTAATC	CA1
TAGAACAAACTGCG	Background
GGGTCATTCCCTGA	Background
TGCTCCCCGCTTGT	Background
CAGCTTTTGTGCTT	Background
TTATAGCTATCTGG	Background
TTTCCTTCGCTCGC	DG
TTGATTAGTTGTCC	Background
GCTGAACATTACGG	Background
CTGACCCTGGGCAG	Background
AACCATTATAAGTT	Background
ATGCTCGCACTATG	Background
TAAACCGATCCCAT	DG
TCCCATGCATCTAA	Background
AACTGAACACACCA	Background
CTCCCCACCTAACC	DG
GTCAAAGTGCGCTT	DG
TGTTCCTAGGGTCA	CA2
CGTGGGCTGTGATC	CA2
TCTGCCTTGACGTC	Background
GGTACTTTAGGGGG	CA1
CAACCCATCTCTAG	Background
AACAACTCTCCAAC	DG
CTACGTATGAACAT	CA1
GTCGCAGCTTTGAC	CA3
CTTCAAACCGGAGG	Background
GACTTAGAGATATC	Background
AAGCGCTAATGGCA	DG
AATTGCTCCAGGCT	CA1
TATTTTAAACCCTC	DG
CTAAGCCAAGTTTC	CA1
AACAAGTCCACTAG	Background
ACATGCAACAGGCC	CA3
ACCTGTGTGCTCTG	CA1
TCAGCCCTGCCTGG	Background
AACTGCTTAAGTCG	CA1
GCTTGGGTGACAAC	Background
CCACCTGAAGAGTA	Background
TAATCGAGGCGGAC	Background
GCACGCTATATGCG	Background
AGGCTTTTTAACGG	Background
CTGGGGACATTACC	DG
CCAAAGTGATGCGA	CA2
CCGCACTCAGCTGC	CA1
CAGAACCAACGAAC	Background
AGAGCTTCACCTAC	Background
AAATGGCCGTGCTG	DG
AACAACCATGACCC	DG
TTCCTAATCAATCA	DG
TTCCCCACAGGACC	CA1
TAACAAGCAATTGG	Background
ACGGATCACTGCGG	Background
TCAAGGCCCGGCTG	Background
AATCGAAGGCAATT	Background
AGACCACGTTCATT	Background
TCAACTCGGATCGA	Background
GGTTACTAGACTTT	CA1
TCTCACATACGGGC	CA3
ATTTCCTATGGCCA	Background
ACTGCCACTTCCTA	CA3
CTCTTTTAGTTAAT	CA3
CTTCCGCAGTCCCG	Background
TAAAGAGTCAAACG	Background
ATTAGCTTCAGATC	Background
ATTGTAGGGTCCTG	CA3
AATGCGACATGTTT	Background
ATAGTCCTGTGTCG	Background
TGGGCCGAACATTC	Background
TACCTGCCCTCGTC	CA3
CCCACCGATGCCTC	Background
CACTCACCTCCACA	Background
TAGTCCACACCATC	CA3
CAAGATTATCTACC	CA2
TGACAGATCAGCAA	CA1
GCTGTATAGGAACC	CA3
CCAGTTTGCCCCGC	Background
ATTACAAAGGGCAT	Background
GGTTGGTTCCCACG	DG
CCTTAATCCCGAGG	Background
CTAACAAGCTCGGC	CA1
ATCATAACTTAACA	Background
CGCCACAATCAGCC	CA1
GTATAGGGGCCAAC	Background
CAAGCTTGCTATTA	CA1
CAACAGTTGTACCT	CA3
GTATGGTTCCTGCC	Background
GTGAGTCTTCGGGG	Background
AAAACACTCGCGCG	Background
TTTGCGCCCTCCGG	CA1
CCCAACTTTTAAGG	CA2
CTACACAACCCTAG	CA1
CGGAGTAAGTCAAA	CA1
ACAGCCCACGTCCC	Background
TCACTCGCCTCCTC	CA1
GCCTGCTTTGCTAT	CA1
TACGTGACCGATTT	DG
GATCACAGCATCTT	DG
TAACCGAGTTGCGG	Background
GCCGCCGGTATTGT	DG
AACCGCCATAAAAG	Background
CACAAGTCTTTATA	CA3
TAGTAGCCAATCCG	Background
GTTAGATTGTGTTC	CA1
TGACCAGACTAACT	DG
TCTGGCAAATCCTT	CA1
TTCGATCACGGGAA	CA3
GCAGACGATTGCCA	Background
ATGGGCCCTCCCTG	CA2
GTTAAGCTCATGAG	DG
CAGAATCAGAAATA	Background
ATCAGGACACACTG	Background
TGACATTTAACCAG	Background
ATACACAACTCTAA	Background
TGCCAGAGTAGCGC	CA3
TACGGGATTTTCCT	DG
ACGATTGTTTCCTA	Background
CATTTTTTATACGG	Background
CACACGGGCGACAC	CA3
GTTAAGCGAGGGGT	CA2
TGGATATGCGGCCC	DG
TATTCCATTACATT	CA1
CTAAAGCAATGTTT	CA3
AAGGGAACCTTGCA	Background
GACTTCGTATCCTG	Background
ACACATCTGGCTCG	Background
ATAACCAGCGTATT	CA3
CCAAATCGTGATTC	CA2
AGTGATACCGGCCT	Background
TTCAGCTAATCGAT	Background
TGAGACTAGGGGAT	Background
TCTACTGCACGAGG	Background
GGTGATACTGTTCT	DG
GTTCAACTACAACC	Background
TTTCTGTAGGTCTC	Background
TGTTTACAGTATGG	Background
GAGCTCGTGAACTA	DG
GCGGCCGGGTCAAC	Background
AACCATTGCGACGG	Background
GCCGAAATCGGTAC	Background
CGCACGATGGGGCT	CA3
CACAACACGTATAG	Background
AATGTGAAGGGTGC	DG
AGCCTAGCCGATTT	Background
GCCAACTTACAAGT	DG
GGCATTTCCCGCGA	Background
TTGACGGTTGCAAC	DG
CAAATGTAATCACT	CA1
TACCCACCAACCCT	Background
AACCGTTATTCCCA	Background
GTTTTGGATCTCGC	Background
ATGGGTAACGAGGG	CA3
TTTCATTCGTAACT	Background
GCATGTGCGCGAGA	Background
CGGCTGATGGCAAA	Background
TCCCGACGTTTGTG	CA1
CTGAGGCTGTAAAT	CA1
AGAGTACTATCCGT	DG
GCTCAACAGCTCCC	Background
CCTATAACATACTT	Background
CCGTATGCGCCGTA	Background
TCGACCTCCCTCGT	Background
ATCTGCCGCGCGTA	Background
TCTGGTCCGTACTC	DG
TTCCGTTTAATTCA	CA2
AGAGGCAATCAGTG	CA1
GCCGGACGATAGTA	CA3
AGAGCTCTTCCCTC	Background
CATTCACCATAGGG	CA2
AGGTATGTATGGTA	CA3
AGGAGACGCCAATC	Background
GCGATTACCGCCAC	Background
GCAGATTTTACGCG	CA1
TGTGCGCATCTTTG	DG
CGCAGTCATGCTAT	Background
CCCCATCGACCGGC	Background
ACAAATTTTGTCAC	DG
CATATAACTTCTCT	Background
ACTATCCAGTTACA	Background
AGGCCCAGGCATCC	Background
CAGCCGGACCATAT	CA1
TGGTACGCCATGCG	CA1
CGCATTTACTACGC	Background
GGACGGCCTGACTC	Background
TCAACTGCATTGTA	CA1
GCTCTGTCGGATCC	DG
TAATCTTACGAGCA	DG
GACGTAATCTGTGA	Background
TTGGGTGATAACGC	CA1
ACCCCATCATCCAG	Background
ACCGTCACGTGCGA	Background
CACTTACAGGATAT	Background
ATCCGGCTTGGCCT	CA2
GATGGGGCTGAGCG	Background
ATGTAACCCCTTAG	DG
GTTAATTGTTACGT	DG
CACAGGGCCGCCCA	Background
TCATGAAACCTCTT	Background
CTCCAGATTGAATT	Background
GCCTCGAACGATCC	Background
AGGTTACTGGTGCA	Background
GACCCCGAAGTTGG	Background
CCGAAGTTCCTTAA	Background
ATGCCTACTGCCTG	Background
TCGCTCTGCCGCTT	CA1
AGCCCAGAACATAC	Background
TCCGCGAGGGAGTG	Background
GTAGCCGAACTTCT	CA3
AAATTTTTGAGCCA	Background
TATCTGACTCATAT	Background
ATCGCGAAATCTGG	Background
TTGCACGGATAAGC	DG
CAAACGATATAGTA	Background
CCTCTTCAGCGGGT	Background
GTGGTCCTTACGTA	Background
CCCTATTCGACTTT	Background
AGTCCGGCTCCTGT	Background
GTCCGAAATGATGT	Background
ATACTTTCTCTTTG	DG
TCGAACTGACGTTA	Background
CGGCGCTATCGCTT	Background
GATATAACATTCGA	Background
CTCCCAGTAATTGC	Background
ACAGTTACCCTTCG	Background
GCTGCCTATCAACA	Background
ATGGTTGGGTTACT	CA1
GCCCTGCGGGCCTT	CA3
TTCCTGCTTAATGT	CA1
GTGACGATCATGTC	Background
AAGGCACGACTCCG	CA1
ATGGGGTTTCACAG	CA1
GTGGGGGTTTGCTG	DG
TGTCCGTACGGCAT	CA1
CCAATCCAGCCTCA	Background
CCCTTCTCCATGTG	Background
CCCAGAGGCACATC	Background
CTTAGAGCTGGCGT	Background
GGAACCCCTACGTC	CA3
AGGGGACAATATCC	CA2
TATCGGCGGAATCA	Background
CCTCCCGAAATTGA	Background
GATTCAACATCGGG	Background
AATCAGAATTAGGG	Background
ACTGCCAAATCGCG	Background
GTTTCGAACGAATG	CA3
CAGCACCAAGTCGC	CA1
CGGAACCTGGCTGT	Background
CCCTTTCTTTGCTT	DG
ATTCGAAGTATTAT	Background
ATTTGACTCATGCA	CA1
TCGGTATCTAACGC	DG
CCACACTCGCTCAG	CA1
ATCAGCACTAATGC	Background
AGAAGGGAACCTAC	Background
TCTCACCAGGTGAG	Background
CAGATAGGCGTGAG	Background
TCACCGCCCTGATC	Background
CAGTACAACCATGA	Background
TGTAAAGGACCTAG	CA2
TTTGGTTGAGGCTT	Background
GAGCAGCTCGTGCT	DG
GAAGCCATCGTTCG	CA1
ACCACAGCATTCAC	CA1
TTTGTACTCTGGGT	Background
GCCGCGATCATACT	Background
CCATCCGCTGACCC	CA3
CGGCGCAAGAACGT	Background
CTTCTTCCAAGAGT	Background
AGTCACTGGAAGCC	CA1
GCAGTCCTCCATCG	DG
ATTCACAAGCGATG	Background
AATTCACACAGTAC	Background
ATTGCTTTATACAA	CA3
CACACTAGCGGTTT	Background
CGCCAAGTTGTACG	Background
GTAAGGAACTCAGA	CA2
CATCCAGCGTGTAA	Background
GTTAACCCCACGCC	Background
CTCACCCGTCTCGA	CA2
TAATCCCTGATAGC	DG
GTTCAGTAATGCGA	Background
GTAAGCCATGGTAG	CA1
CCATTTTTCAGCTG	DG
TGGGGATTTGATAC	DG
GATTGAAGGGATTC	CA1
TCAGGCCACCAAGT	Background
CCGCTAACATGCCA	CA3
CTTCGCTCCGGGGA	Background
CCTGCTCGCAACTT	Background
GCCTGAGGACCCCC	Background
TGTCCGTAATGACC	Background
TCCCGGCGACCAGG	Background
TTAGGCGCTGCGAT	Background
ACTGGGTCCGAATT	Background
CCCCAAACCCCCTC	CA1
TTATCAACGAGCGT	CA1
TCGAGCTAGTTCTA	CA3
GTCAACATTCAAAG	CA3
CATGCATGCACGTA	CA1
GAGTGCAGAGCAAT	CA2
GGCAATGATGCTTA	CA1
CAAGGTAGTAACAG	CA1
ATCAACACGCAACT	Background
ACTTATTTGTCACT	Background
ACTACCAGTCGAAG	Background
TACCCGCACCTGTT	Background
TTCTTCCTTGATTA	Background
AACTCGGTAAGCTC	Background
TTACAATCGGTCGC	DG
TCCAACAGTTTAGA	Background
TAGTACCTCCCAGC	Background
AGGGCGGATATATA	Background
CCCTTTGCGTCGTA	Background
ACACCATGACTCGT	DG
ACAGTGTTGGAGAT	CA2
CTTTATAATCTCAC	Background
CTCACCCCCGTGAG	Background
AAGGGAGGCCGTCT	CA3
CCGCTGACGATGGT	Background
GTGCCCTATAATGA	CA1
ACAGCTAAATTAGA	CA1
GACGCTCATGTAGA	Background
CCATGGTCGGGATA	Background
ACAATCTCACACAC	Background
ACTTGGATAGTCAT	CA3
ACCCGGCGTAGTTC	Background
TTACCCCCCAGCGA	CA1
TCCCCACGGCTAAT	CA2
TGTAAGCCACCGGT	CA1
CAATTGTCACTCCC	Background
AGCATAGGACCCAC	CA3
TTCGCGGCCAAAGC	Background
ATTAACGTGTCCTT	Background
CTTTCCTATTGTGG	Background
AACGGAAACTGACC	CA3
ATTAACCAGTGTGC	Background
CCAGTTAATTGCTC	Background
TAAGTTGTTGGCCT	Background
GCCCTGGATGTCTG	DG
CCTCTAATCTGTAT	Background
AACCAGAAGGAGTG	Background
TGGGGCTGTGTCGC	Background
GTAGTCTACAAAGT	Background
ATCGCCCGCTGATG	Background
TAATGACGCGTTTA	Background
GTCATTACGCCTCG	CA1
GCTCTTACGATCAG	Background
GTGGAGCCGGCGGG	CA1
AACCGAAAATTCTA	Background
CGCTCTTTTGTAGA	CA2
GACGCCAATACTCT	Background
GGCGTTTCGTCATT	CA1
TCACCGCAGCATCG	Background
AGCACTGGTCCCAG	CA2
TGGACATCCGCGAC	Background
CATCGGCTAGGTAC	CA1
GGTGGGGACGAATG	CA3
AGAGCCCCTTCACC	Background
CATAAGGAGAAGAT	Background
ATGCTCCGTTTATA	Background
CCATTAACGGGTAT	CA1
TTCTGAATCCTGCG	Background
GCCGGACTGTCTCA	Background
TTCGGGGCTGGGTA	Background
GCAAAATCTACCAT	DG
GAGACGGTGTATCC	Background
GGTTTCAAGCGGAT	CA1
GGGTGCCACATGGA	Background
TCGGGCAGTCTATA	Background
TACGGACACATCGT	Background
GATGAATCGAACCT	Background
GCCTGAACTAACGA	Background
CTAAACCTTTGAGG	CA3
GTCAGGGTGAATCA	DG
CCAAATCTTCTTTA	Background
TAAGGAATACGTTC	Background
GCTGTACCGATAGT	CA3
GCACAAACTGTGAT	CA1
TAGCTTTCGCTAAC	Background
TCCTCGCACTGCTC	DG
CTGCGCCACAGTTC	CA3
GTAGACTGTCGACT	DG
CTAGCATGTGCAGC	CA1
AAGACTATCAAGAC	Background
AGTTGCACCGTAAT	CA3
GATTGTTCAAGCCA	Background
AAATAGCTATGGTA	Background
TGGTGCGGCTAGAA	Background
AACGAATTCAATGC	Background
CCCGACTTATGTCT	Background
GTATTGGTTCTACT	Background
TCAGGATTTTTGAA	Background
CGCTCTGATTCAAC	Background
CCCTACCTGGCATC	CA3
CTCATAGCACCCCT	Background
GGCACTGACTAAAC	Background
ATATGATGATCGCC	Background
CTACAATAAGGCCT	Background
AGCGTGTTACAGGT	Background
TAACCGTAAAGAGC	CA2
TAAGAAGCCCGGAG	CA3
TGAGGTGAGACAGG	CA3
ATAGCCAGCCGGAC	Background
TACGTTCTAGACCT	CA3
AAATAGTTGCAGAT	Background
ACAGCGAAACATGG	Background
TGGTCCCACACAGG	Background
GACAAGCATTACGA	Background
TACCACTACACATT	Background
GACTCTCCTAGTTG	Background
TTGCGCCTACTCCT	CA2
GTTTCTTAGTTTCC	CA1
TACCAAACGGAAAC	CA3
TCTCACCGACGGGC	CA3
AGCGGTTCTCTACC	Background
ATGCCCTGGGGCTA	Background
CTAGGCCTTGGTGA	DG
TCGCACGGTGTCCT	Background
CGGAGGAAACACCG	Background
GCGAGTCAATTATA	Background
TCCCAGCCCCGCAC	Background
GGGTCCTGGACACG	Background
ATGAGCCTCGGCGG	Background
CCTGTATCCCTGAT	CA3
TCTCGGCCAACTTT	Background
GGTAAGTTACCTCG	CA2
TGTTCTTTGATGAG	CA1
TCAGGGGGCCGGTG	DG
GGCTGTGAGAACCG	CA1
GCATAAGTTGATTC	CA1
TCACCCTTACAGTG	Background
TTACGTCCCGCCAC	DG
GCTCACATGGACTA	CA1
ATACCCGTTAGCAC	Background
CGAACTCGGTAAAC	CA1
CATCACCTACCGGC	Background
TACCGAAGTTATTT	Background
AACGAGGGCAGCAA	CA2
CCGGAATGGCGCCC	CA2
TATAATAGGCATAG	CA3
CAGTCCCGGGTCCC	Background
GTTCCCGTGTTCCA	Background
CTAACCGGGACTCT	Background
TTCTAGGTCGTGCA	CA2
AAACCCGACCCGCG	Background
GACATTCTGCAGAA	CA2
CGACACGGTGTCTA	DG
ACTCGGAGTTGACC	DG
ACCTGAGGCAAGCA	DG
TCCTCTCGTTGCCT	Background
TGGCGGTGCTCAAT	Background
AACTGACCGAATCC	DG
CGACCTCCTAGTGG	CA1
TATGAAACGTTTAA	Background
CCGGAGGTACGCCA	Background
TACACCGACAACTG	Background
TATCAAAGTTTGGC	Background
TATTCTCTCCGGAT	Background
TACCATGTTAAGGG	Background
CAAAGGACAAGTTC	CA1
CCTTGAACCAACTT	Background
TTCCTGACGGGTCC	Background
GGGATAAACTACAG	Background
CATCCCCACGATAC	Background
TCAGCAACGCTCCA	Background
AATTCGGAGATGTT	CA3
CACCCTTAGTAATG	Background
TGTATACAAGGCTC	CA1
CAGGCAAATCACTT	CA3
GAACAGACCCCCCA	Background
CCTGCACTGGTACC	Background
AGAGGGTCTACCAC	CA2
CCGACCCTAGCGGC	Background
AGAACGACTCGCTG	Background
AGTGCTACCGTGGG	CA3
CGACTAGTCCCAGT	DG
TCACCTATGCTCTT	Background
TTGGGTTTGCACCA	CA2
GCAACCTACCCAGG	CA3
ACGCCCGGCCTAGC	DG
ATGTACTTGACGAA	Background
CCAGCCTTCATAAA	Background
TGATATTGCAGCCA	Background
GAAAGTAAGCGCAT	CA1
CCCAGAGTAGGCTA	Background
GAACTTTCATTGAT	Background
TTCTCACTCCTCCC	Background
TATCGCTAAAGTGC	Background
TTTAGGCTGGACGT	Background
TGGACTCAGACCGA	DG
CATGCCAGGGAATA	Background
CGCAGGTATTTCTG	CA1
GTCTAACTTTGGGT	DG
GTACCAGCCCCCAG	Background
GCCTCCATTGCATC	Background
CAGTCTGAGCATAC	DG
GGACGCCAATCGAT	Background
GGCTTGGTATGCCA	DG
AATGGTTATTCGGT	DG
ATACAACTAACCGT	CA3
TAACAAACCACGAG	Background
GCAACCTTTCCAAC	Background
AAGACGACCAAAGT	Background
ATTACGTTCCAAGG	CA1
AAGCCCTGTAGCCC	Background
CGGGCAGTCACTCT	Background
TCCCCATGCGGCGT	Background
CGTCGAGTATTACT	Background
AATCCTGTCTCTAC	Background
TCATCGTAAGTACA	Background
CTGCGTAGAGCGGA	DG
AACTTCAACGTAGA	CA2
AGTTATATTACGCG	Background
AGACTAAACTAAAG	Background
TCTACTAGTGAGTG	Background
GTATTGCATGAACA	Background
ATGCCCCCTGTCCC	Background
CAACACTGTTCCGG	Background
ATGGCCTACCACAC	Background
ATGCCCAAACATTA	CA1
TGCGCCGAATTTCT	Background
TCGATGGCCAGACG	Background
ACTGCGAGTCTGGT	Background
CTAGATGGAGTTGC	Background
CGCCTAGTCCACCA	DG
AATTGCCATTTCAT	CA3
ATTACACATCCGCT	CA2
ATATTTTCAACCCG	CA1
CATCTCGTATACCG	CA3
ACTAGTTTAAACCC	DG
TGCGGGCTTTTCTG	CA1
GCCTGCAACAGTCT	DG
GCCCTCCACGAACT	DG
GAAGCAGAGTTCAT	Background
TGCCCGCCTTGTTA	Background
GCTGATAGGACGGG	CA1
CCCTCGTTGTGAGT	Background
TTTTCGCAATATTA	Background
AAGTTCCTAAGTTA	Background
TGGATCAAGTCACG	CA2
TACCATGCCAAGGC	Background
TTAGTTTCTAAGTC	CA1
TGAAACCTATGGTA	Background
TAGTCGCGCACAGG	Background
GCTGGCTTCATTAA	CA3
TGTACCAGGATATG	CA3
GGGATATTCTCTAT	DG
CGACCCAGGACCCC	Background
ACTTCTAACCTGCT	Background
TCCATACGCGTAAT	DG
GAAGCAAGACCTAA	Background
TTGGGTACCTCTAC	Background
CTCCGCAAGGTTCG	Background
CAAGGATTATCAGT	CA3
TGTTCTAACCGCAA	Background
GACTCCCGCTCCCA	Background
CTAGCCAGCGCCCT	CA1
TCGGACGCCAGTTT	Background
GTTACCGACACATG	Background
ACGTGTGTGGTGCG	Background
TTAGTCCTCTCAAC	CA2
TCCGGAACCCTCGG	CA1
GGCTACAACCAGCC	Background
AGATTTTCACTGAG	Background
GGACCAGGGAATAG	CA3
TACTCGTGGAAAAG	Background
TCCCGCGTCCGACA	DG
CACAGCTAAACGTT	Background
TCACCCCTACACCC	Background
CTTAAAACGTATGA	CA3
AAGGTGGTAGTTGA	CA2
ACCAAACTATGCTA	Background
TTTAAGGGGAGACG	Background
CGAGCCCGGTTACA	CA3
TCACCCAGTCAGGT	Background
AACACCCGGCTCTC	Background
ACCCCCGTCATCAT	DG
TATGTTACCTGAAT	CA3
TCTCCACCGCATTG	Background
AGCATAGTAATCGT	Background
CAGTGGCCTGCTGG	Background
TCTGGCATGAGTCA	CA1
GTCTGAACACGCGT	CA1
CTGATTGGGTGGTC	DG
TTACCAAACATCTC	Background
CCTAGCTTCGCTAC	Background
GCTGACCCCTGGTG	Background
CGAAAACCCAACCT	Background
CCCTGTTTATGCCC	DG
CATCTAACACCCTA	DG
TCTACGTGCGGATA	Background
ATCTGAACTCACTC	CA1
CGGCCTAACCTGCT	CA1
TAGTTACATCTCTT	Background
CCGTGGTCGACAAT	CA1
AAGGCCCCGGTGCA	Background
TTTCAGATCCGCCA	Background
CGCGGGGTTAATCT	CA3
GTTGTCCCGGATTG	Background
TTACGTGCCCTTAA	Background
GGGCGACATTGACA	Background
GCAGACCTGTCATG	Background
TGGTATAGTAGATC	CA3
TTCGACCTCCGCAA	DG
TGATTTGCCTACTC	Background
TTTCCAAAAGAGGT	Background
AAGTTCACGTCCGG	DG
CCCAATGGTCGAGT	Background
GTAACGAATGCCAC	CA2
CTTTAGAACATCGT	Background
TAGCGCTACTCTCC	Background
ATGAACAGCCGCCA	Background
AGTTACAGGTTCCC	CA1
AATGCGCCATCATG	Background
AGCCAGACTTAAGG	DG
TATCCACGTCAGGA	Background
CAGGATACTGTTAA	CA3
TTTAAAAATTACCA	CA2
CTCCTACATCTTTG	Background
TCTTGCTGCGCGTA	Background
GGATATCTTCTACT	CA3
CTGATCATTCAAAT	DG
TCTTCCCGATGGAC	Background
AAGAAGGCGCACAC	CA1
TTCAGCTCGAGTAC	Background
AAATGAACAACGGT	CA1
ACTAACCCCTGTCA	Background
TCCATCGCTAATGG	Background
TCTGCTTGTCTCAG	Background
CAAGTTATGCGTCT	CA1
GACTAGGACCAATC	CA1
TTCCGCCCTTAGAA	Background
CCATCACCGTCATG	DG
CGACCGTCGTGTAC	Background
TCTTCTTCAGGATT	Background
GTCGCTTTGTACGC	CA3
TTGCAATACAAGGT	Background
AGAGGAGACTTATT	Background
ATTCGACACTCAGC	Background
GAATCTTTAATGTA	Background
ACGTAGCCTCCTCG	CA2
TTTGCTAAGGGCAT	Background
TTCATGAATTCTAT	Background
TTCTTACAGTAAAT	DG
TTAGACCACAATAC	Background
CTATCAACAGCCTA	CA1
AGGACTGATCCCAC	Background
ATACCAGAGATGAT	Background
TTACCCCGTTATCT	Background
CCTCCAATACTTCC	Background
CGGCGACTACCATT	Background
GTTTATTCACCTCT	Background
CTGTGACCATAGCA	Background
CTAGGGTCACCTTT	Background
TGCCAAGGCGTACA	CA3
CAGCCTGTGCCATT	CA3
ACGTCCACAGGTTG	DG
CCCTGGTAATACTA	Background
ACTACATATACCAC	Background
TTTTCGACCCAACA	Background
TGTCCTCGGATGTA	Background
GAAGAGTACGCGTA	Background
ATTTACCCTTAGTC	Background
CACCTAACAAGCGT	DG
ACAATCCAACGTCC	Background
TGCAAGGAGAAATC	CA1
AAATGTCACCTCGA	Background
TAGTATAAGTGCCT	Background
CCGTCATAAAGGTT	Background
TGCACCATGCGACC	CA1
TAGTATGCCTCCGA	Background
CGATTTTCCCGCGC	CA1
CATGCAATCACTCC	Background
AATCACCCGATCTG	CA2
CCACGTTCGATCAG	Background
GTAGGAGGTTCGCT	DG
ATCTGACCCAAGCA	Background
TATTGATACTCTGC	DG
AGGCTAGCTTCTAG	CA2
AAGAAGGCACAGTC	Background
AGCGCGATCACACG	Background
ATATCTTTCGGAGT	Background
ACACGACATTTCAG	DG
TTGCTCTGGTTCTC	DG
GGCCGCTCACCATC	Background
CCGGTGAGCTAGCC	Background
CCCCCAAGACTTAA	Background
CTCGTTGCCTGGCG	Background
AGCACAGCTTGCAT	Background
AAGTCCGCATCGCT	Background
GACACATGCGTTAG	CA1
TCAAGTCAGTTATC	Background
TTGGGTGTACTGTC	Background
TGTGACGGGGTCCT	Background
AGGATTGCACGGGT	Background
CCTAGGAACCGCCA	Background
TCATAGCTTAATTG	Background
GAAATACGCTCCGA	Background
TATCTGCGATAGGT	Background
CGGACAGAGGCCGG	Background
CCGTCAAGACCTTA	Background
CCTACATTTCGTAT	Background
CTGTCAGGACCGGA	Background
AACCCCATTATCAG	Background
CAGATCATAGAGCC	DG
AGTCCGTATTGCAC	Background
GAAAACTGTTCCAG	DG
CGCTTCAATACACG	CA1
CATATTTCTTGTTC	Background
ACTCCTGCACGTTC	Background
CTACTAACATTCAT	Background
GGCGGTTTTGTACC	Background
ATCCATTAGTATGA	Background
CTCAGTGCGTCATA	DG
ACCTCCGCCAATCG	Background
CGCCGGAGTCCAGG	CA3
CACTTTATTTCTAT	Background
CCACAATTGCTTCA	Background
GAAACATTACGTAA	Background
ATAACGTGACGGGG	Background
GTTATAAGAGAGTA	Background
CTTACGGATATTAT	CA2
CGGACGCGGTTGGT	Background
CATCCGCTAACCCG	Background
CAGGGATCTGAGGT	DG
TTCCGGTGGTGTCC	Background
AGTTGGCAGTCGAT	Background
TGAGGATACTAGGG	DG
CGACCCGAGTTATA	Background
TAGGGTGTGCCTGA	DG
GCGAATTGTCTTTA	Background
CTGATGGTAAGGCT	CA1
TACCGTCAGCAACT	Background
GCGGACGCGGAGGT	CA1
CATTGTCCGCTTTT	Background
AGACACCAAGGGAC	DG
CAAGATGCGCGCTC	CA2
CCACTCAACTTAAT	CA1
CATATAGCTTCAGT	Background
GTCCCACAAGTTTG	Background
TACGAGCCCGGCTG	Background
CTTCGTAGGCAGCC	Background
TGAACTAAGCTAGA	CA1
GCTTTCAAATCCGA	Background
TTGTCCGATAATTC	Background
CATAGCGGCGTCTC	DG
TTCCCCGGCTTGGG	Background
TACACTTCCAATAC	Background
ACCGGACGCGTGTG	Background
TTGAACATCAAGGC	Background
GTCGAATAGTCTGC	Background
ATCTGGCTGACTGG	DG
CCGATCCGGTATGA	Background
AAGAGCTTGTTTGG	DG
GTCGCCTTCCGTTA	DG
GGAACTCGCCTCAG	Background
TCTCCTACATCTCC	DG
TGGCCCGATATCTC	Background
CGGTCCACGCCGGT	CA1
CCGAACCTGCGCAC	Background
ACCTGTGAAACGGG	Background
TCCATTCTTTATAA	Background
TTCAACTAACTGCT	Background
TCAGTCGGATGTAT	Background
TCGGGCGGAACCCA	DG
AACGCGCTTGAAAG	Background
TCGAAGGTTAAACA	Background
TGTGAACCGTAACC	DG
GCTGGTATTCCAGG	Background
TCGATCCGGACTTT	CA1
TACAGCCCCTGGAT	Background
ATCGACACCCCCGT	Background
GACCATACATCAAC	Background
ACCAGCAAACTTCT	CA1
AAGAGGAAGTTTAT	Background
TTACCTGCGACGCC	Background
CTCAACTCGCAGAT	CA1
TCCAAAGGTTGAGT	Background
TCTCTCATGATCAC	CA1
GAGCTCTTGTACCC	DG
CTTGGAGTCGCGTG	Background
ATGCACCCATTTGC	Background
CAGCAAACCGGTCC	DG
CTCCGTGATCTTGA	Background
CTTACAGAGCATTA	Background
TGTTTTAGTGGTTG	Background
AAGAGGTCCAGTCA	Background
ACTGGCTTGATGTC	CA2
CCGTTTCTGTGATA	CA3
TACGAGTCCGGGTG	Background
ACTCGGTGTACATA	Background
CCGACGTCCGCCAT	Background
TGCTAGTTTCTCGC	Background
CCAACAGATAGTGC	Background
TGTGCAACCATCCA	Background
CAGGGATTGTCACA	CA2
TTGGAAGGGATGCT	Background
TAGTAGAGTTCATA	Background
ACAACAGGAGCTTT	Background
ATTAAGAGCCCACC	Background
GGAGCAACCGTCCG	CA1
TAGATTGCATGCAC	Background
GTTCGTTACAACCC	CA3
TAACGGGGGCGCGT	CA2
GCCTCCAGCTCCAA	DG
TGTGGTAGCTAGCG	CA1
TGGTTATCTTCAAC	CA1
TAGCCAAACGCGAG	Background
AACGCCAACAGTTT	Background
AGACATGCCGTCTA	Background
CACGATAGAATGTA	DG
TCTGCACAAAGCTT	Background
TAAGTTTGCATCAA	Background
GGGGTGCTTAGTTG	Background
GCGTGATTATATCA	CA1
AGGGCGGGACTGCT	CA1
GAAGGGGTCTCGAT	Background
AAACACGCCGCTGA	Background
TGGATGAGGTGCAC	CA1
CCACCGGCACGCGC	Background
GACGATGCCTACCA	Background
GCGAGGCTCATTAA	Background
CTTCCGGCCAGGGT	CA1
CAGCCCTAAACCGT	CA1
CTTGTCCCCTACAT	DG
GCGAATGGGTAATA	Background
TGCTAGTAATCGAC	Background
GGAGTAACCTTAGT	Background
TACTAACTAGACCG	Background
TTGTCCAGGCCCGC	Background
AATGGAATAGAATG	Background
GCACCAACGTGCTA	DG
ATCACCGATTTTCA	Background
TGTATATGCTTTAC	CA1
AGAGTGGTCTCCGT	Background
GTCCGTTATTACCT	CA1
CTAAGGGAGCAAGC	CA2
TAACAGCGGGAATT	Background
CACCCCGACGCGAT	Background
TATCGGCGTCCCCG	Background
CGGCCCGTGACGAA	CA1
GGGGGTAGCTTGCA	Background
TGTGGTGCTTAAAC	Background
TAAAGCCATGCGGG	Background
GACCCGATAGACGC	Background
AATGCAGGCCTCCA	Background
CACAACGCTCGTAT	CA2
GAATACGAGAACGC	CA1
TCCACAGAAAGCAC	Background
ATCGCTACAGTCCT	Background
CTGCCAACTCATAC	Background
GTCCTGGCATTCAT	Background
CCTGGCGGGCGGCG	Background
AATGCGAATCGTAG	Background
ATCGGCAAATCGAT	CA1
CAGCATCTCTTCGT	Background
ACGTGAAAAGCAGT	Background
AATATATGCGTTCG	CA2
TCTCCTTATATACT	Background
GGATTAACCAAACA	DG
CTGCTGACAGTCCA	Background
GCACGACAGCTTTA	Background
TTACTAATCTTACC	CA3
TCGTCGATCCAGGG	Background
ATGCTTGTTATACT	Background
GAACGAATTCCTCG	Background
AAGACACCTCCGGC	DG
GTCTCCTAATGATC	CA3
AAGTTCCGGGATGG	CA1
GTGTCCCGCCTCTA	Background
TTTCATGGATTCAT	Background
CGCTCGGCTAACAG	Background
ACCACTAACAGTCC	Background
ATTTCAGAGCTGTA	Background
ACTTTTTCCCGACT	CA1
GATGCCTAGAATTA	DG
TCATCTATCGTACC	Background
GACTTATCCGGCTT	Background
CCATACATCATCAA	Background
GGTGCCGATATGTC	Background
AGCCAATACAATAG	CA3
AAAGATCACTTTAG	Background
ATACCGCCCCTTCT	Background
AGGTCGGTCCATTG	Background
TTATTTGAGTCTTG	CA2
AAGGTAGCCTAGAA	Background
CGATAGGATAACTA	CA1
TTCGAACTAATGTA	Background
GTCAATGCTCGTAT	CA1
TGTTAGTCAGCTTG	DG
AACGTATTTAGCTG	DG
AGAGTCATCTAGCG	Background
CGCTAGTAGATGGC	CA3
CGCAAGTACTGGAA	Background
ACGACTTTAAGCGA	Background
TCTTAGCCTTGGCT	Background
GGAAGTCGCGGTCT	DG
GAAAGGTCTAGCCG	DG
CGAACATAGGTGTT	Background
CAGTCAGCACCGTG	Background
AGCCTCGGGCCGTC	CA2
CTTTGTGCGAATTA	Background
GTACCAGGTATTTC	Background
CCGGCCAAACGTTC	CA1
GCCAATGACTAGGA	Background
CTATTAAGGCAATT	Background
TGAGTGCTTAGCTT	CA3
AAGATACAAAAGGG	Background
TTGCATCATGTGAG	Background
CTGCGCAGTCAATT	Background
TAGGGTTACGAATA	CA1
CGGCTTACGCTACA	Background
TATGAAACAATACG	CA1
TCATCGAACTAGGA	Background
CTAAGGCGTGATAG	Background
TGGTCAACGTGTCT	Background
ATCGTCCGTTCTTT	Background
CTGTGGGTAGCGGG	CA1
TTCGATGCTCGGGG	Background
ACCCGAATGGTGAC	Background
CAGCGAGAGCAGGG	DG
TTATGTTCTAATTG	Background
GCAGTACGGGTACT	Background
AGTGCGTTTCATGA	CA3
GATACTGATACCGC	CA1
TGTGTAATACACTT	Background
GATACCGTTGGGGT	Background
GTAGGTCCCAGCGC	DG
ACTTAAGTGCGTTG	Background
CACAATTAAGTGCT	Background
ATAGACCTGGCTCA	Background
TGTCAGATGAGTAA	Background
GTGTTGATCTCGGG	DG
ACGCCCAACTTGGA	CA3
GAACGAACATTGCA	CA1
AATTTGGAGGGGAA	Background
CCAAACTGCCCCCA	Background
GACAAACACGTACG	Background
CGCATTCTGTGATC	Background
ATCGTCGGACCTAA	Background
CTGCGCTAAATGCT	Background
CTGTGGAGCGCGTT	Background
GACGCAACATGAAC	DG
ATTTGGAGACGAGC	CA1
TGGAGTTCCACCAG	Background
GGTTATGAATGTCG	CA1
GTTCACAACTCACA	Background
GGGAAGTGACTTGC	CA3
AAATTGGCTAGATG	Background
GTCTACTAGCGGCT	Background
ACATTTATCCCTTT	CA2
ATGCCAGTTACACC	Background
CCCGCGGTTAAGGG	CA1
TACCCAATATTTTT	Background
AAGACACACATGAG	Background
ACTCCTTCCTCTCT	Background
AATAATGGTCCGAG	Background
ATTCACGTATATAT	Background
GGACTGTGGAGTTG	CA2
AGCGAACATATGTT	Background
AGTGAACATTGATT	Background
GTCATACACCCGGA	CA1
CAACCGCGTCGGCC	DG
GGTTTAAGTTTTGG	CA1
CTACACTTTAACTC	DG
GGGTAGTTACAGCA	DG
TCAGAACAGCACTG	Background
CTCGTCGCTGCCGT	CA2
TGAAGCGGGTTTTT	CA1
GGGTAGTTTCGCGA	Background
TCTGATACGGCGAT	CA1
CGAGCCATCATCAG	Background
TTAGCCGATCGAAA	Background
CTCAGTGGAGTTCG	DG
GCTCTTAACGCTCC	Background
TCAGCTATGCGACA	DG
CCTAAGCAATACAG	Background
CTATTCGGCGTGAT	Background
GACTCCATCGGTTT	CA3
TTACACCCCATTGG	Background
GCAATCTGGTCACT	CA3
CAAAGCTGCTTCGT	Background
AGTAGATGGTGCCT	DG
GCATTCCAATCGAC	Background
AGATGGCTGTTCAA	DG
CACCAACACCTGTC	Background
TTCCGACAACAGAA	Background
ACATCGGGAGAACT	Background
AAGTAGGGACTTGG	CA1
GTTCACAATCTGGT	Background
ATTTTAAGCGCTGG	Background
TTTCCGGTCATCAG	Background
CAGTCAGCTTTGCC	Background
CATTGGCTACGTCC	Background
TGAATTCGTGGAAT	Background
CGTTTCCAGGTTCA	Background
ATACAGACCCCGCT	Background
CTTCCCGACATCGA	CA2
AGCTCTGAACGAGA	DG
TCCCTGAATCTGCT	DG
TTGGACTATTACTG	Background
GGTACAACTTGACA	Background
TTGCACGTCAGCGG	Background
TTATCCGATATAGG	Background
TTTCTAACGGACTG	Background
AGGTATTGAACCAC	DG
CGCCCAGACTGTCT	Background
CCCACACATCTAGA	Background
TACAACACCCCTAA	CA1
ATTTGTTCCTACAC	CA2
GGTTGACATGGTTG	Background
CTGTCTAGATCACG	Background
TGATCGGCAGGAGC	Background
AACGAATACAATTG	Background
TTCGTAAGAGTGTA	Background
CAGGTAGTCACGGG	Background
GCCAGTGATGGCTT	Background
ATTGGGGGTTTGGC	Background
TACCTTTTGACCTA	CA1
AGTCAGTCTATTGT	DG
TTACTGAATTGCAT	Background
CAGTAGTCCTATTG	Background
ACGCATTCGTGAAG	CA3
CATGAAAAGAGGTG	CA1
CAGGCATATGTACG	Background
AGAGTCAAGTATAC	DG
CTGTACAGTGTCTC	Background
GGGTATGCCGCCCT	CA3
TCCCTCGGGAAGAG	Background
GGCGCCCGACTCAG	DG
TGCATTTTACGCAT	CA3
AGTCAGGTTGGGGG	Background
ACTATATAGGCTCA	Background
TCTCGTGATCTTGG	Background
TTCGCAAGACTTTC	Background
TGTCCGTCTTGCGC	CA3
TACAACTGGCTTTC	Background
CTGTGAATATAAGG	CA1
TCTGATAGTTAGAT	Background
TCAAATAATTCATT	DG
AAACCCCGCTGCGT	Background
CCCAGTCTGTAAGA	DG
TGAACAACATTATC	Background
GCTCACAAAACACC	Background
GGAAGGTTGTTGCA	Background
GACCGAGGCTCATT	CA3
GACCTTTACGAGGA	Background
TCCCAATCTACAGC	Background
ATACTGCCTCGCTA	Background
GCCCGCTAGCTTTT	Background
TTTCTAATCCCTTA	Background
CTTAAACCTGGTAT	Background
TGAGTCCAGCACCC	Background
AGAAGTTGGGTATA	CA3
TCCATCCTATTAGG	Background
GACCTTGCGTCCAA	Background
GGTTTATAACTCAA	CA1
TAAATTTCAAGCTT	DG
AATGGACGACTAGG	Background
CATCACGTTGGCCC	CA3
GACCAACGTGCCCA	Background
TCAAGAACTGAGAT	Background
TCTAGTTATTGTCT	Background
ATGCGAGCGAGTTG	Background
GATCATACTTCCGT	Background
TACAGGGTGATCCT	CA1
CTATGAGGTCACTT	Background
GTCAGAAGGCGTCA	CA1
CGGATTTCTTTGTT	DG
TCATTGATCAGATG	CA1
AACCCTTTCAACCG	Background
GAGGCTTTACAAGC	DG
GTACAGCGGTGCCC	Background
GCGCGGACTTGACT	Background
CAGCTATGCGGGTG	CA2
TCCTCTGTTTTAAC	Background
GGATTGGCCTGACC	Background
GGAGCCTGCTGTCG	Background
AACTCAAAGACTCA	Background
CCGGTAAATTGCGT	Background
TATGCATAGCAAGT	Background
ATATTGCAACACTC	Background
TTAAGTTTATTGGG	CA3
GAGTCATGTCTCTC	Background
ACCTGGCACCTGTC	CA3
GCATCGGAATTCAT	Background
TACCCTTACTCGTG	Background
CCCTTACAAACTTT	Background
TTCTAGACGGATGT	DG
TCCCTGTAACACGA	Background
GTTATTGTCAGGCT	CA2
GAATAGCCCAGACA	Background
TCGGAGGTGCTCCA	Background
CGATGGCCCACTCG	Background
AACGAGCTCGTACG	Background
GGGACACGACGGAG	Background
GCATGATTTCACAG	DG
ATCGCAGCCAGTAC	Background
ATTTAGCGGGATGC	DG
CTCGTCATTGATAA	Background
CAAGTGGTATAGGA	DG
GTTACAACACCCTT	Background
TGCACACTCTCGAA	Background
TTTCGGCCCCCGGC	Background
CCTTTGTAGAGGTT	CA1
GTAATAAGATATAC	Background
GATCCGTGACGATG	Background
GTGGCATCGTGGAA	Background
GGATCCTAGGCATG	Background
GTGTTCCGGCAATG	Background
CCGCCCAGCATTTC	DG
GCTCACTTAACGAT	CA1
TTCCGAGTGCACCT	Background
ATGTGACTCCGTCA	Background
CAATAGGCGGTGTA	Background
AGACTTTAATCGAC	Background
GCGCCTCCCAAGTT	CA1
TTGCGTCTTCAATC	Background
ATTAGCCTCGACGA	DG
GGCTATCCACCCCC	CA3
ATACCGCCGGTCAA	Background
GACCTCGTAGATAT	Background
GCGTGCCTTGGACC	Background
AGAGCATCGATCCC	Background
GTTACAGGACACGG	Background
ACACCCACTTTTAC	Background
GAGTCATTCTATCG	Background
ACGATAAATCTCTT	Background
TACGTAAATGTGAT	DG
CGACACAGCACCGC	Background
ATGTACAGACGATG	CA3
CCTGCAGATACAAC	Background
GCGCAATGGGTTGC	Background
CTATCAATGCCGCG	DG
CTATGACATGATAA	CA1
ATTAGTTGTCCTGT	Background
GAACCTTCATCTCC	Background
TGAGTGGTGCGAAA	CA1
TCTTGGACAGTGAC	Background
GGATCAAATGAAGG	Background
GTTCTAAAGTCCCG	Background
AGTGTTAGTGTGTG	CA1
CGCGATGTTCGCTT	Background
GTAGTTGCGGTTAA	CA3
ATGTTTGCTAGTCT	Background
ATCGTCCAATAGTA	Background
CCGGTCGTAACTCT	Background
CCAACGAATGATCG	Background
ATTTACACGACCGC	Background
AAGGGAGGCAGACG	CA3
TTTGTAGGAGCCCT	Background
CCTCTGAAGGTCTC	Background
ATGCAACATTCGAC	CA1
AACCGAGTCTATCC	Background
GAAAGCGGCCGGTT	Background
CATAACGGGCGTAG	CA3
TGAGGGGTCCTCAC	Background
TCACGAATCTGTGC	Background
GAGTTAATCTATTC	Background
TGGTCGGCAGTATG	Background
CACGAGTCTTCAGA	DG
CACCCAAGAAGAAG	CA1
TGGGAATAATTTTC	CA1
AGAGGGGACAAATG	Background
TATCTTGCCCGTCT	Background
CGTATATCCGCGGG	Background
GATACTCACCGAGG	Background
TTGGACCAATCCGG	Background
CGGAGATAGATACT	CA2
TTATGGGCTACTGG	Background
GGAGTCGGTAGGAT	Background
CAGCTATCATTGGG	Background
AAGGATTAACATTC	Background
ATTAAAGCCTAACT	Background
CAATATTCAAGTCA	CA3
ACACACGTCATTAC	Background
CACGGGCGCTCTAT	CA1
TTGTCTACCTTGAT	CA3
GCAGTGTTTTTTGC	Background
GCGACATTCCCTCT	Background
ATGACATAAAAGCC	CA1
ACCTGGCAAGCTAG	CA1
CATTACAAACTCAC	CA1
CAGTTATGCGTGGA	Background
TCTTTGTTGGAGTT	Background
CTACTACGGTTTCT	Background
TGAGTGCCTAACTT	Background
ACTGCGTGATGGGT	DG
CGCTGATGATATTC	CA1
CACGAACACCGCAA	DG
CACGCCAAGCCCAA	Background
AACACGAAAACATC	Background
AAATCATATTGGTC	Background
AGTCCCGGCAATGT	Background
CAGCTTGTTTAGAC	CA1
TATTTTAGATCATT	Background
TATATCATGATACA	CA3
AACCCTTTGTGGGA	Background
CGTGTGCAGTGTTT	Background
GCTCTGCATGATCT	Background
CCGTATATCTACTC	Background
GTCAAAAATGTCTA	Background
TGCCCCGACCATTC	DG
TAGGCGACTTCGAT	Background
AGCTGTCGCGATAC	Background
CCTACATTCTCAAA	CA1
TCTTACCTAAGCGA	Background
CCTTCAGCGTGAGC	Background
CCAACCTGGCGTGC	Background
ATTGCAAGTCGGGT	Background
ACGGTGGCTATGAT	Background
GATCAAGCCGCCAC	Background
CTCCATGTCCACTG	Background
CCTCGGACGGTAAG	CA1
TAATCGGTCAGGGT	Background
TGTGTAAGCTGTGC	Background
TTAATGCACCACCA	DG
AGGAAGTTCCCCCT	Background
ATGCTACTCTTGAT	Background
GCAGACCATGCGTT	Background
AAGGCGGTGCACAA	Background
GATGTTTACTGCAG	Background
GCGATCTGGCCCGA	CA2
CTCACCCCATGTAT	CA1
AACGCGAATTAACC	Background
GGCCATTAGTCCCA	Background
CTTGGAAGCATCGG	DG
CCTGGGGCGAAGTT	CA3
GCGAACTGCACAAG	Background
CTACTGCCTTCGAT	Background
TTCTCTTCCCAAGC	Background
GCCTGAAGCTTGCC	Background
GATTAGGCTTAACC	Background
GCCGTTTGGAACCT	Background
TCGTATCTCAACGG	Background
GCCCCTCCTGAGTG	Background
GCGCTAGAGGATGA	CA3
AGGTTCTATAAGTG	Background
GGCCCTGCCACGTT	CA3
TCGAGGAGGCGGAC	CA3
TATTCCGGACTACA	Background
GTATATTCTTTGGG	CA1
ATAATTTAACACAT	Background
TCGTTGTAAACCGC	Background
AGAGAGTGACGGGG	Background
AGACTTTCCTGAGC	CA2
CTCAGTCATTAGTA	Background
CGGTGTATCATGCG	CA1
GGCACACGCTGACC	Background
CTTGCCGAGCATTG	DG
CCCTCCAACTACTT	Background
CAACAGCGAGTCGT	Background
CATGCGATCCGATC	Background
TCTATAGGGCTGCG	Background
CCCCTTCTTTAGGC	Background
CGATGATACAACCT	Background
TCAGTCCGGGGATC	Background
TGTGCACAGCTCTA	Background
CAAATCTATAATTA	DG
ACCATTATTACACT	Background
CTAAGGGGCTATAC	CA1
GCTACAAAACTATG	CA3
CTACGGGGGCTAGA	Background
GGACGTTTTATTTG	Background
GGCACCGGCAGCAG	Background
TTGAAGAGCGAAAT	Background
CGACATCGTATCCG	Background
CATACCGTGGGGTA	Background
CGACACCTCGGAGT	Background
ACCGTTTACTCTGT	Background
TAGGTAAATTAACG	CA1
GCCAACACTATTAT	CA2
CAGATGTCGGGATT	CA3
TCTACAGGTGACGG	Background
TTGCAGGGTGCGAA	CA1
TGGTAACCTATGAC	Background
TACAACATTGAGCT	DG
GCTAATGGAACCGA	Background
TAATGCGTATTACG	Background
AGTGACAAGCATAT	Background
TCTTCAGTAGGCGA	Background
TCGCACCTCTCATC	Background
GAGGACTCACCTAC	Background
CTGTTTTGCCACGT	CA1
CCTCCTGACAATTC	Background
GATATCCACAGCCG	DG
CCGCGGTCCACCAT	Background
TCGTTATTTGCGGT	Background
CCTACCTATATAGT	DG
CGTAGTTCGGAATT	Background
TTTACCAGCGCCAA	CA3
TATACGAAGTAGCC	Background
ATTCACACACCGGT	Background
GGATATTAATCCGG	Background
TTAGGGTTATACCG	Background
AGATAGGGTTCCGT	Background
CCGGCGCCTCTGAA	CA3
AGAGTGAGCTGGTG	DG
CTCAGTGAGCAGAT	Background
GTGAAATATCCTGA	Background
TAGGGCTTGACACC	CA2
TCACCCCCAAGTCC	Background
TACGCTCCTAGTAG	Background
AGGGCTTAGTCTTA	Background
GGGTTTATATGGTT	Background
GGAGAAAGCCTGAA	DG
ATCCACATTGTCGC	Background
TGGCCGCGCAGAGG	CA2
TCATACAAGGTGGC	Background
CAGCAGAATTTCCC	Background
CAAGTCCATTCGCT	Background
CATATGGCGCCTTA	Background
ACTTCAATCACAGT	Background
TACCCCCATCGAGC	Background
GGGCAATACTAAGA	DG
CTAAACTCCTCGCT	Background
GCGCTAGGCGCAGT	Background
TTGCAAGCGTTGCG	Background
ATAGTAATGCAGCC	CA3
CATACTGATCGACC	CA1
TGATGAAGATGCGG	Background
TAGCACGTCTAGGT	Background
GTCCAGTACAGCCA	Background
ATTTCGAAAGGGGG	DG
TCACGGGTTCCTCG	CA3
GACTACATCCTGCG	Background
GCCGTCCAACGATA	DG
TCTCAAGTGGACCA	Background
TGCGTTATAAGCTA	Background
ATGGGGAAACAGCC	CA1
AAATAAGCTGTACA	CA1
CTCAAATCCCTCTA	CA3
CGTGTGCACTAGCG	Background
CTCGGTTTCAATAC	Background
GTACACGCTCGTTG	Background
GATCACAGCCGCCT	DG
GGGTCATCTCTTGC	Background
CTATACGCCCCACA	Background
ACGACGGGACCATA	Background
AAATAGGCGGTAAT	Background
CGTAATGCGACCCT	Background
AAATACCCTCATAA	Background
CTTTGCTAGGCCTT	Background
CAAGGCGGTGCACG	CA1
TAATCAAGGAAGAG	CA1
ACCCCATAATTTCC	Background
ACATTGAGCAAATA	Background
GTCTTTCACAACTA	Background
TGATTCCCGTCTTG	CA2
CAACTGCTGACCCC	Background
ACCTCCGAACCCCT	Background
ATAGTACACAACCT	Background
GTACCAAATGAATT	Background
TACGTTGGGGCTCC	Background
TTCTATGTATGCCG	Background
CGGAACACAGCTAC	Background
CATGCCGATGCCTC	Background
TATTCAGGGGTTGA	DG
ACTGCCTGGCTTAT	Background
GGCCGTTAGCCGAA	DG
GTCATCCATTCGCC	Background
TCAGCCGCTAAAAC	CA1
GGTGGCCTAGACAA	Background
AGTGTAATCCTCCG	Background
AGAGATTGCCGCTT	CA2
ACAGCCCCTATAGT	Background
TAGGTAGCAAGCAG	Background
TCAAAGTGATCATT	Background
CGGCGGCTGTGCCA	Background
TCCGGATCGAGGAG	Background
CTACAGATGCGACG	Background
TACCTAACTCCTCA	Background
ATACTACATGTGTG	Background
GTTGCTTTGCTTAT	Background
TTCAACAGGCTAAC	Background
CCTTACGGGGCGAC	CA3
AAAATGATGGGCCA	Background
CCATTAAAGTGATC	Background
CTGCCTACTAAGTG	DG
AGTCAAGAGGAAGT	Background
CATGTAAGCGTGTC	Background
CCCTATTATCTCAA	Background
AGACGATTAACGCG	DG
AATGTTGTGAGAGG	CA3
GGAGCCCGTAGTAC	DG
AGGTTAAAAATGGG	CA1
CCCTCCATTTCCGC	Background
AAGATTCCCTGAGA	Background
TAAAGTGGGTGATT	CA1
GCGTGAAATTCTGG	Background
ATATGCAGGCCTCG	Background
GCACTGCGCTCACT	Background
TGACCGACTAATTG	Background
GAGCCCAGGCTGAA	Background
GTCGCAACCGTCTA	Background
AAGGCTCTGAATGT	Background
ACTCCCGATATTCA	Background
TTACTCTTCCACCC	Background
TGAAGACCTCGCAT	CA1
GTCGCGTATCTAGT	Background
TTATGGCCACGCAC	DG
ACCCGAAAAGTCCA	Background
TGTCCGGAGATAGC	Background
GGGAGTGGATTAGT	DG
TCTCCACCGTTATC	Background
GCGGAATATAGATT	Background
CTACAATTTGCTCC	Background
GCATCTCACCTGAT	Background
CAGCCGGGGGCGAG	Background
GTGGATTACTGATG	Background
AAGACCGACACACT	Background
CCTGTTTCTGACCT	Background
ACCTCACTATCGGG	Background
CGGAAATATAGGCA	CA1
AACAGGGCGGTACT	Background
CGGCGCGGTAGTGA	CA2
CTGGCCGATTGGAA	Background
TAGACATAGATGCT	CA1
GCTTTCCCCCCTTT	DG
TCTGGATGCGCCCG	CA1
ACCGGCTTGCTTAT	CA3
TCCAATCAGCCCGA	Background
CGCTGTGATGGCAT	Background
TCCGAAATGTGTGC	Background
CACAGGGTCGCAGA	Background
CCGCATTGAACTGC	CA1
GGAGCGGGAAGGGG	CA1
AACTCATTGGAGGA	CA3
CAAGATCGGAGAAT	Background
GATGCCTAACTGAA	Background
TCTCCTCGATTCGG	Background
TGATGGGTTGTATA	Background
GGACCCCATCATAT	Background
ATAGCGGGGTTACG	CA2
AGATCCGATAACCG	Background
CTTGGAGAACTGAC	Background
TGTGCGCCCACCAG	CA1
GATGCATGTTTCAG	Background
AGCCCTTAACACCG	Background
CGATGTTCCATGGC	CA1
CTTTTCGTCCATCG	Background
ATTCTTCAAAGGGC	Background
TCACGTCGTTAACC	Background
TCCCGGTTACTCCT	Background
CTCCCGTGAGAGTT	CA1
CTAACGGGCGGAGG	CA3
GACACTCCCCATAC	Background
CGACCACACCGTGG	Background
GAAGTTTCCTGATT	DG
ACACACGGAGAAAG	CA3
TTCCTAATGTTTCG	Background
ACCTGCACAGTGAA	Background
TGCAGACTTTTATA	Background
TTAACCGATCAACC	Background
CAACCCGCAGGTAA	Background
AGAACTCAGAATTT	CA2
ATTCTGGCTGCGTA	Background
GACCTTCCTCTCGA	Background
CTTAATGGCGCAAA	Background
ATTACATACGACAT	Background
TGATTAATAGTTAT	Background
ATAAACTGTTTACT	Background
AACGCTACATCAGG	Background
TTGCCGTTTGGGGG	CA1
AGTGTTCCTGGCTC	Background
CGGCGGCTGCTACT	Background
TAAACGAGCTCGAC	Background
AACTGGATGCGTTG	Background
CATTGTTATTTCAA	Background
TCTCACGCTTTCGA	Background
ATACTGGAGCCTAT	Background
CCGCGGCACTCCCC	Background
GCTAGAGCAGGCCC	Background
TCGGTGTAACCGTA	Background
GGGGGGCCTGGACT	Background
ATAAATTCCTCCTG	Background
GTTCCCGACTATCA	Background
AAGACTAAGCCGGA	DG
CGTCCCTAGGCTAG	Background
TAGCCAACGTTTTC	Background
TACACTGTATCACT	Background
TGGCAAAGGGTCCT	CA1
CACTTACTTGTTCT	Background
CAAAGTGTTACCAG	Background
AGTGGCCTAACATG	CA2
ACCACCGAAGCCTA	Background
CTAAAGCACGTGAC	Background
TCAGATGCTAGGTG	Background
CCGTCATATAATGC	Background
CCTGTATCGTACAA	Background
CCAATCAATCCCAT	Background
TTTTAAATATTACA	Background
CAATACAATCTCCA	CA1
CCGCGCTGGAAAGC	Background
AATGCCCACGTGGC	CA2
GACCAAAATTAGGC	Background
ATCGCGTAGTATTG	Background
TGCTTAAGATGATA	Background
TAGCCCAGTAAGTA	Background
CCGAATATGCAGCG	CA1
CCGTTATGCTCCAA	Background
TGTTGTAACATTCA	CA2
TGAAAACCCATACG	Background
GTACCTGATACCTC	Background
GGATGAAGAATGTT	Background
ATCCTTTTTTAAAG	CA1
ATGAGATTTGCATT	Background
ACTCTAGGGCGGGG	CA2
GTATATCGGTCTTT	Background
CCGCCAACGTTTCC	Background
ACTTTCCCCGCTCT	Background
CCCAGTGCACGGGA	Background
TAAGACCTAGTACA	DG
AAGAGCAGGGCGCA	Background
TTGACTAAGCGGTA	Background
TGCTTGAGGAGATC	Background
TGAACATTTTCTGT	CA1
AAGGGGAGCAGGGA	CA3
CCATCACTACCGAA	Background
GACAGTCACATTTA	Background
GTCGAACTACCTAC	DG
TGTCGCCCAGCATA	Background
ATCGAGGCACGCGG	CA1
CGGCGGAAAGTTGT	Background
CGGATTGCCAAGGC	Background
CGTTACAATCAATT	Background
CAACCTCTACGTCG	Background
TCGTTAAGATCAAT	Background
ATCAGTCTGGCTGA	Background
GATATGAGAGAGGC	CA1
TTCGTGCCCGTCTA	Background
GGACGCTAGGTAAT	Background
CATCCCTTTTAACG	Background
TTAACTAACGTTAC	Background
ATGGACGGTTCAAG	Background
GAGAATGTCAATTT	DG
GAAGGAACTTCAAG	CA1
GGTCGTCCGGGTTT	Background
CCTTTCGTCCCGAC	Background
CTTCACCATCCACA	Background
TTAAGACAGTATCT	Background
CAAAATTCGTGCAC	DG
TAGGGTTCCCATCA	Background
ATTGTTTGAACGTT	Background
CGATCCTATCTCTC	Background
CCCATCATAGTGTA	CA1
ACAGGGAAGACGTC	DG
CTCACTACGTTCTA	Background
ATGCTATTGTACAC	CA1
GAGTATCATTGAAA	Background
CCTACCGAATGCTC	Background
TAATGGAACCAACG	Background
GACCCGGTCGCTTC	Background
TCTGCCGCAGACCC	Background
GATAACATGGTGGT	Background
TCACACCGCCCAGC	Background
TCGGGGGTTAACTC	DG
TAACACCCTATTGA	Background
TTGACACGGTGCTC	DG
CGGTGGCCACACAA	Background
TATATTCAAAGCTT	Background
TCATAGCTCAACCA	Background
TAAAATAGGCATGG	Background
TCCACACATATGCT	Background
CACTACACACTCCT	Background
CAGTGGACACTCCG	Background
CCAGTGCGGGAGGG	Background
GAGTTCAAGATAGG	Background
GGTGCTAAGGCTAG	Background
AGGTACTGTGCAAT	Background
TTATTGCCAGGGCA	CA1
TTCAGTTTTAGTGG	DG
TTCAGGTAGTGCCA	Background
ACGGCATTATCGGG	CA3
GGGTCTGAGCTTGG	Background
AAGTGAGGAACGTA	Background
GTAAGTTGACTCAT	Background
TACAAGGATTAATG	DG
AGCTGACTAGCACT	DG
CGAGTCTCGGACAC	Background
CTTAAGAGATCACA	Background
ATAGTGTAGCTCAG	Background
ACGCAATGGCACAC	Background
CATCAACTTAGCCA	Background
GGTACAAAAGTTAC	Background
ATCCAAGTGGTAGC	Background
CAGGGAGCAAACGG	Background
ATTGATTTATTATG	Background
AGGAGACGGATACT	CA1
TCCGGGTGATTCCT	Background
GACTGTAGCGTACT	Background
CAATACTTGCAGTT	DG
GTTGGAAGCGCCAG	Background
TATCCTTTTCGGAT	CA1
CCGGCATCAAGTTT	Background
GCAAAGTATACGGA	Background
GAGCAAGGGATTGA	Background
CCCGACTACATATC	CA2
CACCTATCGTGCAA	DG
AGCCCCGAAGTAAG	Background
GGGATTGATATATA	Background
CCGTAGTGTGGCGA	CA3
GTTTGAACAGCATT	Background
ATGACGGATCCTCG	CA1
TAATTAAATTTAGT	CA1
TTGAGACTGCCGAT	Background
TCCCGCCAGAGTTG	CA1
GGACCGTATTAAAT	Background
CAAGCTCCATACAT	Background
GCATTCACCTGATA	Background
CTGTGAAAACCAAA	Background
CCGGGGCTTACATA	DG
TTATGCGTTCTTTC	Background
CTATCACGAAGCCT	Background
AGCAGGCCATACCA	Background
AGTCGGCGAATCAC	Background
GCTGTCGGCGCAGC	CA3
CATCATAGATAGCG	Background
CGAGACCCATGAAT	Background
ACGAGCTTATGGCG	CA3
AATATCGGACCATG	Background
TTGCGGCGAGTTCC	Background
TCTGTCCACCCACT	CA1
AGGGGCGTTACGGT	Background
CCTAGCCGCCCGCG	Background
CTAAATTTTTGCCA	Background
AAGCTATTCGTTGT	CA3
AAAGCAAAGTCGGC	DG
CTGGGATTGCTACT	Background
CTTCACTCGCCTAT	Background
TAAGTTGCCAGATA	Background
TTTTCGAAGTGGTG	Background
GTCCCGTTCTTCAC	DG
CTTCAACATTCGAA	Background
ACGATAACACCACG	Background
TCTTTCTGAATGGT	Background
AAATCCTACGGTTC	CA2
AATTTACTTCTAAT	DG
TCTAGAACCGATCC	Background
TATCTACGTGCCCT	Background
CTATTGTTATCTCG	Background
AAAGGGACCCACCG	Background
ACGAGATATAATCG	Background
GTGCATTTCACGAT	Background
AATTTCAAGTTCCG	DG
CTAGTAAGCTCAGG	Background
TCATAAGCCGCCAT	Background
CTAGATTCACTGTC	Background
AACAGCACGTCCCA	Background
GACCCGAGGGCAGG	Background
CCTCTAACACTTTC	Background
TCCGGGTTTGAGGC	Background
AACCCATGCCGTCA	CA3
TATAGAAGGTAAAG	DG
ATAGCCTTTGCAAG	Background
ACGCTTAATCATTT	CA1
TGGCCCGAACACGA	Background
GGAGCGGATGCTAC	Background
CTCTGTAACAAAGA	Background
CTCAGTGTACGATT	Background
CTCACCTCTTTGGC	Background
GTGTCAGCACCTTT	CA3
TGAGCGGCCAAGGA	Background
TCTGGTTCTAAGAA	CA2
GCTGTAATAGTTTC	Background
GTACATTCGCTGTT	Background
CTAACGACGGACTG	Background
TGTGGTTCACTACG	Background
CGCCGGTACCCACC	DG
GAAAATCGCTACCT	Background
TGGAGGTATCCCTC	DG
CAGCCGTCCTAATA	Background
CCATTTATTGCCCT	Background
TAAAGCCAGCTAAT	Background
TGGCAGGCCCCTCA	Background
CGGGTGATATCGCG	CA1
TGGTCTTAGGGCTA	Background
GTCCGCTCATGGCG	Background
ATTCGGCTCGATGA	Background
ACTGTCTGCTAATT	Background
CCCTCATCTTTGGG	Background
CCGTTATGACTCGC	Background
GCTATGAGATTTGC	Background
TCCCATAATCGGTT	Background
ACGCTCTGAGACTT	DG
CACGGTCGCCATTC	Background
TGTTCCGAATTACC	Background
ATAGTAACAATGTC	Background
TCCACGCCCGGGGG	Background
TGTTTCATAATTCC	Background
CGAGGAAGCAAGGG	Background
CCGCAATACACACC	Background
CCGACACCGGTTTA	Background
AGACCCAAGATTCA	Background
ATGGCACGCTTTTA	Background
TCAAGATAGTTGCG	Background
GTTACCGAGAGCTA	Background
ACGTGGACCGTCTT	Background
TGGCCCATCTGCAA	Background
GAAATTCGTTATCC	Background
[truncated: 39,788 more rows]

## Sheet: Figure 4d
Figure 4d: Proportion of spatial domains
STAGATE(n=7)
Pianno	4	1	5	0	3	2	6
RMS	0.516068	0.00182482	0	0	0	0	0
GCL	0.483932	0.426399	0	0	0	0	0
IPL	0	0.538929	0.107221	0.0116732	0	0	0
ML	0	0.0310219	0.877462	0.23791	0	0	0.0373333
OPL	0	0	0.0131291	0.645359	0.0225	0	0.101333
GL	0	0	0	0.0761534	0.8525	0.0731364	0.224
ONL	0	0	0	0	0.11625	0.829817	0.008
Background	0	0.00182482	0.00218818	0.0289049	0.00875	0.0970464	0.629333
STAGATE(n=10)
Pianno	9	0	2	7	1	5	4	3	6	8
RMS	1	0	0.203796	0	0	0	0	0	0	0
GCL	0	0.171818	0.767233	0	0	0	0	0	0	0
IPL	0	0.78	0.027972	0.107221	0.0197554	0	0	0	0	0
ML	0	0.0463636	0	0.877462	0.386642	0.0150479	0	0	0	0.0510204
OPL	0	0	0	0.0131291	0.549389	0.78933	0.021601	0	0	0.0994898
GL	0	0	0	0	0.00940734	0.19015	0.853875	0.123609	0.00488599	0.211735
ONL	0	0	0	0	0	0	0.115629	0.770087	0.910423	0.00765306
Background	0	0.00181818	0.000999001	0.00218818	0.0348071	0.00547196	0.00889454	0.106304	0.0846906	0.630102

[truncated: 4 more sheets: Figure 5a-b, Figure 5c, Figure 5d, Figure 6]
