# Supplementary material for: Pianno: a probabilistic framework automating semantic annotation for spatial transcriptomics
Source: Nat Commun. 2024 Apr 2;15:2848. doi: 10.1038/s41467-024-47152-4 (PMC11271244; doi:10.1038/s41467-024-47152-4)
Supplement: Supplementary file 6 — Source Data [file 41467_2024_47152_MOESM6_ESM.zip › SourceData_supplementary_figures.xlsx]

## Sheet: Figure S2
Figure S2: Layer annotation
GT151507	cellassign	Leiden	SpaGCN	SEDR	BayesSpace	DeepST	STAGATE	Pianno(Initial)	Pianno(Renewed)	GT151508	cellassign	Leiden	SpaGCN	SEDR	BayesSpace	DeepST	STAGATE	Pianno(Initial)	Pianno(Renewed)	GT151509	cellassign	Leiden	SpaGCN	SEDR	BayesSpace	DeepST	STAGATE	Pianno(Initial)	Pianno(Renewed)	GT151510	cellassign	Leiden	SpaGCN	SEDR	BayesSpace	DeepST	STAGATE	Pianno(Initial)	Pianno(Renewed)	GT151669	cellassign	Leiden	SpaGCN	SEDR	BayesSpace	DeepST	STAGATE	Pianno(Initial)	Pianno(Renewed)
AAACAACGAATAGTTC-1	L1	L4	L6	L2	L2	L1	L1	L2	L2	AAACAAGTATCTCCCA-1	L2	L3	L3	L3	L3	L3	L4	L3	L3	AAACAAGTATCTCCCA-1	L3	L3	L1	L6	L3	L6	L1	L1	L1	AAACAAGTATCTCCCA-1	L2	L1	L1	L1	unmatch	L1	L1	L1	L1	AAACAAGTATCTCCCA-1	L6	L5	L4	unmatch	L5	unmatch	L4	L4	L4
AAACAAGTATCTCCCA-1	L3	L5	L4	L6	L3	L4	L3	L3	L3	AAACAATCTACTAGCA-1	L2	L4	L1	L1	L1	WM	L1	L1	L1	AAACAATCTACTAGCA-1	L3	L2	L2	L2	L2	L2	L2	L3	L3	AAACACCAATAACTGC-1	L2	L5	L5	L5	L5	L5	L5	L5	L5	AAACACCAATAACTGC-1	L6	L4	WM	L5	L5	L6	L6	L6	L6
AAACAATCTACTAGCA-1	L3	L1	L1	L1	L1	L1	L1	L1	L1	AAACACCAATAACTGC-1	L2	WM	WM	WM	L6	WM	L6	WM	WM	AAACACCAATAACTGC-1	L3	L3	L5	L5	L6	L5	L6	L6	L6	AAACAGAGCGACTCCT-1	L2	L1	L4	L4	unmatch	unmatch	L3	L3	L3	AAACAGAGCGACTCCT-1	L3	L3	L3	L3	unmatch	unmatch	unmatch	L2	L3
AAACACCAATAACTGC-1	WM	WM	WM	WM	L6	WM	WM	WM	WM	AAACAGAGCGACTCCT-1	L2	L1	L1	L1	L1	L1	L1	L1	L1	AAACAGAGCGACTCCT-1	L3	L2	L2	L2	L2	L2	L2	L3	L3	AAACAGCTTTCAGAAG-1	L3	L5	L4	L5	L3	L4	L3	L4	L3	AAACAGGGTCTATATT-1	L6	WM	L6	L5	L5	L5	L5	L5	L5
AAACAGCTTTCAGAAG-1	L3	WM	L5	L3	L5	L5	L5	L6	L6	AAACAGCTTTCAGAAG-1	L2	WM	L3	L4	L5	L5	L5	L5	L6	AAACAGCTTTCAGAAG-1	L3	L5	L3	L4	L4	L4	L5	L4	L4	AAACAGGGTCTATATT-1	L2	L5	L3	L5	L3	L4	L5	L4	L4	AAACATTTCCCGGATT-1	L6	WM	L5	L5	L6	L6	L6	L6	L6
AAACAGGGTCTATATT-1	L3	L6	L5	WM	L5	L5	L5	L6	L6	AAACAGGGTCTATATT-1	L6	L6	L4	L3	L5	L5	L5	L6	L6	AAACAGGGTCTATATT-1	L3	L3	L4	L4	L4	L4	L5	L3	L4	AAACAGTGTTCCTGGG-1	L2	L4	L5	L5	L5	L5	L5	L6	L6	AAACCCGAACGAAATC-1	L6	unmatch	L4	L4	unmatch	unmatch	unmatch	L2	L3
AAACAGTGTTCCTGGG-1	L3	WM	L6	WM	WM	WM	WM	L6	WM	AAACAGTGTTCCTGGG-1	L2	WM	WM	WM	WM	WM	WM	WM	WM	AAACAGTGTTCCTGGG-1	L3	L3	WM	L5	L6	L5	L6	L6	L6	AAACATGGTGAGAGGA-1	WM	WM	WM	WM	L6	WM	WM	WM	WM	AAACCGGAAATGTTAA-1	L6	L6	L4	L4	L4	unmatch	unmatch	L4	L4
AAACATTTCCCGGATT-1	L3	L5	L5	L5	L5	L6	L5	L5	L5	AAACATTTCCCGGATT-1	L2	L2	L5	WM	L5	L4	L5	L4	L4	AAACATTTCCCGGATT-1	L3	unmatch	unmatch	L3	L3	L3	L3	L3	L3	AAACATTTCCCGGATT-1	L2	L3	L3	L5	unmatch	unmatch	L3	L3	L3	AAACCGGGTAGGTACC-1	L6	L4	L5	L4	L5	L5	L5	L5	L4
AAACCACTACACAGAT-1	L3	L3	L2	L2	L2	L2	L2	L3	L3	AAACCACTACACAGAT-1	L2	L3	L2	L3	L2	L2	L2	L3	L3	AAACCCGAACGAAATC-1	L3	unmatch	L1	L6	unmatch	L6	unmatch	L1	L1	AAACCCGAACGAAATC-1	L2	L1	L1	L1	L1	L1	unmatch	L3	L1	AAACCGTTCGTCCAGG-1	L6	L5	L5	L5	L6	L6	L6	L6	L6
AAACCCGAACGAAATC-1	L3	L5	L4	L3	L3	L4	L6	L3	L3	AAACCCGAACGAAATC-1	L2	L2	L2	L2	L3	L2	L3	L3	L3	AAACCGGAAATGTTAA-1	L3	unmatch	L5	L6	L2	L2	L2	L2	L1	AAACCGGAAATGTTAA-1	L2	L3	unmatch	L1	unmatch	L1	L2	L3	L1	AAACCTAAGCAGCCGG-1	L6	WM	WM	WM	WM	L6	L6	WM	L6
AAACCGGGTAGGTACC-1	L3	L6	L4	L5	L4	L5	L5	L5	L5	AAACCGGGTAGGTACC-1	L2	L4	L4	L4	L5	L5	L5	L5	L5	AAACCGGGTAGGTACC-1	L3	L4	L3	L4	L3	L4	L3	L3	L3	AAACCGGGTAGGTACC-1	L2	L4	L4	L5	L3	L3	L3	L3	L3	AAACCTCATGAAGTTG-1	L6	WM	L6	unmatch	L4	L4	L4	L4	L4
AAACCGTTCGTCCAGG-1	L3	L6	L6	L5	L5	L5	L5	L5	L5	AAACCGTTCGTCCAGG-1	L2	L6	L4	L4	L5	L5	L5	L5	L5	AAACCGTTCGTCCAGG-1	L3	L4	L3	L4	L4	L4	L5	L4	L4	AAACCGTTCGTCCAGG-1	L2	L5	L4	L4	L3	L3	L3	L3	L3	AAACGAAGAACATACC-1	L6	L3	L3	L3	L3	L3	L3	L2	L2
AAACCTAAGCAGCCGG-1	L3	WM	L5	L6	L5	L6	L5	L6	L5	AAACCTAAGCAGCCGG-1	L2	L5	L5	L4	L5	L5	L5	L5	L5	AAACCTAAGCAGCCGG-1	L3	L3	L3	L4	L3	L4	L3	L3	L3	AAACCTAAGCAGCCGG-1	L2	L1	L5	L5	L3	L4	L3	L3	L3	AAACGAGACGGTTGAT-1	L6	L3	L4	unmatch	L3	L3	L4	L3	L3
AAACCTCATGAAGTTG-1	L3	WM	L5	L6	L4	L5	L5	L5	L5	AAACCTCATGAAGTTG-1	L2	L4	L3	L4	L5	L5	L5	L5	L5	AAACCTCATGAAGTTG-1	L3	L4	L3	L4	L3	L4	L3	L4	L3	AAACCTCATGAAGTTG-1	L2	L4	L3	L4	L3	L3	L3	L3	L3	AAACGCCCGAGATCGG-1	L6	L6	L6	L4	L6	unmatch	L6	L4	L3
AAACGAAGAACATACC-1	L3	L1	L1	L1	L1	L1	L1	L1	L1	AAACGAAGAACATACC-1	L2	L1	L1	L1	L1	WM	L1	L1	L1	AAACGAAGAACATACC-1	L3	L2	L2	L2	L2	L2	L2	L2	L3	AAACGAAGAACATACC-1	L2	L2	L2	L2	L2	unmatch	L2	L3	L3	AAACGGGCGTACGGGT-1	L6	L6	WM	L5	L6	L6	L6	L6	L6
AAACGACAGTCTTGCC-1	L3	L2	L2	L2	L2	L2	L2	L3	L3	AAACGACAGTCTTGCC-1	L2	L2	L2	L3	L3	L2	L2	L3	L3	AAACGAAGATGGAGTA-1	L3	L3	WM	L5	L6	L1	L6	L6	L6	AAACGAAGATGGAGTA-1	L2	L5	L5	WM	L5	L5	L5	L6	L6	AAACGGTTGCGAACTG-1	L1	WM	unmatch	WM	WM	WM	L6	WM	WM
AAACGAGACGGTTGAT-1	L3	L6	L4	L3	L3	L3	L3	L3	L3	AAACGAGACGGTTGAT-1	L2	L3	L2	L3	L2	L3	L3	L3	L3	AAACGAGACGGTTGAT-1	L3	L1	L1	L1	L1	L1	L1	L1	L1	AAACGAGACGGTTGAT-1	L1	L1	L1	L1	L1	L1	L1	L1	L1	AAACGTGTTCGCCCTA-1	L6	unmatch	unmatch	L3	unmatch	unmatch	unmatch	L2	L2
AAACGCCCGAGATCGG-1	L3	L2	L2	L2	L2	L2	L2	L2	L3	AAACGCCCGAGATCGG-1	L2	L3	L2	L3	L2	L2	L2	L3	L3	AAACGCCCGAGATCGG-1	L3	L4	L3	L4	L3	L3	L3	L4	L3	AAACGCTGGGCACGAC-1	L2	L5	L4	L4	L3	unmatch	L3	L3	L3	AAACTCGGTTCGCAAT-1	WM	WM	WM	WM	WM	WM	L6	WM	WM
AAACGGGCGTACGGGT-1	L3	L5	L5	L5	L5	L6	L5	L5	L5	AAACGGGCGTACGGGT-1	L2	L5	L5	L5	L5	L5	L5	L5	L5	AAACGCTGGGCACGAC-1	L3	L4	L4	L3	L3	L3	L3	L3	L3	AAACGGGCGTACGGGT-1	L3	L3	L4	L5	L3	L4	L3	L3	L3	AAACTCGTGATATAAG-1	L6	unmatch	unmatch	L3	unmatch	WM	unmatch	L2	L2
AAACGGGTTGGTATCC-1	L3	L1	L1	L2	L2	L1	L1	L2	L2	AAACGGGTTGGTATCC-1	L2	L1	L1	L1	L1	WM	L1	L1	L1	AAACGGGCGTACGGGT-1	L3	L3	L3	L4	L3	L4	L3	L3	L3	AAACGGTTGCGAACTG-1	L2	L3	L5	L5	L5	L5	L5	L4	L4	AAACTGCTGGCTCCAA-1	L6	L5	L5	L5	L5	L5	L5	L5	L5
AAACGGTTGCGAACTG-1	L3	L1	WM	WM	WM	L6	L4	L6	L6	AAACGGTTGCGAACTG-1	L2	L2	L6	L4	L5	L5	L5	L6	L6	AAACGGTTGCGAACTG-1	L3	unmatch	L5	L5	L4	L5	L5	L4	L5	AAACGTGTTCGCCCTA-1	L3	L3	L4	L3	L3	L3	L3	L3	L3	AAACTTAATTGCACGC-1	L6	WM	WM	L5	L5	L5	L5	L5	L5
AAACGTGTTCGCCCTA-1	L3	L1	L1	L1	L1	L1	L1	L2	L2	AAACGTGTTCGCCCTA-1	L2	L2	L1	L1	L1	L1	L1	L3	L2	AAACGTGTTCGCCCTA-1	L3	unmatch	unmatch	L3	L3	L3	L3	L3	L3	AAACTCGGTTCGCAAT-1	L3	L3	L5	L5	L3	L4	L3	L4	L4	AAACTTGCAAACGTAT-1	L6	WM	L5	L4	L5	L5	L5	L6	L4
AAACTAACGTGGCGAC-1	L3	L1	L6	L2	L2	L2	L2	L2	L2	AAACTAACGTGGCGAC-1	L2	L2	L2	L3	L2	L2	L2	L3	L3	AAACTAACGTGGCGAC-1	L3	unmatch	L3	L3	L3	L3	L3	L3	L3	AAACTCGTGATATAAG-1	L2	L3	L4	L2	unmatch	unmatch	L3	L3	L3	AAAGACATGAAGTTTA-1	L6	L6	L6	L4	L3	unmatch	L4	L3	L3
AAACTCGGTTCGCAAT-1	L6	L5	L5	L5	L5	L6	L5	L6	L6	AAACTCGGTTCGCAAT-1	L2	L5	L6	L5	L5	L5	L5	L5	L5	AAACTCGGTTCGCAAT-1	L3	L3	L5	L5	L4	L4	L5	L4	L4	AAACTGCTGGCTCCAA-1	L2	L3	L3	L2	unmatch	L2	L2	L3	L3	AAAGACCCAAGTCGCG-1	L3	L3	L3	unmatch	L3	L3	L3	L3	L3
AAACTCGTGATATAAG-1	L3	L1	L1	L1	L1	L1	L1	L1	L1	AAACTCGTGATATAAG-1	L2	L2	L1	L1	L1	L1	L1	L1	L1	AAACTCGTGATATAAG-1	L3	unmatch	unmatch	L2	L3	L3	L2	L3	L3	AAACTTAATTGCACGC-1	WM	L5	WM	L1	L5	L5	L6	L6	L6	AAAGACTGGGCGCTTT-1	L6	L4	L6	unmatch	L4	L4	L4	L3	L3
AAACTGCTGGCTCCAA-1	L3	L5	L4	L5	L5	L3	L3	L4	L4	AAACTGCTGGCTCCAA-1	L2	L6	L5	L2	L4	L3	L4	L4	L4	AAACTGCTGGCTCCAA-1	L3	L4	L3	L3	L3	L3	L3	L3	L3	AAACTTGCAAACGTAT-1	L2	L3	L4	L5	L3	L4	L3	L3	L3	AAAGCTTGCCTACATA-1	L6	unmatch	unmatch	L3	unmatch	WM	unmatch	L2	L1
AAACTTGCAAACGTAT-1	L6	L6	L5	L5	L5	L5	L5	L6	L6	AAACTTGCAAACGTAT-1	L2	L2	L4	L4	L5	L5	L5	L5	L5	AAACTTAATTGCACGC-1	WM	WM	WM	WM	WM	L5	WM	WM	WM	AAAGAATGACCTTAGA-1	WM	WM	WM	WM	WM	WM	WM	WM	WM	AAAGGCCCTATAATAC-1	L6	L5	L6	L5	L6	L6	L6	L6	L6
AAAGAATGTGGACTAA-1	L3	L5	L5	L6	L5	L6	L5	L5	L5	AAAGAATGTGGACTAA-1	L2	L5	L6	WM	L5	L6	L5	L5	L5	AAACTTGCAAACGTAT-1	L3	L4	L3	L4	L4	L4	L5	L4	L3	AAAGAATGTGGACTAA-1	L3	L3	L3	L5	L3	L4	L3	L3	L3	AAAGGCTACGGACCAT-1	L6	L5	WM	WM	WM	L6	L6	WM	L6
AAAGACATGAAGTTTA-1	L3	L3	L2	L2	L2	L2	L2	L2	L2	AAAGACATGAAGTTTA-1	L2	L3	L2	L3	L2	L2	L2	L2	L3	AAAGAATGACCTTAGA-1	WM	WM	WM	WM	WM	WM	WM	WM	WM	AAAGACCCAAGTCGCG-1	L2	L2	L2	L2	L2	L2	L2	L2	L2	AAAGGCTCTCGCGCCG-1	L6	L4	L5	L5	L6	L6	L6	L6	L6
AAAGACCCAAGTCGCG-1	L2	L3	L2	L2	L2	L2	L2	L3	L2	AAAGACCCAAGTCGCG-1	L2	L1	L2	L2	L2	WM	L2	L2	L2	AAAGAATGTGGACTAA-1	L6	L3	L4	L5	L4	L4	L3	L4	L3	AAAGACTGGGCGCTTT-1	L2	L4	L2	L4	L2	L2	L2	L3	L2	AAAGGGATGTAGCAAG-1	L6	L5	L3	unmatch	L4	L4	L3	L3	L3
AAAGACTGGGCGCTTT-1	L3	L6	L5	L6	L5	L5	L5	L5	L5	AAAGACTGGGCGCTTT-1	L2	L6	L3	L4	L4	L3	L4	L4	L4	AAAGACATGAAGTTTA-1	L3	L4	L3	L3	L3	L3	L3	L3	L3	AAAGCTTGCCTACATA-1	L2	L3	L2	L2	unmatch	unmatch	L2	L3	L3	AAAGGGCAGCTTGAAT-1	L6	L4	L3	unmatch	L3	L4	L4	L3	L3
AAAGGCTACGGACCAT-1	L3	L6	L5	L5	L5	L5	L5	L6	L6	AAAGGCTACGGACCAT-1	L2	L6	L4	L5	L5	L5	L5	L5	L5	AAAGACCCAAGTCGCG-1	L3	L2	L2	L2	L2	L2	L2	L2	L2	AAAGGCCCTATAATAC-1	L2	L5	L5	WM	L5	L5	L5	L6	L6	AAAGTAGCATTGCTCA-1	L6	L5	L5	L5	L5	L5	L5	L5	L5
AAAGGCTCTCGCGCCG-1	L3	L6	L6	L5	L5	L5	L5	L5	L5	AAAGGCTCTCGCGCCG-1	L2	L6	L3	L4	L5	L5	L5	L5	L5	AAAGACTGGGCGCTTT-1	L3	L2	unmatch	L2	L3	L3	L3	L3	L3	AAAGGCTACGGACCAT-1	L2	L5	L4	L4	L5	L5	L5	L4	L4	AAAGTCACTGATGTAA-1	L6	L3	L6	unmatch	L3	L3	L3	L3	L3
AAAGGGATGTAGCAAG-1	L3	L3	L2	L3	L2	L3	L2	L3	L3	AAAGGGATGTAGCAAG-1	L2	L4	L2	L2	L2	L2	L3	L3	L3	AAAGCTTGCCTACATA-1	L3	L2	unmatch	L2	L2	L3	L2	L3	L3	AAAGGCTCTCGCGCCG-1	L2	L5	L5	L5	L5	L3	L3	L3	L3	AAAGTCGACCCTCAGT-1	L6	L6	L6	unmatch	L4	L4	L4	L4	L4
AAAGGGCAGCTTGAAT-1	L3	L6	L3	L3	L3	L3	L3	L4	L4	AAAGGGCAGCTTGAAT-1	L2	L3	L4	L2	L4	L3	L4	L4	L4	AAAGGCCCTATAATAC-1	L6	L3	WM	L5	L6	L5	L6	L6	L6	AAAGGGATGTAGCAAG-1	L1	L1	L1	L1	L1	L1	L1	L1	L1	AAAGTGTGATTTATCT-1	L6	L5	L4	L4	L4	unmatch	L4	L4	L4
AAAGGTAAGCTGTACC-1	L3	L1	L1	L1	L1	L1	L1	L2	L2	AAAGGTAAGCTGTACC-1	L2	L1	L1	L1	L1	L1	L1	L3	L3	AAAGGCTACGGACCAT-1	L3	L4	L5	L4	L4	L4	L5	L4	L4	AAAGGGCAGCTTGAAT-1	L2	L1	L1	L1	L1	L1	L1	L1	L1	AAAGTTGACTCCCGTA-1	L6	unmatch	L6	L4	unmatch	unmatch	unmatch	L2	L3
AAAGGTCAACGACATG-1	L3	L5	L2	L2	L2	L2	L2	L3	L3	AAAGGTCAACGACATG-1	L2	L2	L2	L3	L3	L2	L3	L3	L3	AAAGGCTCTCGCGCCG-1	L5	L4	L3	L4	L4	L4	L5	L3	L4	AAAGGTAAGCTGTACC-1	L2	L1	L3	L5	unmatch	unmatch	L3	L3	L3	AAATAACCATACGGGA-1	L6	L6	unmatch	unmatch	L3	L3	L3	L2	L3
AAAGTAGCATTGCTCA-1	L3	L6	L4	WM	L5	L5	L5	L6	L6	AAAGTAGCATTGCTCA-1	L2	L6	L3	L4	L5	L5	L5	L5	L4	AAAGGGATGTAGCAAG-1	L3	L2	L1	L6	L1	L1	L1	L1	L1	AAAGTAGCATTGCTCA-1	L2	L4	L5	L5	L5	L4	L5	L4	L4	AAATAAGGTAGTGCCC-1	L1	L3	L3	L3	unmatch	unmatch	L3	L2	L2
AAAGTCACTGATGTAA-1	L3	L3	L2	L2	L2	L2	L2	L3	L2	AAAGTCACTGATGTAA-1	L2	L3	L1	L1	L2	WM	L1	L1	L1	AAAGGGCAGCTTGAAT-1	L3	L2	L2	L2	L2	L2	L2	L2	L2	AAAGTCACTGATGTAA-1	L2	L5	L2	L2	L2	L2	L2	L2	L2	AAATACCTATAAGCAT-1	L6	L5	L5	L5	L5	L5	L5	L5	L5
AAAGTCGACCCTCAGT-1	L3	WM	L6	L5	L5	L5	L5	L5	L5	AAAGTCGACCCTCAGT-1	L2	L2	L4	L4	L5	L5	L5	L5	L5	AAAGGTAAGCTGTACC-1	L3	L5	L3	L3	L3	L3	L3	L3	L3	AAAGTCGACCCTCAGT-1	L2	L5	L4	L4	L3	L3	L3	L3	L3	AAATAGCTTAGACTTT-1	L6	unmatch	L3	L4	unmatch	unmatch	unmatch	L2	L2
AAAGTGTGATTTATCT-1	L3	L2	L3	L3	L3	L4	L3	L3	L3	AAAGTGTGATTTATCT-1	L2	L2	L3	L3	L3	L3	L3	L3	L3	AAAGTAGCATTGCTCA-1	L3	L4	L5	L4	L4	L4	L5	L3	L4	AAAGTGCCATCAATTA-1	L2	L3	L3	L2	unmatch	unmatch	L3	L3	L3	AAATAGGGTGCTATTG-1	L6	WM	L5	L5	L6	L6	L6	L6	L5
AAAGTTGACTCCCGTA-1	L3	L2	L3	L3	L3	L4	L6	L3	L3	AAAGTTGACTCCCGTA-1	L2	L2	L2	L4	L3	L2	L3	L3	L3	AAAGTCACTGATGTAA-1	L3	L2	L2	L2	L2	L2	L2	L2	L2	AAAGTGTGATTTATCT-1	L1	L1	L1	L1	L1	L1	unmatch	L1	L1	AAATCCGATACACGCC-1	L6	L5	L5	L5	L6	L6	L6	L6	L6
AAATAACCATACGGGA-1	L1	WM	L1	L1	L1	L1	L1	L1	L1	AAATAACCATACGGGA-1	L2	L2	L1	L1	L1	WM	L1	L1	L1	AAAGTCGACCCTCAGT-1	L3	L3	L3	L3	L3	L3	L3	L3	L3	AAAGTTGACTCCCGTA-1	L2	L1	L1	L1	L1	L1	unmatch	L1	L1	AAATCGTGTACCACAA-1	L6	L4	L5	L5	L5	L5	L5	L5	L5
AAATAAGGTAGTGCCC-1	L3	L3	L1	L1	L2	L1	L1	L2	L2	AAATAAGGTAGTGCCC-1	L2	L1	L1	L1	L1	L1	L1	L1	L1	AAAGTGCCATCAATTA-1	L3	L4	unmatch	L3	L3	L3	L2	L3	L3	AAATAACCATACGGGA-1	L2	L1	L2	L2	L2	L2	L3	L3	L3	AAATCTAGCCCTGCTA-1	L6	unmatch	L5	L5	L5	L5	L5	L5	L5
AAATACCTATAAGCAT-1	L3	L5	L3	L5	L5	L3	L3	L4	L4	AAATACCTATAAGCAT-1	L2	L6	L5	L5	L4	L3	L4	L4	L4	AAAGTGTGATTTATCT-1	L3	L3	L1	L6	unmatch	L6	L1	L1	L1	AAATAAGGTAGTGCCC-1	L2	L2	L2	L2	L2	L2	L2	L2	L2	AAATGATTCGATCAGC-1	L6	unmatch	unmatch	L3	unmatch	WM	unmatch	L2	L2
AAATAGCTTAGACTTT-1	L3	L2	L2	L3	L2	L4	L6	L3	L3	AAATAGCTTAGACTTT-1	L2	L2	L2	L2	L3	L2	L2	L2	L3	AAAGTTGACTCCCGTA-1	L3	unmatch	L1	L6	unmatch	L6	unmatch	L1	L1	AAATACCTATAAGCAT-1	L2	L3	L2	L2	unmatch	unmatch	L3	L3	L3	AAATGCTCGTTACGTT-1	L6	L4	L3	unmatch	L3	WM	L3	L3	L3
AAATAGGGTGCTATTG-1	L3	L5	L3	L5	L5	L4	L3	L5	L4	AAATAGGGTGCTATTG-1	L2	L5	L5	L4	L5	L4	L4	L4	L4	AAATAACCATACGGGA-1	L3	L3	unmatch	L2	L2	L2	L2	L3	L3	AAATAGCTTAGACTTT-1	L2	L1	L1	L1	L1	L1	unmatch	L1	L1	AAATGGCATGTCTTGT-1	L6	L3	unmatch	unmatch	L3	L3	L3	L3	L3
AAATCACTCCTAAACG-1	L3	L2	L2	L2	L2	L2	L2	L2	L3	AAATCACTCCTAAACG-1	L2	L5	L3	L4	L3	L2	L3	L3	L3	AAATAAGGTAGTGCCC-1	L3	L2	L2	L2	L2	L2	L2	L3	L2	AAATAGGGTGCTATTG-1	L2	L1	unmatch	L3	unmatch	unmatch	L3	L3	L3	AAATGGCCCGTGCCCT-1	L6	L5	WM	L5	L5	L5	L5	L5	L5
AAATCCGATACACGCC-1	L3	WM	L5	L5	L5	L6	L5	L6	L5	AAATCCGATACACGCC-1	L2	L6	L5	L4	L5	L5	L5	L5	L5	AAATACCTATAAGCAT-1	L3	L4	unmatch	L2	L3	L3	L3	L3	L3	AAATCCGATACACGCC-1	L3	L3	L4	L5	L3	L4	L3	L3	L3	AAATGGTCAATGTGCC-1	L6	L6	L4	unmatch	L4	L4	L4	L4	L4
AAATCGTGTACCACAA-1	L3	L4	L6	L5	L5	L3	L3	L4	L4	AAATCGTGTACCACAA-1	L2	L4	L4	L5	L5	L3	L4	L4	L4	AAATAGCTTAGACTTT-1	L3	unmatch	L1	L6	unmatch	L6	unmatch	L1	L1	AAATCGCGGAAGGAGT-1	L2	L3	L5	L5	L5	L5	L5	L6	L6	AAATGTGGGTGCTCCT-1	L6	L6	unmatch	L3	L3	WM	L3	L3	L3
AAATCTAGCCCTGCTA-1	L3	L5	L4	L6	L3	L4	L3	L4	L4	AAATCTAGCCCTGCTA-1	L2	L2	L5	L4	L3	L4	L4	L3	L3	AAATAGGGTGCTATTG-1	L3	L3	L4	L3	L3	L3	L3	L3	L3	AAATCGTGTACCACAA-1	L2	L5	L3	L3	unmatch	L3	L3	L3	L3	AAATTAACGGGTAGCT-1	L6	L4	L6	unmatch	L4	L4	L4	L3	L4
AAATGATTCGATCAGC-1	L3	L1	L1	L1	L1	L1	L1	L1	L1	AAATGACTGATCAAAC-1	L2	L5	L6	WM	L5	WM	WM	L6	L6	AAATCCGATACACGCC-1	L3	L3	L4	L4	L3	L4	L3	L4	L3	AAATCTAGCCCTGCTA-1	L2	L3	unmatch	L2	unmatch	L2	L2	L3	L2	AAATTACACGACTCTG-1	L6	L3	unmatch	unmatch	L3	L3	L3	L3	L3
AAATGCTCGTTACGTT-1	L3	L6	L4	L3	L3	L3	L3	L3	L3	AAATGATTCGATCAGC-1	L2	L2	L1	L1	L1	L1	L1	L1	L1	AAATCGCGGAAGGAGT-1	L3	L3	WM	L5	L6	L1	L6	L6	L6	AAATGACTGATCAAAC-1	L2	L3	L5	L3	L5	L5	L5	L6	L6	AAATTACCTATCGATG-1	L3	L3	unmatch	L3	unmatch	unmatch	unmatch	L2	L2
AAATGGCATGTCTTGT-1	L3	L1	L1	L1	L1	L1	L1	L1	L1	AAATGCTCGTTACGTT-1	L2	L3	L4	L3	L4	L3	L3	L3	L3	AAATCGTGTACCACAA-1	L3	L2	L3	L3	L3	L3	L3	L3	L3	AAATGATTCGATCAGC-1	L2	L3	L4	L3	unmatch	unmatch	L3	L3	L3	AAATTCCAGGTCCAAA-1	L6	unmatch	L4	L3	unmatch	unmatch	unmatch	L2	L2
AAATGGCCCGTGCCCT-1	WM	L5	L6	L6	L5	L6	L5	L6	L6	AAATGGCATGTCTTGT-1	L1	L1	L1	L1	L1	WM	L1	L1	L1	AAATCTAGCCCTGCTA-1	L6	unmatch	L1	L2	L3	L2	unmatch	L2	L2	AAATGCTCGTTACGTT-1	L1	L1	L1	L1	L1	L1	L1	L1	L1	AAATTGATAGTCCTTT-1	L6	L6	L5	L5	L6	L6	L6	L6	L6
AAATGGTCAATGTGCC-1	L3	L4	L4	L5	L4	L3	L3	L3	L3	AAATGGCCCGTGCCCT-1	L2	WM	L4	L4	L5	L5	L5	L6	L6	AAATGACTGATCAAAC-1	L3	L3	L5	L5	L4	L5	L5	L5	L5	AAATGGCATGTCTTGT-1	L2	L2	L2	L2	L2	L2	L2	L2	L3	AAATTGGTGAGAAGCA-1	L6	unmatch	unmatch	L3	unmatch	unmatch	unmatch	L2	L2
AAATGTATCTTATCCC-1	L3	L5	L6	L5	L5	L1	L4	L5	L4	AAATGGTCAATGTGCC-1	L2	L4	L3	L2	L4	L3	L4	L4	L4	AAATGATTCGATCAGC-1	L3	L4	unmatch	L2	L3	L3	L3	L3	L3	AAATGGCCCGTGCCCT-1	L2	L3	L5	L5	L3	L4	L5	L3	L4	AAATTTACCGAAATCC-1	L6	L3	L3	L3	L3	unmatch	L3	L3	L3
AAATGTGGGTGCTCCT-1	L3	L1	L1	L1	L1	L1	L1	L1	L1	AAATGTGGGTGCTCCT-1	L2	L1	L1	L1	L1	WM	L1	L1	L1	AAATGCTCGTTACGTT-1	L3	L1	L1	L1	L1	L1	L1	L1	L1	AAATGGTCAATGTGCC-1	L2	L3	unmatch	L2	L2	L2	L2	L2	L2	AAATTTGCGGGTGTGG-1	L6	L5	L5	L5	L5	L5	L5	L5	L5
AAATTAACGGGTAGCT-1	L3	L6	L4	L3	L3	L3	L3	L3	L3	AAATTAACGGGTAGCT-1	L2	L6	L3	L4	L4	L3	L4	L3	L3	AAATGGCATGTCTTGT-1	L3	L2	L2	L2	L2	L2	L2	L3	L3	AAATGTATCTTATCCC-1	L2	L4	L2	L2	unmatch	L2	L2	L2	L3	AACAACTGGTAGTTGC-1	L6	L4	L4	unmatch	L4	L4	L4	L3	L3
AAATTAATAAGCGCGA-1	L3	L6	L6	L6	L5	L5	L5	L5	L5	AAATTAATAAGCGCGA-1	L4	L6	L3	L2	L5	L5	L5	L4	L5	AAATGGCCCGTGCCCT-1	L3	L4	L5	L4	L4	L5	L5	L5	L4	AAATGTGGGTGCTCCT-1	L2	L2	L3	L3	L2	unmatch	L3	L3	L3	AACAATACATTGTCGA-1	L6	L4	L5	L5	L6	L6	L6	L6	L6
AAATTACACGACTCTG-1	L1	L1	L1	L1	L1	L1	L1	L1	L1	AAATTACACGACTCTG-1	L2	L1	L1	L1	L1	L1	L1	L1	L1	AAATGGTCAATGTGCC-1	L3	L1	L2	L2	L2	L2	L2	L3	L2	AAATTAACGGGTAGCT-1	L2	L1	L1	L1	L2	L1	L2	L2	L2	AACAATTACTCTACGC-1	L6	L5	L6	unmatch	L4	L4	L4	L3	L3
AAATTACCTATCGATG-1	L3	L3	L2	L2	L2	L2	L2	L2	L2	AAATTACCTATCGATG-1	L1	L1	L1	L1	L1	L1	L1	L1	L1	AAATGTATCTTATCCC-1	L3	L4	unmatch	L2	L3	L3	L3	L3	L3	AAATTAATAAGCGCGA-1	L3	L2	L4	L2	unmatch	L3	L3	L3	L3	AACACACGCTCGCCGC-1	L6	L5	L5	L5	L5	L5	L5	L5	L5
AAATTCCAGGTCCAAA-1	L3	L2	L2	L2	L2	L4	L6	L2	L3	AAATTCCAGGTCCAAA-1	L2	L2	L6	L2	L3	L1	L2	L3	L3	AAATGTGGGTGCTCCT-1	L3	L2	L2	L2	L2	L2	L2	L3	L3	AAATTACACGACTCTG-1	L3	L2	L2	L2	L2	L2	L2	L3	L3	AACACGACTGTACTGA-1	L6	L5	unmatch	unmatch	L3	L3	L3	L3	L3
AAATTGATAGTCCTTT-1	L3	WM	WM	WM	L5	L5	L5	L6	L6	AAATTGATAGTCCTTT-1	L2	L6	L6	L2	L5	L5	L5	L5	L6	AAATTAACGGGTAGCT-1	L3	L2	L2	L2	L2	L2	L2	L3	L3	AAATTACCTATCGATG-1	L2	L2	L2	L2	L2	L2	L2	L2	L2	AACACGAGACGCGGCC-1	L6	L6	L6	L4	L5	L5	L5	L5	L4
AAATTGCGGCGGTTCT-1	L3	L3	L2	L2	L2	L2	L2	L3	L3	AAATTGCGGCGGTTCT-1	L2	L3	L2	L2	L2	L2	L2	L3	L3	AAATTAATAAGCGCGA-1	L3	L4	L3	L3	L3	L3	L3	L4	L3	AAATTCCAGGTCCAAA-1	L2	L1	unmatch	L1	unmatch	L1	L2	L3	L2	AACACGCGGCCGCGAA-1	L6	L4	unmatch	L3	L3	WM	L3	L3	L3
AAATTGGTGAGAAGCA-1	L1	L1	L1	L1	L1	L1	L1	L1	L1	AAATTGGTGAGAAGCA-1	L2	L1	L1	L1	L1	L1	L1	L1	L2	AAATTACACGACTCTG-1	L3	L4	unmatch	L3	L2	L2	L2	L3	L3	AAATTGATAGTCCTTT-1	L2	L3	L5	L5	L5	L5	L5	L4	L4	AACAGCTGTGTGGCAA-1	L6	L4	L5	L5	L6	L6	L6	L6	L6
AAATTTACCGAAATCC-1	L3	L3	L1	L1	L1	L1	L1	L1	L1	AAATTTACCGAAATCC-1	L2	L1	L1	L1	L1	WM	L1	L2	L2	AAATTACCTATCGATG-1	L3	L2	L5	L6	L2	L1	L1	L2	L1	AAATTGGTGAGAAGCA-1	L2	L3	L4	L3	L3	L3	L3	L3	L3	AACAGGAAATCGAATA-1	L1	L4	L3	unmatch	L3	L3	L3	L3	L3
AAATTTGCGGGTGTGG-1	L3	L4	L5	L5	L5	L5	L5	L5	L5	AAATTTGCGGGTGTGG-1	L2	L4	L4	L4	L5	L5	L5	L5	L5	AAATTCCAGGTCCAAA-1	L3	unmatch	L1	L6	unmatch	L6	unmatch	L2	L1	AAATTTACCGAAATCC-1	L2	L2	L2	L3	unmatch	L3	L3	L3	L3	AACAGGATGGGCCGCG-1	L6	L4	L6	unmatch	L4	L4	L4	L3	L3
AACAACTGGTAGTTGC-1	L3	L4	L4	L6	L3	L3	L3	L3	L4	AACAACTGGTAGTTGC-1	L2	L6	L4	L2	L4	L3	L4	L4	L3	AAATTGATAGTCCTTT-1	L3	L4	L5	L5	L4	L5	L5	L4	L4	AAATTTGCGGGTGTGG-1	L2	L4	L3	L5	L3	L3	L3	L4	L4	AACAGGTAGTATGGAT-1	L6	WM	L6	L4	L4	unmatch	L4	L4	L4
AACAATACATTGTCGA-1	L3	WM	WM	WM	WM	WM	WM	WM	WM	AACAATACATTGTCGA-1	L2	L5	WM	WM	L6	WM	L5	L6	L6	AAATTGCGGCGGTTCT-1	L3	L2	L1	L1	L2	L1	L1	L2	L1	AACAACTGGTAGTTGC-1	L2	L4	L1	L1	L1	L1	L1	L1	L1	AACATATCAACTGGTG-1	L2	L3	L3	L3	unmatch	unmatch	unmatch	L2	L2
AACAATTACTCTACGC-1	L4	L6	L4	L5	L4	L3	L3	L4	L4	AACAATTACTCTACGC-1	L2	L4	L4	L2	L4	L3	L4	L4	L4	AAATTGGTGAGAAGCA-1	L3	L4	L3	L3	L3	L3	L3	L3	L3	AACAATACATTGTCGA-1	L2	L5	L5	L5	L5	L5	L5	L5	L4	AACATCGATACGTCTA-1	L2	unmatch	L3	L3	unmatch	unmatch	unmatch	L2	L2
AACACACGCTCGCCGC-1	L3	L5	L4	L6	L5	L4	L3	L4	L4	AACACACGCTCGCCGC-1	L2	L5	L5	L2	L3	L3	L4	L4	L4	AAATTTACCGAAATCC-1	L3	L2	unmatch	L3	L2	L3	L2	L3	L3	AACAATTACTCTACGC-1	L2	L2	unmatch	L1	L2	L2	L2	L3	L2	AACATTGAAGTTGATC-1	L6	L4	WM	L5	L6	L6	L6	L6	L6
AACACGACTGTACTGA-1	L3	L1	L1	L1	L1	L1	L1	L1	L1	AACACGACTGTACTGA-1	L2	L3	L1	L1	L1	WM	L1	L1	L1	AAATTTGCGGGTGTGG-1	L3	L4	L3	L4	L4	L4	L3	L4	L3	AACACACGCTCGCCGC-1	L2	L3	L2	L2	unmatch	L2	L2	L2	L2	AACATTGTGACTCGAG-1	L6	L5	WM	WM	WM	L6	L6	WM	WM
AACACGAGACGCGGCC-1	L6	L6	L5	L5	L5	L5	L5	L6	L6	AACACGAGACGCGGCC-1	L2	L4	L4	L4	L5	L5	L5	L5	L5	AACAACTGGTAGTTGC-1	L3	L1	L2	L2	L2	L2	L2	L3	L2	AACACGACTGTACTGA-1	L2	L2	L2	L2	L2	L2	L2	L3	L3	AACCAAGACTTCTCTG-1	L6	L4	L6	unmatch	L4	L4	L4	L4	L4
AACACGCGGCCGCGAA-1	L3	L3	L2	L2	L2	L2	L2	L2	L2	AACACGCGGCCGCGAA-1	L2	L1	L1	L2	L2	WM	L1	L1	L1	AACAATACATTGTCGA-1	L3	L4	L5	L5	L4	L5	L5	L5	L5	AACACGAGACGCGGCC-1	L3	L3	L4	L5	L3	L3	L3	L3	L3	AACCAGTATCACTCTT-1	L6	L3	L3	L3	L3	unmatch	L3	L2	L3
AACAGCTGTGTGGCAA-1	L3	WM	WM	WM	WM	WM	WM	WM	L6	AACAGCTGTGTGGCAA-1	L2	L5	WM	L5	L6	WM	L6	L6	L6	AACAATTACTCTACGC-1	L3	L1	unmatch	L3	L2	L3	L2	L3	L3	AACACGCGGCCGCGAA-1	L2	L2	L2	L2	L2	L2	L2	L3	L2	AACCATAGGGTTGAAC-1	L6	WM	WM	L5	L5	L5	L5	L5	L5
AACAGGAAATCGAATA-1	L3	L3	L1	L2	L2	L1	L2	L2	L2	AACAGGAAATCGAATA-1	L1	L1	L1	L1	L1	WM	L1	L1	L1	AACACACGCTCGCCGC-1	L3	L3	unmatch	L2	L3	L2	L2	L2	L3	AACAGCTGTGTGGCAA-1	L2	L5	L5	L5	L5	L5	L5	L5	L4	AACCATGGGATCGCTA-1	L6	L3	L3	unmatch	L3	L4	L3	L3	L3
AACAGGATGGGCCGCG-1	L3	L4	L6	L5	L4	L3	L3	L4	L4	AACAGGATGGGCCGCG-1	L2	L5	L4	L4	L4	L3	L4	L4	L4	AACACGACTGTACTGA-1	L3	L2	L2	L2	L2	L2	L2	L3	L3	AACAGGAAATCGAATA-1	L2	L2	L2	L2	L2	L2	L2	L2	L2	AACCCAGAGACGGAGA-1	L6	L4	unmatch	unmatch	L3	L4	L4	L3	L3
AACAGGTAGTATGGAT-1	L3	L1	L4	L3	L3	L4	L3	L3	L3	AACAGGTAGTATGGAT-1	L2	L2	L6	L2	L3	L3	L3	L3	L3	AACACGAGACGCGGCC-1	L3	L4	L3	L4	L4	L4	L5	L4	L4	AACAGGATGGGCCGCG-1	L2	L1	unmatch	L1	unmatch	L2	L2	L3	L3	AACCCATCCCATGATC-1	L6	L4	L5	L5	L5	L5	L5	L5	L5
AACATAGCGTGTATCG-1	L3	L5	L6	L6	L5	L5	L5	L5	L5	AACATAGCGTGTATCG-1	L2	L5	L6	L5	L5	L6	L6	L6	L6	AACACGCGGCCGCGAA-1	L3	L1	L2	L1	L2	L2	L2	L2	L2	AACAGGTAGTATGGAT-1	L2	L1	L1	L1	L1	L1	unmatch	L1	L1	AACCCGACAACCCGTG-1	WM	WM	unmatch	WM	WM	L6	L6	WM	WM
AACATATCAACTGGTG-1	L3	L3	L1	L2	L2	L1	L2	L3	L2	AACATATCAACTGGTG-1	L2	L1	L1	L1	L1	L1	L1	L1	L1	AACAGCTGTGTGGCAA-1	L3	L3	L5	L5	L4	L5	L5	L5	L5	AACATAGCGTGTATCG-1	L5	L5	L4	L5	L5	L5	L5	L5	L4	AACCCGAGCAGAATCG-1	L6	WM	L6	L5	L5	L5	L5	L5	L5
AACATCGATACGTCTA-1	L1	L1	L1	L1	L1	L1	L1	L1	L1	AACATCGATACGTCTA-1	L2	L1	L1	L1	L1	L1	L1	L1	L1	AACAGGAAATCGAATA-1	L3	L2	L2	L2	L2	L2	L2	L2	L2	AACATATCAACTGGTG-1	L2	L2	unmatch	L2	L2	L2	L2	L2	L2	AACCCTACTGTCAATA-1	L6	unmatch	L3	L4	unmatch	unmatch	unmatch	L2	L3
AACATTGGTCAGCCGT-1	L3	L3	L6	L2	L2	L2	L2	L2	L2	AACATTGTGACTCGAG-1	L2	L3	L4	L5	L5	L5	L5	L6	L6	AACAGGATGGGCCGCG-1	L3	L3	unmatch	L3	L2	L3	L2	L3	L3	AACATCGATACGTCTA-1	L3	L5	L4	L4	unmatch	unmatch	L3	L3	L3	AACCCTGGTGGAACCA-1	L6	L3	L3	L3	L3	L3	L3	L3	L3
AACATTGTGACTCGAG-1	L3	WM	L1	WM	WM	L1	WM	L6	L6	AACCAAGACTTCTCTG-1	WM	L4	L3	L4	L5	L5	L5	L5	L5	AACAGGTAGTATGGAT-1	L3	unmatch	L1	L6	unmatch	L6	L1	L1	L1	AACATTGAAGTTGATC-1	L2	L5	L5	WM	L5	L5	L6	L6	L6	AACCGAGCTTGGTCAT-1	L3	unmatch	L3	unmatch	unmatch	L3	unmatch	L3	L3
AACCAAGACTTCTCTG-1	L3	L5	L5	L5	L4	L5	L5	L5	L5	AACCAGTATCACTCTT-1	L2	L1	L1	L1	L1	WM	L2	L2	L2	AACATAGCGTGTATCG-1	L3	L3	L5	L5	L4	L5	L5	L4	L4	AACATTGTGACTCGAG-1	L2	L5	L5	L5	L5	L5	L5	L4	L4	AACCGCTAAGGGATGC-1	L6	L5	L5	L4	L5	unmatch	L4	L4	L4
AACCAGTATCACTCTT-1	L1	L1	L1	L1	L1	L1	L1	L1	L1	AACCATGGGATCGCTA-1	L2	L3	L2	L3	L2	L2	L2	L3	L3	AACATATCAACTGGTG-1	L3	L2	L1	L2	L2	L1	L1	L2	L2	AACCAAGACTTCTCTG-1	L2	L4	L3	L4	L3	L3	L3	L3	L3	AACCGTTGTGTTTGCT-1	L6	L3	L3	unmatch	L3	L3	L3	L3	L3
AACCATGGGATCGCTA-1	L3	L3	L3	L3	L3	L3	L3	L3	L3	AACCCAGAGACGGAGA-1	L2	L3	L2	L2	L2	L2	L3	L3	L3	AACATCGATACGTCTA-1	L3	L2	L3	L3	L3	L3	L3	L3	L3	AACCAGTATCACTCTT-1	L2	L2	L3	L3	unmatch	L3	L3	L3	L3	AACCTCGCTTTAGCCC-1	L6	L6	L5	L5	L6	L6	L6	L6	L6
AACCCAGAGACGGAGA-1	L3	L3	L2	L3	L2	L3	L3	L3	L3	AACCCATCCCATGATC-1	WM	WM	WM	WM	L6	WM	L6	WM	WM	AACATTGAAGTTGATC-1	L6	L3	WM	L5	L6	L5	L6	L6	L6	AACCATAGGGTTGAAC-1	WM	WM	WM	WM	L6	WM	L6	L6	L6	AACCTGTCACGGAATT-1	L6	WM	unmatch	L3	unmatch	unmatch	unmatch	L2	L2
AACCCGACAACCCGTG-1	WM	WM	WM	WM	L6	WM	WM	WM	WM	AACCCGACAACCCGTG-1	L2	WM	WM	WM	WM	WM	WM	WM	WM	AACATTGTGACTCGAG-1	L3	L3	L5	L4	L4	L4	L5	L5	L5	AACCATGGGATCGCTA-1	L2	unmatch	L1	L1	L1	L1	L1	L1	L1	AACCTTTAAATACGGT-1	L6	L6	L5	L5	L6	L6	L6	L6	L6
AACCCGAGCAGAATCG-1	L3	L2	L5	L5	L5	L4	L3	L4	L4	AACCCGAGCAGAATCG-1	L2	L5	L6	L5	L3	L6	L4	L3	L3	AACCAAGACTTCTCTG-1	L3	L3	L3	L3	L3	L3	L3	L3	L3	AACCCAGAGACGGAGA-1	L2	L1	L1	L1	L1	L1	L1	L1	L1	AACCTTTACGACGTCT-1	L3	unmatch	L3	L3	L3	L3	L3	L3	L3
AACCCGATAGGGCTTC-1	L3	L3	L2	L2	L2	L2	L2	L2	L3	AACCCGATAGGGCTTC-1	L2	L3	L2	L3	L2	L2	L2	L3	L3	AACCAGTATCACTCTT-1	L3	L4	unmatch	L3	L2	L3	L3	L3	L3	AACCCATCCCATGATC-1	L2	L5	L5	L5	L5	L5	L5	L5	L5	AACGAAAGTCGTCCCA-1	L6	L4	WM	L5	L5	L5	L5	L5	L5
AACCCTACTGTCAATA-1	L3	L2	L4	L3	L2	L4	L6	L3	L3	AACCCGCTGTATTCCA-1	L2	WM	WM	WM	WM	WM	WM	L6	L6	AACCATAGGGTTGAAC-1	WM	WM	WM	WM	WM	WM	WM	WM	WM	AACCCGACAACCCGTG-1	L2	L5	L5	L5	L5	L5	L5	L5	L5	AACGATAATGCCGTAG-1	L6	WM	L5	L5	L6	L6	L6	L6	L6
AACCCTGGTGGAACCA-1	L3	L3	L1	L1	L1	L1	L1	L1	L1	AACCCTACTGTCAATA-1	L2	L1	L2	L2	L3	L2	L3	L3	L3	AACCATGGGATCGCTA-1	L3	L1	L1	L1	L1	L1	L1	L1	L1	AACCCGAGCAGAATCG-1	L3	L4	L2	L4	unmatch	L2	L2	L3	L2	AACGATAGAAGGGCCG-1	L3	L3	L4	unmatch	L3	L3	L3	L3	L3
AACCGAGCTTGGTCAT-1	L1	L3	L2	L2	L2	L2	L6	L3	L3	AACCCTGGTGGAACCA-1	L2	L1	L1	L1	L1	L1	L1	L1	L1	AACCCAGAGACGGAGA-1	L3	L1	L1	L1	L1	L5	L1	L1	L1	AACCCGCTGTATTCCA-1	L2	L3	L5	L3	L5	L5	L5	L6	L6	AACGATATGTCAACTG-1	L2	L3	L3	unmatch	L3	L3	L3	L3	L3
AACCGCTAAGGGATGC-1	L3	L5	L3	L3	L3	L4	L3	L3	L3	AACCGAGCTTGGTCAT-1	L3	L3	L2	L2	L2	L2	L2	L3	L3	AACCCATCCCATGATC-1	L6	L3	L5	L5	L6	L5	L6	L5	L6	AACCCTACTGTCAATA-1	L2	L1	L1	L1	L1	L1	unmatch	L1	L1	AACGCATGATCTGGGT-1	L3	unmatch	L3	L3	unmatch	unmatch	unmatch	L2	L3
AACCGTTGTGTTTGCT-1	L1	L1	L1	L1	L1	L1	L1	L1	L1	AACCGCTAAGGGATGC-1	L2	L2	L4	L2	L3	L3	L4	L3	L3	AACCCGACAACCCGTG-1	L3	L3	L5	L5	L6	L5	L5	L5	L5	AACCCTGGTGGAACCA-1	L2	L2	L2	L2	L2	L2	L2	L3	L3	AACGCGACCTTGGGCG-1	WM	WM	unmatch	WM	WM	unmatch	L6	WM	WM
AACCTAAAGCCGTCCG-1	L1	L2	L1	L1	L1	L1	L1	L2	L2	AACCGTTGTGTTTGCT-1	L1	L1	L1	L1	L1	WM	L1	L1	L1	AACCCGAGCAGAATCG-1	L3	L3	L2	L3	L3	L2	L2	L2	L2	AACCGAGCTTGGTCAT-1	L2	L2	L1	L1	L2	L1	L1	L1	L1	AACGCGGTCTCCAGCC-1	L6	L3	L3	unmatch	unmatch	L3	unmatch	L3	L3
AACCTCGCTTTAGCCC-1	L3	L5	L5	L5	L5	L6	L5	L5	L5	AACCTAAAGCCGTCCG-1	L2	L2	L2	L3	L2	L2	L2	L2	L2	AACCCGCTGTATTCCA-1	L3	L3	L5	L5	L4	L5	L5	L4	L4	AACCGCTAAGGGATGC-1	L2	L1	L1	L1	unmatch	L1	L1	L1	L1	AACGCTGTTGCTGAAA-1	L6	L5	L5	L5	L5	L5	L5	L5	L5
AACCTGTCACGGAATT-1	L3	L2	L2	L2	L2	L4	L2	L2	L3	AACCTCGCTTTAGCCC-1	L2	L5	L5	L5	L5	L6	L5	L5	L5	AACCCTACTGTCAATA-1	L3	unmatch	L1	L6	unmatch	L6	unmatch	L1	L1	AACCGTTGTGTTTGCT-1	L2	L2	L2	L2	L2	L2	L2	L2	L3	AACGGACGTACGTATA-1	L6	L6	L5	L5	L5	L5	L5	L5	L5
AACCTTTAAATACGGT-1	L3	L5	L5	L5	L5	L6	L5	L5	L5	AACCTGTCACGGAATT-1	L2	L5	L6	L3	L3	L1	L2	L2	L2	AACCCTGGTGGAACCA-1	L3	L2	L2	L2	L2	L2	L2	L3	L3	AACCTCGCTTTAGCCC-1	L2	L3	L5	L5	L3	L4	L3	L3	L3	AACGGCCATCTCCGGT-1	L6	L4	L5	L5	L5	L5	L5	L5	L5
AACCTTTACGACGTCT-1	L3	L1	L1	L1	L1	L1	L1	L1	L1	AACCTTTAAATACGGT-1	L4	L5	L5	L4	L5	L4	L5	L4	L4	AACCGAGCTTGGTCAT-1	L3	L1	L1	L6	L1	L1	unmatch	L2	L1	AACCTGTCACGGAATT-1	L2	L1	L1	L1	unmatch	L1	L2	L3	L2	AACGTACTGTGGGTAC-1	L6	L5	L5	L5	L5	L5	L5	L5	L5
AACGATAATGCCGTAG-1	L3	WM	L5	L5	L5	L6	L3	L5	L4	AACCTTTACGACGTCT-1	L2	L2	L1	L1	L1	L1	L1	L1	L1	AACCGCTAAGGGATGC-1	L3	L3	L5	L6	L3	L2	L1	L2	L2	AACCTTTAAATACGGT-1	L2	L3	L3	L3	L3	unmatch	L3	L4	L3	AACGTCAGACTAGTGG-1	L6	L3	L6	unmatch	L4	L4	L4	L3	L3
AACGATAGAAGGGCCG-1	L3	L2	L2	L2	L2	L2	L2	L3	L3	AACGACCTCCTAGCCG-1	L2	L5	L6	L5	L6	L6	L5	L5	L5	AACCGTTGTGTTTGCT-1	L3	L2	L2	L2	L2	L2	L2	L3	L2	AACCTTTACGACGTCT-1	L2	L2	L4	L2	L2	unmatch	L3	L2	L3	AACGTGATGAAGGACA-1	L6	L4	unmatch	unmatch	L3	L3	L3	L2	L3
AACGATATGTCAACTG-1	L3	L3	L2	L2	L2	L2	L2	L3	L3	AACGATAATGCCGTAG-1	L2	L5	L5	L4	L5	L4	L4	L4	L4	AACCTAAAGCCGTCCG-1	L3	L3	unmatch	L3	L3	L3	L3	L2	L3	AACGAAAGTCGTCCCA-1	L2	L5	L5	L5	L5	L5	L5	L6	L6	AACGTGCGAAAGTCTC-1	L6	L3	L4	unmatch	L4	L3	L3	L4	L3
AACGCATGATCTGGGT-1	L3	L1	L1	L1	L1	L1	L1	L1	L1	AACGATAGAAGGGCCG-1	L2	L6	L2	L3	L2	L2	L2	L3	L3	AACCTCGCTTTAGCCC-1	L3	L3	L4	L4	L3	L4	L3	L3	L3	AACGACCTCCTAGCCG-1	L2	L5	L4	L5	L3	L4	L3	L3	L3	AACGTTATCAGCACCT-1	L6	unmatch	unmatch	L6	L3	L4	WM	L3	L3
AACGCGAACGGCAACA-1	L3	L3	L2	L2	L2	L2	L2	L3	L3	AACGATATGTCAACTG-1	L2	L3	L2	L3	L2	L2	L2	L3	L3	AACCTGTCACGGAATT-1	L3	unmatch	L1	L6	unmatch	L6	L1	L1	L1	AACGATAATGCCGTAG-1	L3	L3	L4	L3	L3	unmatch	L3	L4	L3	AACTACCCGTTTGTCA-1	L6	WM	L4	L4	unmatch	unmatch	unmatch	L4	L3
AACGCGACCTTGGGCG-1	L3	WM	WM	WM	WM	L1	WM	WM	WM	AACGCATGATCTGGGT-1	L2	L5	L1	L1	L1	L1	L1	L1	L1	AACCTTTAAATACGGT-1	L3	L3	L4	L4	L3	L4	L3	L4	L3	AACGATAGAAGGGCCG-1	L2	L4	unmatch	L2	L2	L2	L2	L2	L2	AACTAGCGTATCGCAC-1	L6	L3	L3	L3	L3	WM	L3	L2	L2
AACGCGGTCTCCAGCC-1	L3	L3	L2	L2	L2	L3	L2	L3	L3	AACGCGAACGGCAACA-1	L2	L3	L2	L3	L2	L2	L2	L3	L3	AACCTTTACGACGTCT-1	L3	L3	L5	L3	L2	L2	L3	L3	L3	AACGATATGTCAACTG-1	L2	L2	unmatch	L2	L2	L1	L2	L1	L1	AACTAGGCTTGGGTGT-1	L6	L6	L5	L5	L6	L6	L6	L6	L6
AACGCTGTTGCTGAAA-1	L3	L5	L3	L5	L5	L4	L3	L4	L4	AACGCGACCTTGGGCG-1	L2	L5	WM	WM	L6	L1	L6	L6	L6	AACGAAAGTCGTCCCA-1	L6	L3	WM	L5	L6	L5	L6	L6	L6	AACGCATGATCTGGGT-1	L2	L3	L3	L2	unmatch	unmatch	L3	L3	L3	AACTCAAGTTAATTGC-1	L6	L5	L6	unmatch	L4	L4	L4	L4	L4
AACGGACGTACGTATA-1	L3	L5	L4	L5	L5	L4	L3	L3	L4	AACGCGGTCTCCAGCC-1	L2	L3	L2	L3	L2	L2	L2	L3	L3	AACGACCTCCTAGCCG-1	L3	L3	L3	L4	L3	L4	L3	L4	L3	AACGCGAACGGCAACA-1	L2	L2	unmatch	L2	L2	L2	L2	L2	L2	AACTCCAGAGCGTGTT-1	L6	L5	L5	L5	L6	L6	L6	L6	L6
AACGGCCATCTCCGGT-1	L3	WM	L5	L6	L5	L5	L5	L5	L5	AACGCTGTTGCTGAAA-1	L2	L5	L5	L2	L5	L3	L4	L4	L4	AACGATAATGCCGTAG-1	L6	L3	L3	L4	L3	L3	L3	L3	L3	AACGCGACCTTGGGCG-1	L2	L5	L5	L5	L5	L5	L5	L5	L5	AACTCCTAATCCCATG-1	L6	unmatch	L3	L3	unmatch	unmatch	unmatch	L2	L2
AACGTACTGTGGGTAC-1	L3	L6	L5	L5	L5	L5	L5	L5	L5	AACGGACGTACGTATA-1	L2	L2	L5	L4	L3	L3	L4	L4	L4	AACGATAGAAGGGCCG-1	L3	L1	L1	L1	L1	L1	L1	L1	L1	AACGCGGTCTCCAGCC-1	L2	L2	L1	L1	L1	L1	L1	L1	L1	AACTCGATGGCGCAGT-1	L6	L3	unmatch	unmatch	L3	WM	L3	L2	L3
AACGTAGTCTACCCAT-1	L3	L1	L1	L1	L1	L1	L1	L1	L1	AACGGCCATCTCCGGT-1	WM	L4	L3	L4	L5	L5	L5	L5	L5	AACGATATGTCAACTG-1	L3	L2	L1	L1	L1	L1	L1	L1	L1	AACGCTGTTGCTGAAA-1	L2	L3	unmatch	L2	unmatch	L2	L2	L3	L3	AACTCTCAATAGAGCG-1	L2	unmatch	L3	L4	unmatch	unmatch	unmatch	L2	L3
AACGTCAGACTAGTGG-1	L3	L4	L6	L6	L3	L3	L3	L3	L3	AACGTACTGTGGGTAC-1	L2	L6	L4	L4	L5	L5	L5	L5	L5	AACGCATGATCTGGGT-1	L3	L1	L2	L2	L3	L2	L2	L2	L3	AACGGACGTACGTATA-1	L2	L3	L2	L2	unmatch	L2	L2	L2	L2	AACTCTCAGTGTGCTC-1	L6	L5	L5	L5	L6	L6	L6	L6	L6
AACGTGATGAAGGACA-1	L3	L3	L1	L1	L1	L1	L1	L1	L1	AACGTAGTCTACCCAT-1	L2	L5	L1	L1	L1	WM	L1	L1	L1	AACGCGAACGGCAACA-1	L3	L2	L1	L1	L1	L1	L1	L1	L1	AACGGCCATCTCCGGT-1	L2	L5	L4	L5	L3	L3	L3	L3	L3	AACTGAGTTATACTGA-1	L6	L4	L3	L4	L4	unmatch	L3	L3	L3
AACGTGCGAAAGTCTC-1	L3	L6	L3	L3	L3	L3	L3	L3	L3	AACGTCAGACTAGTGG-1	L2	L3	L3	L3	L4	L3	L3	L3	L3	AACGCGACCTTGGGCG-1	L3	L4	L5	L5	L4	L5	L5	L5	L5	AACGTACTGTGGGTAC-1	L2	L2	L4	L3	L3	L3	L3	L3	L3	AACTGATATTAGGCCT-1	L6	L3	L3	unmatch	L3	L3	L3	L3	L3
AACGTTATCAGCACCT-1	L3	L5	L6	L6	L3	L1	L3	L4	L4	AACGTCATCCGGCTTG-1	L2	WM	L6	WM	L5	WM	L5	L6	L6	AACGCGGTCTCCAGCC-1	L3	L2	L1	L6	L1	L1	unmatch	L1	L1	AACGTCAGACTAGTGG-1	L2	L1	L1	L1	L1	L1	L1	L1	L1	AACTGGGTCCCGACGT-1	L6	L3	L3	unmatch	unmatch	L3	unmatch	L3	L3
AACTACCCGTTTGTCA-1	L3	L5	L4	L3	L3	L4	L3	L3	L3	AACGTCGCTGCACTTC-1	L2	L5	L6	L5	L5	L6	L5	L5	L5	AACGCTGTTGCTGAAA-1	L3	L3	unmatch	L3	L3	L2	L2	L3	L3	AACGTCATCCGGCTTG-1	WM	L5	L5	L5	L5	L5	L5	L6	L6	AACTGGGTTCGAGCCG-1	L6	L6	L3	L3	L3	unmatch	L3	L3	L3
AACTAGCGTATCGCAC-1	L3	L1	L1	L1	L1	L1	L1	L1	L1	AACGTGATGAAGGACA-1	L2	L1	L1	L1	L1	WM	L1	L1	L1	AACGGACGTACGTATA-1	L3	L3	unmatch	L2	L3	L2	L2	L2	L3	AACGTCGCTGCACTTC-1	L3	L3	L4	L5	L3	L4	L3	L3	L3	AACTGGTGTGGGCCTT-1	L6	L3	unmatch	unmatch	L3	L3	L3	L3	L3
AACTAGGCTTGGGTGT-1	L4	L5	L5	L5	L5	L5	L5	L5	L5	AACGTGCGAAAGTCTC-1	L2	L3	L3	L3	L2	L3	L3	L3	L3	AACGGCCATCTCCGGT-1	L3	L4	L3	L4	L4	L4	L3	L4	L3	AACGTGATGAAGGACA-1	L2	L2	L2	L2	L2	L3	L2	L3	L3	AACTTCTGCGTCTATC-1	L6	L3	unmatch	unmatch	L3	WM	L3	L3	L3
AACTCAAGTTAATTGC-1	L3	L6	L4	L5	L4	L3	L3	L4	L4	AACGTTATCAGCACCT-1	L2	L3	L3	L3	L4	L3	L4	L4	L4	AACGTACTGTGGGTAC-1	L3	L4	L3	L4	L4	L4	L3	L4	L3	AACGTGCGAAAGTCTC-1	L2	L1	L1	L1	L1	L1	L1	L1	L1	AACTTGCCCGTATGCA-1	L6	L4	L6	unmatch	L4	L4	L4	L3	L3
AACTCCAGAGCGTGTT-1	L3	L6	L5	L5	L5	L6	L5	L5	L5	AACTACCCGTTTGTCA-1	L2	L2	L3	L2	L3	L2	L3	L3	L3	AACGTAGTCTACCCAT-1	L3	L2	L2	L2	L2	L2	L2	L3	L3	AACGTTATCAGCACCT-1	L1	L1	L1	L1	L1	L1	L1	L1	L1	AACTTGCGTTCTCGCG-1	L6	L3	unmatch	unmatch	L3	WM	L3	L3	L3
AACTCCTAATCCCATG-1	L1	L1	L1	L1	L1	L1	L1	L1	L1	AACTAGCGTATCGCAC-1	L2	L1	L1	L1	L1	WM	L1	L1	L1	AACGTCAGACTAGTGG-1	L3	L1	L1	L1	L1	L1	L1	L1	L1	AACGTTCTACCATTGT-1	L2	L2	L4	L3	L3	L4	L3	L5	L4	AACTTTAGCTGCTGAG-1	L6	L3	L3	unmatch	L3	WM	L3	L2	L2
AACTCGATAAACACGT-1	L3	L1	L6	L2	L2	L1	L2	L2	L3	AACTAGGCTTGGGTGT-1	L2	L6	L4	L4	L5	L5	L5	L5	L5	AACGTCATCCGGCTTG-1	L3	L3	L5	L5	L4	L5	L5	L4	L4	AACTACCCGTTTGTCA-1	L1	L1	L1	L1	L1	L1	unmatch	L1	L1	AACTTTCTCGATCATG-1	L6	unmatch	unmatch	L3	unmatch	WM	unmatch	L1	L1
AACTCGATGGCGCAGT-1	L3	L3	L2	L2	L2	L3	L2	L3	L3	AACTCAAGTTAATTGC-1	L2	L4	L4	L4	L4	L3	L4	L4	L4	AACGTCGCTGCACTTC-1	L3	L3	L5	L5	L4	L4	L3	L3	L3	AACTAGCGTATCGCAC-1	L2	L2	L2	L2	L2	unmatch	L2	L3	L3	AAGAAATCACCAGATT-1	L1	L3	unmatch	L3	unmatch	WM	unmatch	L1	L1
AACTCTCAATAGAGCG-1	L3	L5	L2	L2	L2	L2	L2	L3	L3	AACTCCAGAGCGTGTT-1	L2	L6	L5	L3	L5	L4	L4	L4	L4	AACGTGATGAAGGACA-1	L3	L2	L2	L2	L2	L3	L2	L3	L3	AACTAGGCTTGGGTGT-1	L2	L3	L4	L5	L3	L3	L3	L3	L3	AAGAAGGATCAGTTAG-1	L6	L3	unmatch	unmatch	L3	WM	L3	L3	L3
AACTCTCAGTGTGCTC-1	L3	L6	L6	L6	L5	L5	L5	L5	L5	AACTCCTAATCCCATG-1	L2	L1	L1	L1	L1	WM	L1	L1	L1	AACGTGCGAAAGTCTC-1	L3	L2	L1	L1	L1	L1	L1	L1	L1	AACTCAAGTTAATTGC-1	L2	L2	L2	L4	L2	L3	L2	L2	L3	AAGACCCAACTGAACA-1	L6	WM	WM	WM	WM	L6	L6	L6	L6
AACTGAGGTCAGCGTC-1	L3	L2	L1	L2	L2	L1	L2	L2	L2	AACTCGATGGCGCAGT-1	L2	L3	L2	L3	L2	L2	L3	L3	L3	AACGTTATCAGCACCT-1	L3	L1	L2	L2	L2	L2	L2	L2	L2	AACTCCAGAGCGTGTT-1	L2	L3	L3	L3	L3	unmatch	L3	L3	L3	AAGACTAACCCGTTGT-1	L6	L3	unmatch	L3	L3	WM	L3	L3	L2
AACTGATATTAGGCCT-1	L3	L3	L2	L2	L2	L2	L2	L2	L2	AACTCTCAATAGAGCG-1	L2	L2	L2	L2	L2	L2	L2	L3	L3	AACGTTCTACCATTGT-1	L3	L4	L3	L4	L4	L4	L5	L4	L4	AACTCCTAATCCCATG-1	L2	L1	L2	L4	unmatch	unmatch	L2	L3	L3	AAGACTCACGCCCACT-1	L6	L6	L6	L4	L3	unmatch	L6	L3	L3
AACTGGGTCCCGACGT-1	L3	L3	L2	L2	L2	L2	L2	L3	L3	AACTCTCAGTGTGCTC-1	L2	L6	L4	L4	L5	L5	L5	L5	L5	AACTACCCGTTTGTCA-1	L3	unmatch	L1	L6	unmatch	L6	unmatch	L1	L1	AACTCGATGGCGCAGT-1	L2	L2	L1	L1	L2	L1	L1	L1	L1	AAGACTGCAAGCTACT-1	L6	L3	L4	unmatch	L4	L4	L4	L3	L3
AACTGGGTTCGAGCCG-1	L3	L2	L1	L2	L1	L1	L2	L2	L2	AACTGAGGTCAGCGTC-1	L2	L2	L2	L2	L3	L2	L2	L2	L3	AACTAGCGTATCGCAC-1	L3	L2	L2	L2	L2	L2	L2	L2	L2	AACTCTCAATAGAGCG-1	L2	L1	L1	L1	L1	L1	unmatch	L1	L1	AAGAGATGAATCGGTA-1	L6	WM	unmatch	unmatch	L4	L4	L4	L3	L3
AACTGGTGTGGGCCTT-1	L1	L3	L1	L1	L2	L1	L1	L1	L1	AACTGATATTAGGCCT-1	L2	L4	L1	L2	L2	L1	L1	L1	L1	AACTAGGCTTGGGTGT-1	L3	L4	L4	L4	L4	L4	L5	L4	L4	AACTCTCAGTGTGCTC-1	L2	L5	L4	L3	L5	L3	L3	L3	L3	AAGAGCTCTTTATCGG-1	L6	L4	L4	unmatch	L4	L3	L3	L3	L3
AACTTCTGCGTCTATC-1	L3	L6	L3	L6	L3	L3	L3	L3	L3	AACTGGGTCCCGACGT-1	L2	L1	L2	L2	L2	L2	L2	L2	L3	AACTCAAGTTAATTGC-1	L3	L2	L3	L3	L2	L3	L3	L2	L3	AACTGAGTTATACTGA-1	L1	L1	L1	L1	L1	L1	L1	L1	L1	AAGAGGATGTACGCGA-1	L6	L4	L4	unmatch	L4	L4	L4	L4	L4
AACTTGCCCGTATGCA-1	L3	L2	L6	L5	L4	L5	L3	L4	L4	AACTGGGTTCGAGCCG-1	L2	L2	L1	L3	L2	WM	L2	L2	L3	AACTCCAGAGCGTGTT-1	L3	L4	unmatch	L3	L3	L3	L3	L3	L3	AACTGATATTAGGCCT-1	L2	L2	L2	L2	L2	L2	L2	L2	L2	AAGAGGCATGGATCGC-1	L6	L5	L3	unmatch	L4	L4	L4	L3	L3
AACTTGCGTTCTCGCG-1	L3	L6	L3	L3	L3	L3	L3	L3	L3	AACTGGTGTGGGCCTT-1	L2	L3	L1	L1	L1	WM	L1	L1	L1	AACTCCTAATCCCATG-1	L3	L4	unmatch	L2	L3	L2	L2	L2	L3	AACTGGGTCCCGACGT-1	L2	L2	L1	L1	L2	L1	L2	L2	L2	AAGAGGCCCTTTGGAA-1	L6	WM	L6	L5	L5	L5	L5	L5	L5
AACTTTACGGGAGCTT-1	L3	L6	L6	L5	L5	L5	L5	L5	L5	AACTTCTGCGTCTATC-1	L2	L3	L3	L2	L4	L3	L4	L3	L3	AACTCGATGGCGCAGT-1	L3	L1	L1	L1	L1	L1	L1	L1	L1	AACTGGGTTCGAGCCG-1	L3	L3	L4	L3	L3	L3	L3	L3	L3	AAGATGGCACCGGACC-1	L6	L5	L5	L5	L6	L6	L6	L6	L6
AACTTTAGCTGCTGAG-1	L3	L1	L1	L1	L1	L1	L1	L1	L1	AACTTGCCCGTATGCA-1	L4	L4	L4	L2	L4	L3	L4	L4	L4	AACTCTCAATAGAGCG-1	L3	unmatch	L1	L6	unmatch	L6	unmatch	L1	L1	AACTGGTGTGGGCCTT-1	L2	L2	L2	L2	L2	L2	L2	L2	L3	AAGATTGGCGGAACGT-1	L6	unmatch	unmatch	unmatch	L3	unmatch	L3	L2	L2
AACTTTCTCGATCATG-1	L3	L6	L1	L1	L1	L1	L1	L1	L1	AACTTGCGTTCTCGCG-1	L2	L3	L4	L3	L4	L3	L3	L3	L3	AACTCTCAGTGTGCTC-1	L3	L2	L3	L4	L4	L4	L5	L4	L4	AACTTCTGCGTCTATC-1	L2	L1	L1	L1	L1	L1	L1	L1	L1	AAGCACCCTGCGTATC-1	L6	L6	L5	L5	L6	L6	L6	L6	L6
AAGAAATCACCAGATT-1	L3	L1	L1	L1	L1	L1	L1	L1	L1	AACTTTACGGGAGCTT-1	L2	L4	L3	L3	L5	L5	L5	L4	L4	AACTGAGGTCAGCGTC-1	L3	L3	L4	L3	L3	L3	L3	L3	L3	AACTTGCCCGTATGCA-1	L2	L4	unmatch	L1	L2	L2	L2	L3	L3	AAGCATACTCTCCTGA-1	L6	WM	L5	L5	L6	L6	L6	L6	L6
AAGAAGGATCAGTTAG-1	L3	L3	L2	L3	L3	L3	L3	L3	L3	AACTTTAGCTGCTGAG-1	L2	L1	L1	L1	L1	WM	L1	L1	L1	AACTGAGTTATACTGA-1	L3	L1	L1	L6	unmatch	L6	L1	L1	L1	AACTTGCGTTCTCGCG-1	L2	L1	L1	L1	L1	L1	L1	L1	L1	AAGCCGAAGCGGTTTA-1	L6	WM	L4	unmatch	L4	unmatch	L4	L4	L4
AAGACATACGTGGTTT-1	L3	L5	L5	L5	L5	L6	L5	L5	L5	AACTTTCTCGATCATG-1	L2	L1	L1	L1	L1	L1	L1	L1	L1	AACTGATATTAGGCCT-1	L3	L1	L1	L2	L2	L1	L1	L2	L2	AACTTTACGGGAGCTT-1	L2	L2	L3	L4	unmatch	L3	L3	L3	L3	AAGCCGCCGTGAAATC-1	L6	L5	WM	L5	L6	L6	L6	L6	L6
AAGACCCAACTGAACA-1	L6	L6	L5	L6	L5	L5	L5	L6	L6	AAGAAATCACCAGATT-1	L2	L1	L1	L1	L1	L1	L1	L1	L1	AACTGGGTCCCGACGT-1	L3	L1	L1	L1	L1	L1	L1	L1	L1	AACTTTAGCTGCTGAG-1	L2	L2	L2	L3	L2	unmatch	L2	L2	L3	AAGCCGCTTTACCTTG-1	L6	unmatch	unmatch	L3	unmatch	WM	unmatch	L1	L1
AAGACTAACCCGTTGT-1	L3	L3	L2	L2	L2	L2	L2	L2	L3	AAGAAGGATCAGTTAG-1	L2	L3	L2	L3	L2	L2	L3	L3	L3	AACTGGGTTCGAGCCG-1	L3	L3	L3	L3	L3	L3	L3	L3	L3	AACTTTCTCGATCATG-1	L2	L2	L4	L3	unmatch	unmatch	L3	L3	L3	AAGCGCAGGGCTTTGA-1	WM	WM	WM	WM	WM	WM	WM	WM	WM
AAGACTCACGCCCACT-1	L3	L2	L2	L2	L2	L2	L2	L2	L2	AAGACATACGTGGTTT-1	WM	L5	L6	WM	L5	L6	L5	L5	L5	AACTGGTGTGGGCCTT-1	L3	L2	L2	L2	L2	L2	L2	L2	L2	AAGAAATCACCAGATT-1	L2	L2	L4	L3	unmatch	unmatch	L3	L3	L3	AAGCGGAGTGCGCGCA-1	L6	unmatch	unmatch	L3	unmatch	WM	unmatch	L3	L1
AAGACTGCAAGCTACT-1	L4	L6	L4	L3	L3	L3	L3	L3	L3	AAGACCCAACTGAACA-1	L2	L4	L4	L4	L5	L5	L5	L5	L5	AACTTCTGCGTCTATC-1	L3	L1	L1	L1	L1	L1	L1	L1	L1	AAGAAGGATCAGTTAG-1	L1	L1	L1	L1	L1	L1	L1	L1	L1	AAGCGGCGTCATGGGT-1	L6	unmatch	L3	L3	unmatch	unmatch	unmatch	L2	L3
AAGAGATGAATCGGTA-1	L3	L4	L5	L6	L4	L3	L3	L4	L4	AAGACTAACCCGTTGT-1	L2	L3	L1	L1	L2	WM	L1	L1	L1	AACTTGCCCGTATGCA-1	L3	L1	unmatch	L3	L2	L2	L2	L3	L3	AAGACATACGTGGTTT-1	L2	L3	L3	L5	L3	L4	L3	L3	L3	AAGCGTCCCTCATCGA-1	L6	L4	L5	L5	L6	L6	L6	L6	L6
AAGAGCTCTTTATCGG-1	L3	L6	L3	L3	L3	L3	L3	L3	L3	AAGACTCACGCCCACT-1	L2	L6	L2	L2	L2	L2	L2	L3	L3	AACTTGCGTTCTCGCG-1	L3	L1	L1	L1	L1	L1	L1	L1	L1	AAGACCAAATAACTCA-1	WM	WM	WM	WM	WM	WM	L6	WM	L6	AAGCTAGATCGAGTAA-1	L6	WM	L5	L5	L5	L5	L5	L5	L5
AAGAGGATGTACGCGA-1	L3	L4	L5	L5	L4	L5	L5	L5	L5	AAGACTGCAAGCTACT-1	L2	L3	L3	L2	L4	L3	L3	L3	L3	AACTTTACGGGAGCTT-1	L3	L2	L3	L3	L3	L3	L3	L4	L3	AAGACCCAACTGAACA-1	L2	L5	L4	L3	L3	L4	L3	L3	L3	AAGCTCGTGCCAAGTC-1	L3	L3	L4	unmatch	L4	L3	L3	L3	L3
AAGAGGCATGGATCGC-1	L3	L3	L4	L3	L3	L3	L3	L3	L3	AAGAGATGAATCGGTA-1	L2	L4	L4	L3	L4	L3	L4	L4	L4	AACTTTAGCTGCTGAG-1	L3	L2	L2	L2	L2	L2	L2	L2	L2	AAGACTCACGCCCACT-1	L2	L3	L3	L3	L3	L3	L3	L3	L3	AAGCTCTTTCATGGTG-1	L6	WM	L5	L5	L6	L6	L6	L6	L6
AAGAGGCCCTTTGGAA-1	L3	L5	L4	L6	L5	L4	L5	L5	L4	AAGAGCTCTTTATCGG-1	L2	L3	L3	L3	L2	L3	L3	L3	L3	AACTTTCTCGATCATG-1	L3	L2	unmatch	L3	L2	L3	L2	L3	L3	AAGACTGCAAGCTACT-1	L1	L1	L1	L1	L1	L1	L1	L1	L1	AAGGAGAACTTATAAG-1	L3	L3	L3	L3	L3	unmatch	L3	L3	L3
AAGATGGCACCGGACC-1	WM	WM	L6	WM	WM	WM	WM	L6	L6	AAGAGGATGTACGCGA-1	L2	L4	L4	L4	L5	L5	L5	L5	L5	AAGAAATCACCAGATT-1	L3	L2	L2	L3	L2	L3	L3	L3	L3	AAGAGATGAATCGGTA-1	L2	L1	unmatch	L1	L2	L2	L2	L3	L2	AAGGAGCGGTTGGTGC-1	L1	L4	unmatch	unmatch	L4	L4	L4	L4	L3
AAGATTGGCGGAACGT-1	L3	L3	L2	L2	L2	L2	L2	L2	L3	AAGAGGCATGGATCGC-1	L2	L4	L2	L3	L2	L3	L3	L3	L3	AAGAAGGATCAGTTAG-1	L3	L1	L1	L1	L1	L1	L1	L1	L1	AAGAGCTCTTTATCGG-1	L2	L2	L1	L1	L1	L1	L1	L1	L1	AAGGATGAGGGACCTC-1	L6	L4	L3	L3	L3	L3	L3	L2	L2
AAGCACCCTGCGTATC-1	L3	WM	L6	L6	L5	L6	L5	L5	L5	AAGAGGCCCTTTGGAA-1	L2	L2	L5	L3	L5	L4	L4	L4	L4	AAGACATACGTGGTTT-1	L3	L3	L3	L4	L3	L4	L3	L3	L3	AAGAGGATGTACGCGA-1	L2	L4	L4	L4	L2	L3	L3	L3	L3	AAGGCAGGCTGTCTCC-1	L6	unmatch	L6	L4	unmatch	unmatch	unmatch	L2	L3
AAGCATACTCTCCTGA-1	L3	L5	L5	L5	L5	L6	L5	L5	L5	AAGATGGCACCGGACC-1	L2	L6	L6	L2	L5	L5	L5	L6	L6	AAGACCAAATAACTCA-1	WM	WM	WM	WM	WM	WM	WM	WM	WM	AAGAGGCATGGATCGC-1	L1	L1	L1	L1	L1	L1	L1	L1	L1	AAGGCGCGTAAAGCTT-1	L6	L4	L3	unmatch	L4	L4	L4	L3	L3
AAGCCGAAGCGGTTTA-1	L3	L5	L3	L3	L3	L4	L3	L3	L3	AAGATTGGCGGAACGT-1	L2	L3	L2	L3	L2	L2	L2	L3	L2	AAGACCCAACTGAACA-1	L3	L4	L3	L4	L4	L4	L5	L4	L4	AAGAGGCCCTTTGGAA-1	L3	L3	L3	L2	unmatch	unmatch	L3	L3	L3	AAGGCTGTGCTCATCG-1	L6	L4	L6	unmatch	L4	L4	L4	L3	L3
AAGCCGCTTTACCTTG-1	L1	L1	L1	L1	L1	L1	L1	L1	L1	AAGCACCCTGCGTATC-1	L2	L5	L5	L5	L5	L6	L5	L5	L5	AAGACTAACCCGTTGT-1	L3	L2	L1	L1	L2	L1	L1	L2	L2	AAGATGGCACCGGACC-1	L2	L5	L5	L5	L5	L5	L5	L4	L4	AAGGGAACGACTGGCT-1	L6	L5	WM	L5	L6	L6	L6	L6	L6
AAGCGCAGGGCTTTGA-1	L3	L5	L6	L5	L5	L6	L5	L6	L6	AAGCATACTCTCCTGA-1	L2	L5	L5	L5	L5	L4	L4	L4	L4	AAGACTCACGCCCACT-1	L3	L4	L3	L3	L3	L3	L3	L3	L3	AAGATTGGCGGAACGT-1	L2	L2	unmatch	L2	L2	L2	L2	L2	L2	AAGGGACAGATTCTGT-1	L3	L3	L3	L3	L3	unmatch	L3	L2	L2
AAGCGGAGTGCGCGCA-1	L1	L3	L2	L2	L2	L2	L2	L2	L2	AAGCCGAAGCGGTTTA-1	L2	L3	L3	L3	L3	L3	L3	L3	L3	AAGACTGCAAGCTACT-1	L3	L1	L2	L2	L2	L2	L2	L2	L2	AAGCACCCTGCGTATC-1	L2	L3	L4	L5	L3	L4	L3	L3	L3	AAGGGACTATGCATTC-1	L6	unmatch	L5	L5	L6	L6	L6	L6	L6
AAGCGGCGTCATGGGT-1	L1	L1	L1	L1	L1	L1	L1	L1	L1	AAGCCGCCGTGAAATC-1	L2	WM	WM	WM	WM	WM	WM	WM	WM	AAGAGATGAATCGGTA-1	L3	L1	unmatch	L3	L2	L2	L2	L3	L3	AAGCATACTCTCCTGA-1	L2	L3	L3	L3	L3	unmatch	L3	L4	L3	AAGGTATCCTAATATA-1	L6	L4	L3	unmatch	L3	L3	L3	L2	L3
AAGCGTCCCTCATCGA-1	WM	L4	L1	WM	L5	L5	L5	L6	L6	AAGCCGCTTTACCTTG-1	L4	L3	L1	L1	L1	L1	L1	L1	L1	AAGAGCTCTTTATCGG-1	L1	L1	L1	L1	L1	L1	L1	L1	L1	AAGCCACTTGCAGGTA-1	WM	WM	WM	WM	L6	WM	WM	WM	WM	AAGGTGATAAACCAGC-1	L6	L6	L4	L4	L4	unmatch	L4	L4	L4
AAGCTAGATCGAGTAA-1	L3	L5	L5	L5	L5	L4	L5	L5	L4	AAGCGCAGGGCTTTGA-1	L2	L5	L6	L5	L5	L5	L5	L5	L5	AAGAGGATGTACGCGA-1	L3	L4	L3	L4	L3	L3	L3	L3	L3	AAGCCGAAGCGGTTTA-1	L2	L1	L1	L1	L1	L1	unmatch	L1	L1	AAGTAGAAGACCGGGT-1	L6	L4	L3	unmatch	L3	L4	L3	L3	L3
AAGCTCGTGCCAAGTC-1	L3	L6	L4	L3	L3	L3	L3	L3	L3	AAGCGGAGTGCGCGCA-1	L2	L3	L2	L3	L2	L2	L2	L2	L3	AAGAGGCATGGATCGC-1	L3	L1	L1	L1	L1	L1	L1	L1	L1	AAGCCGCCGTGAAATC-1	L2	L5	L5	L5	L5	L5	L5	L6	L6	AAGTAGTGACGCGAGG-1	L6	L3	L4	unmatch	L4	L4	L4	L4	L4
AAGCTCTTTCATGGTG-1	L3	L5	L5	L5	L5	L6	L5	L5	L5	AAGCGGCGTCATGGGT-1	L2	L1	L1	L1	L1	L1	L1	L1	L1	AAGAGGCCCTTTGGAA-1	L3	L3	unmatch	L3	L3	L2	L2	L2	L2	AAGCCGCTTTACCTTG-1	L2	L2	L4	L3	unmatch	unmatch	L3	L3	L3	AAGTCAATTGTCGTCA-1	L6	unmatch	L4	L4	unmatch	unmatch	unmatch	L3	L3
AAGGAGAACTTATAAG-1	L3	L3	L1	L1	L1	L1	L1	L1	L1	AAGCGTCCCTCATCGA-1	L2	L6	L3	L5	L5	L5	L5	L6	L6	AAGATGGCACCGGACC-1	L3	L4	L5	L5	L4	L5	L5	L5	L5	AAGCCGGAGAGCAGGA-1	L2	L3	L2	L2	unmatch	unmatch	L3	L3	L3	AAGTCTAGTAGCTGCC-1	L1	unmatch	unmatch	L3	unmatch	WM	unmatch	L1	L1
AAGGAGCGGTTGGTGC-1	L3	L6	L3	L3	L3	L3	L3	L3	L3	AAGCTAGATCGAGTAA-1	L2	L6	L5	L5	L5	L4	L4	L4	L4	AAGATTGGCGGAACGT-1	L3	L2	L1	L1	L1	L1	L1	L1	L1	AAGCGCAGGGCTTTGA-1	L2	L3	L5	L5	L3	L4	L3	L4	L4	AAGTGACGACCGAATT-1	L6	L6	L5	L4	L4	L4	L5	L4	L4
AAGGATCGATCGCTTG-1	L3	L2	L2	L3	L2	L4	L6	L3	L3	AAGCTCGTGCCAAGTC-1	L2	L3	L3	L2	L2	L3	L3	L3	L3	AAGCACCCTGCGTATC-1	L3	L3	L3	L4	L3	L4	L3	L4	L3	AAGCGGAGTGCGCGCA-1	L3	L2	L4	L3	L3	L3	L3	L3	L3	AAGTGAGTCGGGTTTA-1	L6	L5	WM	WM	WM	L6	L6	WM	L6
AAGGATGAGGGACCTC-1	L3	L3	L2	L2	L2	L2	L2	L3	L3	AAGCTCTTTCATGGTG-1	L2	L5	L5	L5	L5	L4	L4	L4	L4	AAGCATACTCTCCTGA-1	L3	L3	L3	L4	L3	L4	L3	L4	L3	AAGCGGCGTCATGGGT-1	L2	L3	L3	L2	unmatch	L3	L3	L3	L3	AAGTGCAAAGGTAGAC-1	L3	WM	unmatch	L6	L3	L3	WM	L3	L3
AAGGCAGGCTGTCTCC-1	L3	L5	L2	L3	L3	L4	L6	L2	L3	AAGGAGAACTTATAAG-1	L2	L1	L1	L1	L1	WM	L1	L1	L1	AAGCCACTTGCAGGTA-1	WM	WM	WM	WM	WM	WM	WM	WM	WM	AAGCGTCCCTCATCGA-1	L2	L5	L5	L5	L5	L5	L5	L4	L4	AAGTGCCTTGACTGTA-1	L6	unmatch	L4	L4	unmatch	unmatch	unmatch	L3	L3
AAGGCGCGTAAAGCTT-1	L3	L4	L3	L6	L3	L3	L3	L3	L3	AAGGAGCGGTTGGTGC-1	L2	L4	L3	L4	L4	L3	L4	L4	L3	AAGCCGAAGCGGTTTA-1	L3	unmatch	L1	L6	unmatch	L6	unmatch	L1	L1	AAGCTAGATCGAGTAA-1	L3	L3	L4	L3	unmatch	unmatch	L3	L3	L3	AAGTGCGTTAGAATCT-1	L6	unmatch	L5	L5	L5	L5	L5	L5	L5
AAGGCTGTGCTCATCG-1	L3	L3	L3	L3	L4	L3	L3	L4	L4	AAGGATCGATCGCTTG-1	L2	L2	L6	L5	L3	L2	L3	L3	L3	AAGCCGCCGTGAAATC-1	L3	L3	WM	L5	L6	L5	L6	L6	L6	AAGCTCGTGCCAAGTC-1	L2	L4	L1	L1	L1	L1	L1	L1	L1	AAGTGTTTGGAGACGG-1	L6	WM	L6	L5	L5	L5	L5	L5	L5
AAGGGACAGATTCTGT-1	L3	L3	L2	L2	L2	L2	L2	L2	L3	AAGGATGAGGGACCTC-1	L2	L3	L2	L3	L2	L2	L2	L2	L2	AAGCCGCTTTACCTTG-1	L3	L2	L3	L3	L2	L3	L3	L3	L3	AAGCTCTTTCATGGTG-1	L2	L3	L3	L5	L3	unmatch	L3	L3	L3	AAGTTCACTCCAAGCT-1	L6	L6	L5	L5	L6	L6	L6	L6	L6
AAGGGACTATGCATTC-1	WM	WM	WM	WM	WM	WM	WM	WM	WM	AAGGCAGGCTGTCTCC-1	L2	L2	L2	L2	L3	L2	L3	L3	L3	AAGCCGGAGAGCAGGA-1	L3	L4	unmatch	L3	L3	L3	L2	L3	L3	AAGGAGAACTTATAAG-1	L3	L2	L2	L2	L2	unmatch	L2	L3	L3	AAGTTCAGTCTGCGTA-1	L6	unmatch	L3	L3	unmatch	unmatch	unmatch	L2	L2
AAGGTATCCTAATATA-1	L3	L3	L2	L2	L2	L2	L2	L3	L3	AAGGCGCGTAAAGCTT-1	L2	L6	L3	L2	L4	L3	L3	L3	L3	AAGCGCAGGGCTTTGA-1	L6	L3	L3	L5	L4	L4	L5	L4	L4	AAGGAGCGGTTGGTGC-1	L1	L1	L1	L1	L1	L1	L1	L1	L1	AAGTTCGGCCAACAGG-1	L6	L5	L5	L5	L5	L5	L5	L5	L5
AAGGTGATAAACCAGC-1	L3	L5	L3	L3	L3	L4	L3	L3	L3	AAGGCTGTGCTCATCG-1	L2	L3	L3	L4	L4	L3	L4	L4	L4	AAGCGGAGTGCGCGCA-1	L3	L2	L3	L3	L3	L3	L3	L4	L3	AAGGATCGATCGCTTG-1	L2	L1	L1	L1	L1	L1	unmatch	L1	L1	AAGTTTACTAATGGCA-1	L6	L3	L3	L3	L3	L3	L3	L2	L3
AAGTAAGCTTCCAAAC-1	L3	L1	L1	L1	L1	L1	L1	L1	L1	AAGGGAACGACTGGCT-1	L2	WM	WM	WM	L6	WM	WM	WM	WM	AAGCGGCGTCATGGGT-1	L3	L4	L3	L3	L3	L3	L3	L3	L3	AAGGATGAGGGACCTC-1	L1	L2	L1	L4	L2	L1	L2	L1	L2	AAGTTTATGGGCCCAA-1	L6	WM	unmatch	WM	WM	WM	WM	WM	WM
AAGTAGAAGACCGGGT-1	L3	L6	L2	L3	L3	L3	L2	L3	L3	AAGGGACAGATTCTGT-1	L2	L1	L1	L1	L1	L1	L1	L1	L2	AAGCGTCCCTCATCGA-1	L3	L4	L5	L5	L4	L5	L5	L5	L5	AAGGCAGGCTGTCTCC-1	WM	L1	L1	L1	L1	L1	unmatch	L1	L1	AATAACAACGCTCGGC-1	L6	L4	L4	unmatch	L4	L4	L4	L4	L4
AAGTAGTGACGCGAGG-1	L3	L3	L6	L6	L4	L5	L3	L4	L4	AAGGGACTATGCATTC-1	L2	WM	WM	WM	L6	WM	L6	L6	WM	AAGCTAGATCGAGTAA-1	L3	L4	L3	L3	L3	L3	L3	L3	L3	AAGGCGCGTAAAGCTT-1	L1	L1	L1	L1	L1	L1	L1	L1	L1	AATAACACTAGAACAA-1	L6	L4	L5	L5	L6	L6	L6	L6	L6
AAGTCAATTGTCGTCA-1	L3	L5	L4	L3	L3	L4	L3	L3	L3	AAGGTATCCTAATATA-1	L2	L3	L2	L3	L2	L2	L2	L3	L3	AAGCTCGTGCCAAGTC-1	L3	L1	L1	L1	L1	L1	L1	L1	L1	AAGGCTGTGCTCATCG-1	L2	L1	L1	L1	L2	L1	L1	L1	L1	AATAAGTCCTCGAGAC-1	L6	unmatch	unmatch	L3	L3	unmatch	L3	L3	L2
AAGTCTAGTAGCTGCC-1	L3	L1	L1	L1	L1	L1	L1	L1	L1	AAGGTGATAAACCAGC-1	L2	L2	L3	L3	L3	L3	L3	L3	L3	AAGCTCTTTCATGGTG-1	L3	L3	L3	L4	L3	L4	L3	L3	L3	AAGGGAACGACTGGCT-1	L6	L5	L5	L5	L5	L5	L5	L6	L6	AATAATCTTCGTATCG-1	L6	unmatch	L6	L4	unmatch	unmatch	unmatch	L4	L3
AAGTCTTCTGTGGCCT-1	L3	L6	L6	L5	L5	L5	L5	L6	L6	AAGTAAGCTTCCAAAC-1	L2	L1	L1	L1	L1	WM	L1	L1	L1	AAGGAGAACTTATAAG-1	L3	L2	L2	L2	L2	L2	L2	L3	L3	AAGGGACAGATTCTGT-1	L2	L2	L2	L2	L2	L2	L2	L2	L2	AATACAATGTTTCAGG-1	L6	unmatch	unmatch	unmatch	L3	L4	L3	L3	L3
AAGTGACGACCGAATT-1	L3	L4	L5	L5	L4	L5	L5	L5	L5	AAGTAGAAGACCGGGT-1	L2	L3	L2	L3	L2	L2	L3	L3	L3	AAGGAGCGGTTGGTGC-1	L3	L3	L1	L2	L2	L1	L2	L2	L2	AAGGGACTATGCATTC-1	L2	L5	L5	L5	L5	L5	L5	L5	L5	AATACCGGAGGGCTGT-1	L6	WM	WM	WM	WM	L6	L6	WM	L6
AAGTGAGTCGGGTTTA-1	L3	L5	L6	WM	L5	L5	L5	L6	L6	AAGTAGTGACGCGAGG-1	L2	L1	L4	L4	L4	L3	L4	L4	L4	AAGGATCGATCGCTTG-1	L3	unmatch	L1	L6	unmatch	L6	unmatch	L1	L1	AAGGGTTAGCCATGCG-1	L4	L2	L4	L5	L3	L3	L3	L4	L4	AATAGAACAGAGTGGC-1	L6	L5	L5	L5	L6	L6	L6	L6	L6
AAGTGCAAAGGTAGAC-1	L3	L6	L6	L6	L5	L5	L5	L5	L5	AAGTCAATTGTCGTCA-1	L2	L2	L6	L2	L3	L2	L3	L3	L3	AAGGATGAGGGACCTC-1	L3	L2	L1	L1	L1	L1	L1	L1	L1	AAGGGTTTGATTTCAG-1	L2	L3	L5	L1	L5	L1	L6	L6	L6	AATAGAATCTGTTTCA-1	L6	L6	L5	L5	L5	L5	L5	L5	L5
AAGTGCCTTGACTGTA-1	L3	L2	L2	L3	L3	L4	L3	L3	L3	AAGTCTAGTAGCTGCC-1	L2	L1	L1	L1	L1	L1	L1	L1	L1	AAGGCAGGCTGTCTCC-1	L3	unmatch	L1	L6	unmatch	L6	unmatch	L1	L1	AAGGTATCCTAATATA-1	L2	L2	unmatch	L2	L2	L2	L2	L2	L2	AATAGCTACCGCGTGC-1	L1	unmatch	L3	L3	unmatch	unmatch	unmatch	L2	L2
AAGTGCGTTAGAATCT-1	L3	L3	L6	L6	L5	L5	L5	L6	L6	AAGTCTTCTGTGGCCT-1	L2	L6	L4	L2	L5	L5	L5	L4	L4	AAGGCGCGTAAAGCTT-1	L3	L1	L1	L1	L1	L1	L1	L1	L1	AAGGTGATAAACCAGC-1	L2	L1	L1	L1	L1	L1	unmatch	L1	L1	AATAGTCCGTCCCGAC-1	L6	L6	L6	L5	L6	L6	L6	L6	L6
AAGTGCTTCTCTATTG-1	WM	WM	WM	WM	WM	WM	WM	WM	WM	AAGTGACGACCGAATT-1	L2	L4	L3	L5	L5	L5	L5	L5	L5	AAGGCTGTGCTCATCG-1	L3	L4	L2	L2	L2	L2	L2	L3	L3	AAGTAGAAGACCGGGT-1	L1	L1	L1	L1	L1	L1	L1	L1	L1	AATAGTCGCGAGTCGG-1	L6	L4	unmatch	L6	L3	WM	WM	L3	L3
AAGTGTTTGGAGACGG-1	L3	L5	L4	L5	L5	L4	L3	L4	L4	AAGTGAGTCGGGTTTA-1	L2	L6	L3	L5	L5	L5	L5	L6	L6	AAGGGAACGACTGGCT-1	WM	L3	WM	L5	L6	L5	L6	L6	L6	AAGTAGTGACGCGAGG-1	L3	L2	L2	L4	L2	L2	L2	L2	L2	AATATCAAGGTCGGAT-1	L3	L3	L3	unmatch	L3	L3	L3	L2	L2
AAGTTCACTCCAAGCT-1	L3	L5	L5	L5	L5	L4	L5	L5	L5	AAGTGCAAAGGTAGAC-1	L4	L3	L3	L5	L4	L3	L4	L4	L4	AAGGGACAGATTCTGT-1	L3	L2	L1	L1	L1	L1	L1	L1	L1	AAGTCAATTGTCGTCA-1	L1	L1	L1	L1	L1	L1	unmatch	L1	L1	AATATCGAATCAATGC-1	L6	L6	L4	L4	L4	unmatch	L4	L4	L4
AAGTTCAGTCTGCGTA-1	L3	L1	L1	L1	L1	L1	L1	L1	L1	AAGTGCCTTGACTGTA-1	L2	L5	L6	L2	L3	L2	L3	L3	L3	AAGGGACTATGCATTC-1	L3	L3	L5	L5	L6	L5	L5	L5	L5	AAGTCTAGTAGCTGCC-1	L3	L2	L4	L3	unmatch	unmatch	L3	L3	L3	AATATCGAGGGTTCTC-1	L6	unmatch	unmatch	L3	unmatch	unmatch	unmatch	L2	L2
AAGTTCGGCCAACAGG-1	L3	L4	L5	L6	L4	L5	L5	L5	L5	AAGTGCGTTAGAATCT-1	L2	L6	L4	L4	L5	L5	L5	L5	L5	AAGGGTTTGATTTCAG-1	WM	L3	WM	L5	L6	L1	L6	L6	L6	AAGTCTTCTGTGGCCT-1	L3	L4	L4	L3	L3	L3	L3	L4	L3	AATATTGGAGTATTGA-1	L6	L4	L6	unmatch	L4	L4	L4	L4	L4
AAGTTGTGATGTTATA-1	L3	L5	L5	L5	L5	L6	L5	L5	L5	AAGTGCTTCTCTATTG-1	L2	WM	WM	WM	WM	WM	WM	WM	WM	AAGGTATCCTAATATA-1	L3	L2	L1	L1	L1	L1	L1	L1	L1	AAGTGACGACCGAATT-1	L2	L4	L3	L4	L3	L3	L3	L3	L3	AATCATGTAAAGACTC-1	L6	L5	L5	L5	L5	L5	L5	L5	L5
AAGTTTACTAATGGCA-1	L3	L1	L1	L1	L1	L1	L1	L1	L1	AAGTGTTTGGAGACGG-1	L2	L5	L5	L2	L5	L4	L4	L4	L4	AAGGTGATAAACCAGC-1	L3	unmatch	L1	L6	unmatch	L6	L1	L2	L1	AAGTGAGTCGGGTTTA-1	L2	L5	L4	L5	L5	L5	L5	L4	L4	AATCCAAGGGCCTGAG-1	L6	L4	unmatch	unmatch	L3	L3	L3	L3	L3
AAGTTTATGGGCCCAA-1	L3	L5	L5	WM	L5	L6	L5	L6	L6	AAGTTCACTCCAAGCT-1	L2	L5	L5	L4	L5	L4	L4	L4	L4	AAGTAAGCTTCCAAAC-1	L3	L4	L2	L2	L2	L2	L2	L3	L3	AAGTGCAAAGGTAGAC-1	L2	L4	L3	L2	L2	L2	L2	L2	L2	AATCGCCTCAGCGCCA-1	L3	L3	L6	unmatch	L4	L3	L4	L3	L3
AATAACAACGCTCGGC-1	L3	L4	L5	L6	L4	L5	L5	L5	L5	AAGTTCAGTCTGCGTA-1	L2	L2	L1	L1	L1	L1	L1	L1	L1	AAGTAGAAGACCGGGT-1	L3	L5	L1	L1	L1	L1	L1	L2	L1	AAGTGCCTTGACTGTA-1	L2	L1	L1	L1	L1	L1	unmatch	L1	L1	AATCGCGCAGAGGACT-1	L6	unmatch	L4	L4	unmatch	unmatch	unmatch	L2	L3
AATAACACTAGAACAA-1	L3	L6	L6	L5	L5	L5	L5	L5	L6	AAGTTCGGCCAACAGG-1	L2	L4	L3	L4	L5	L5	L5	L5	L5	AAGTAGTGACGCGAGG-1	L3	L5	L2	L3	L2	L3	L3	L3	L3	AAGTGCGTTAGAATCT-1	L2	L5	L3	L5	L3	L3	L3	L3	L3	AATCGGGACACTACGA-1	L6	L3	L3	unmatch	L3	L3	L3	L3	L3
AATAAGTCCTCGAGAC-1	L3	L1	L1	L1	L1	L1	L1	L1	L1	AAGTTGTGATGTTATA-1	L2	L5	L6	L5	L5	L6	L5	L5	L5	AAGTCAATTGTCGTCA-1	L3	unmatch	L1	L6	unmatch	L6	unmatch	L1	L1	AAGTGCTTCTCTATTG-1	L2	L5	L5	L5	L5	L5	L5	L4	L4	AATCGTGAGCCGAGCA-1	WM	WM	WM	WM	WM	L6	L6	WM	L6
AATACAATGTTTCAGG-1	L3	L3	L3	L3	L3	L3	L3	L3	L4	AAGTTTACTAATGGCA-1	L2	L1	L1	L1	L1	WM	L1	L1	L1	AAGTCTAGTAGCTGCC-1	L3	L2	L2	L3	L2	L3	L3	L3	L3	AAGTGTTTGGAGACGG-1	L3	L1	L3	L3	unmatch	unmatch	L3	L3	L3	AATCTAGGTTTACTTG-1	L6	L5	L6	L5	L5	L5	L5	L5	L5
AATACCGGAGGGCTGT-1	WM	WM	WM	WM	L6	WM	WM	WM	WM	AAGTTTATGGGCCCAA-1	L2	L5	L6	L4	L5	L6	L5	L5	L5	AAGTCTTCTGTGGCCT-1	L3	L4	L3	L4	L4	L4	L5	L4	L4	AAGTTCACTCCAAGCT-1	L2	L3	L3	L3	L3	unmatch	L3	L3	L3	AATCTATGCCGGAGCC-1	L6	WM	unmatch	L3	unmatch	WM	unmatch	L1	L1
AATACCTGATGTGAAC-1	L3	WM	L5	L5	L5	L6	L5	L5	L5	AATAACAACGCTCGGC-1	L2	L4	L4	L4	L4	L3	L4	L5	L5	AAGTGACGACCGAATT-1	L3	L1	L3	L4	L3	L4	L3	L3	L3	AAGTTCAGTCTGCGTA-1	L2	L2	L2	L2	unmatch	unmatch	L3	L3	L3	AATCTCTACTGTGGTT-1	L6	WM	unmatch	unmatch	L4	L4	L4	L3	L4
AATAGAACAGAGTGGC-1	L3	L6	L6	L5	L5	L5	L5	L5	L5	AATAACACTAGAACAA-1	L2	L6	L4	L4	L5	L5	L5	L5	L5	AAGTGAGTCGGGTTTA-1	L3	L4	L5	L4	L4	L5	L5	L4	L4	AAGTTCGGCCAACAGG-1	L2	L4	L3	L5	L3	L3	L3	L4	L3	AATCTGCGTTGGGACG-1	L6	WM	unmatch	L3	L4	L3	L3	L2	L3
AATAGAATCTGTTTCA-1	L3	L2	L4	L5	L3	L4	L3	L4	L4	AATAAGTCCTCGAGAC-1	WM	L1	L1	L1	L1	WM	L1	L1	L1	AAGTGCAAAGGTAGAC-1	L3	L4	unmatch	L2	L2	L3	L3	L3	L3	AAGTTGTGATGTTATA-1	L2	L3	L4	L3	L3	unmatch	L3	L3	L3	AATCTGGCTTTCTAGT-1	L6	L5	L5	L5	L5	L5	L5	L5	L5
AATAGCAAGCCTCCTG-1	L3	L2	L2	L2	L2	L2	L2	L2	L2	AATACAATGTTTCAGG-1	L2	L3	L4	L2	L4	L3	L4	L4	L4	AAGTGCCTTGACTGTA-1	L3	unmatch	L1	L6	unmatch	L6	unmatch	L1	L1	AAGTTTACTAATGGCA-1	L3	L2	L2	L2	L2	unmatch	L2	L3	L3	AATGACAGCAATGTCT-1	L6	WM	L5	L5	L5	L5	L5	L5	L5
AATAGCTACCGCGTGC-1	L3	L1	L1	L1	L1	L1	L1	L1	L1	AATACCGGAGGGCTGT-1	L2	WM	WM	WM	WM	WM	WM	WM	WM	AAGTGCGTTAGAATCT-1	L3	L5	L3	L4	L4	L4	L5	L3	L4	AAGTTTATGGGCCCAA-1	L3	L3	L5	L5	L3	L4	L5	L4	L4	AATGACGTAGGATGTC-1	L6	unmatch	L4	L4	L4	unmatch	L4	L4	L4
AATAGTCCGTCCCGAC-1	L3	L6	L6	L5	L5	L5	L5	L5	L5	AATACCTGATGTGAAC-1	L2	L5	L6	WM	L5	L6	L5	L5	L5	AAGTGCTTCTCTATTG-1	L3	L3	WM	L5	L6	L5	L6	L6	L6	AATAACAACGCTCGGC-1	L2	L4	L3	L4	L2	L3	L3	L2	L3	AATGACTGTCAGCCGG-1	L6	L4	L3	unmatch	L4	L4	L4	L3	L3
AATAGTCGCGAGTCGG-1	L3	L2	L6	L5	L3	L3	L3	L4	L4	AATAGAACAGAGTGGC-1	L2	L6	L3	L5	L5	L5	L5	L5	L5	AAGTGTTTGGAGACGG-1	L3	L3	L3	L3	L3	L3	L3	L3	L3	AATAACACTAGAACAA-1	L2	L2	L3	L3	L3	L3	L3	L3	L3	AATGAGTTCGCATATG-1	L6	L3	L3	unmatch	L3	WM	L3	L3	L3
AATATCAAGGTCGGAT-1	L3	L3	L2	L2	L2	L2	L2	L2	L2	AATAGAATCTGTTTCA-1	L2	L2	L5	L4	L3	L3	L4	L3	L3	AAGTTCACTCCAAGCT-1	L3	unmatch	L4	L3	L3	L3	L3	L3	L3	AATAACGTCGCGCCCA-1	L2	L2	L4	L3	L3	L4	L3	L4	L3	AATGATGATACGCTAT-1	L6	L3	L3	L3	L3	unmatch	L3	L2	L2
AATATCGAATCAATGC-1	L3	L2	L3	L3	L3	L4	L3	L3	L3	AATAGCAAGCCTCCTG-1	L2	L2	L2	L2	L2	L2	L2	L3	L3	AAGTTCAGTCTGCGTA-1	L3	L2	L2	L2	L3	L2	L2	L2	L3	AATAAGTCCTCGAGAC-1	L2	L3	unmatch	L4	unmatch	L3	L3	L3	L3	AATGATGCGACTCCTG-1	L6	unmatch	unmatch	L3	unmatch	unmatch	unmatch	L2	L2
AATATCGAGGGTTCTC-1	L1	L3	L1	L2	L2	L1	L1	L3	L2	AATAGCTACCGCGTGC-1	L2	L2	L1	L1	L1	L1	L1	L1	L1	AAGTTCGGCCAACAGG-1	L3	L1	L3	L3	L4	L4	L3	L4	L3	AATAATCTTCGTATCG-1	L2	L1	L1	L1	unmatch	L1	unmatch	L1	L1	AATGCAACCGGGTACC-1	L6	L4	L3	unmatch	L4	L4	L4	L3	L3
AATATTGGAGTATTGA-1	L3	L4	L5	L6	L4	L5	L5	L5	L5	AATAGTCCGTCCCGAC-1	L2	L6	L5	L5	L5	L5	L5	L5	L5	AAGTTGTGATGTTATA-1	L3	L3	L4	L3	L3	L3	L3	L3	L3	AATACAATGTTTCAGG-1	L1	L1	L1	L1	L1	L1	L1	L1	L1	AATGCACCAAGCAATG-1	L6	L3	L3	L3	unmatch	unmatch	unmatch	L2	L2
AATCAGACTGCAGGAC-1	L3	L3	L2	L2	L2	L2	L2	L3	L3	AATAGTCGCGAGTCGG-1	L2	L6	L4	L3	L4	L3	L4	L4	L4	AAGTTTACTAATGGCA-1	L3	L2	L2	L2	L2	L2	L2	L3	L3	AATACCGGAGGGCTGT-1	L2	L5	L5	L5	L5	L5	L5	L4	L4	AATGGTCCACCGTTCA-1	L6	L4	unmatch	unmatch	L4	L4	L3	L3	L3
AATCAGGTTTCATTTA-1	WM	WM	WM	WM	WM	WM	WM	WM	WM	AATATCAAGGTCGGAT-1	L2	L1	L1	L1	L2	WM	L1	L2	L1	AAGTTTATGGGCCCAA-1	L3	L3	L5	L5	L4	L4	L5	L4	L4	AATACCTGATGTGAAC-1	L2	L4	L4	L5	L3	L4	L3	L4	L3	AATGGTTCTCACAAGC-1	L6	L4	unmatch	unmatch	L3	L4	L4	L3	L3
AATCATGTAAAGACTC-1	L3	L5	L4	L5	L3	L4	L3	L4	L4	AATATCCTAGCAAACT-1	L6	L5	L1	L5	L5	L1	L5	L6	L6	AATAACAACGCTCGGC-1	L3	L1	L3	L3	L2	L3	L3	L3	L3	AATAGAACAGAGTGGC-1	L3	L2	L4	L3	L3	L3	L3	L3	L3	AATGTATGGCACTGTA-1	L6	L5	WM	L5	L5	L5	L5	L5	L5
AATCCAAGGGCCTGAG-1	L3	L3	L2	L2	L2	L2	L2	L3	L3	AATATCGAATCAATGC-1	L2	L3	L3	L3	L3	L3	L3	L3	L3	AATAACACTAGAACAA-1	L3	L4	L3	L4	L4	L4	L5	L4	L4	AATAGAATCTGTTTCA-1	L3	L3	L2	L2	unmatch	L2	L2	L3	L3	AATGTGCCCGAGGTGT-1	L6	WM	L5	L5	L6	L6	L6	L6	L5
AATCCATGCAAGGGTG-1	L3	L3	L2	L2	L2	L3	L2	L3	L3	AATATCGAGGGTTCTC-1	L2	L1	L1	L1	L1	L1	L1	L1	L1	AATAACGTCGCGCCCA-1	L3	L4	L3	L4	L4	L4	L5	L4	L4	AATAGCTACCGCGTGC-1	L2	L3	L4	L2	unmatch	unmatch	L3	L3	L3	AATGTGCTAATCTGAG-1	L1	WM	WM	L5	WM	L6	L6	L6	L6
AATCGAGGTCTCAAGG-1	L3	L6	L5	L5	L5	L5	L5	L5	L5	AATATTGGAGTATTGA-1	L2	L5	L4	L5	L5	L5	L5	L5	L5	AATAAGTCCTCGAGAC-1	L3	unmatch	unmatch	L2	L3	L3	L2	L3	L3	AATAGGCACGACCCTT-1	WM	WM	WM	WM	L6	WM	WM	WM	WM	AATTAAAGGTCGGCGT-1	L6	L4	L5	L5	L5	L5	L5	L5	L5
AATCGCCTCAGCGCCA-1	L3	L5	L4	L3	L3	L3	L3	L3	L3	AATCAGACTGCAGGAC-1	L2	L3	L1	L3	L2	WM	L2	L2	L2	AATAATCTTCGTATCG-1	L3	unmatch	L1	L6	unmatch	L6	unmatch	L1	L1	AATAGTCCGTCCCGAC-1	L2	L2	L4	L3	L3	L4	L3	L3	L3	AATTAACGGATTTCCA-1	L6	L5	L5	L5	L6	L6	L6	L6	L6
AATCGCGCAGAGGACT-1	L3	L2	L4	L3	L3	L4	L6	L3	L3	AATCAGGTTTCATTTA-1	L2	WM	WM	WM	WM	WM	WM	WM	WM	AATACAATGTTTCAGG-1	L3	L4	L2	L2	L2	L2	L2	L2	L2	AATAGTCGCGAGTCGG-1	L2	L2	L2	L2	L2	L2	L2	L2	L2	AATTAGCGCTGCAGCG-1	L6	WM	L5	L5	L5	L5	L6	L5	L5
AATCGGGACACTACGA-1	L3	L1	L1	L1	L1	L1	L1	L1	L1	AATCATGTAAAGACTC-1	L2	L3	L3	L4	L3	L4	L4	L3	L3	AATACCGGAGGGCTGT-1	L3	L3	L5	L5	L6	L5	L6	L6	L6	AATATCAAGGTCGGAT-1	L2	L2	L2	L2	L2	L2	L2	L3	L2	AATTCATAAGGGATCT-1	L6	L3	L3	L3	L3	unmatch	L3	L2	L2
AATCGGTATAGCCCTC-1	L3	L5	L5	L5	L5	L6	L5	L5	L5	AATCCAAGGGCCTGAG-1	L2	L3	L2	L3	L2	L2	L2	L3	L3	AATACCTGATGTGAAC-1	L3	L3	L3	L5	L4	L4	L3	L4	L4	AATATCCTAGCAAACT-1	L2	L5	L4	L3	L5	L5	L5	L4	L4	AATTCATTGTCATGCA-1	L6	L6	L5	L5	L5	L5	L5	L5	L5
AATCGTGAGCCGAGCA-1	L3	WM	L6	L5	L5	L6	L5	L6	L6	AATCCATGCAAGGGTG-1	L2	L3	L2	L2	L2	L2	L3	L3	L3	AATAGAACAGAGTGGC-1	L3	L4	L3	L4	L4	L4	L5	L4	L4	AATATCGAATCAATGC-1	L2	L1	L1	L1	L1	L1	L1	L1	L1	AATTCCAAGCATGTAC-1	WM	WM	WM	WM	WM	L6	L6	WM	WM
AATCTAGGTTTACTTG-1	L3	L2	L1	WM	WM	L1	L4	L6	L6	AATCCCGCTCAGAGCC-1	L2	L5	L6	WM	L5	WM	L6	L6	L6	AATAGAATCTGTTTCA-1	L3	L3	unmatch	L2	L3	L2	L2	L3	L3	AATATCGAGGGTTCTC-1	L2	L2	L2	L2	L2	L2	L2	L2	L2	AATTCGATTCGAGGAT-1	WM	WM	WM	WM	WM	WM	L6	WM	WM
AATCTATGCCGGAGCC-1	L3	L1	L1	L1	L1	L1	L1	L1	L1	AATCGAGGTCTCAAGG-1	L2	L4	WM	WM	L5	L6	L6	L6	L6	AATAGCAAGCCTCCTG-1	L3	L3	unmatch	L3	L3	L3	L3	L3	L3	AATATTGGAGTATTGA-1	L3	L3	L3	L4	L3	L3	L3	L3	L3	AATTCTAGAGTTAGGC-1	L6	L5	L5	L5	L5	L5	L5	L5	L5
AATCTCTACTGTGGTT-1	L3	L6	L5	L6	L5	L5	L5	L5	L5	AATCGCCTCAGCGCCA-1	L2	L4	L3	L3	L4	L3	L3	L3	L3	AATAGCTACCGCGTGC-1	L3	unmatch	unmatch	L2	L3	L3	L3	L3	L3	AATCAGGTTTCATTTA-1	L2	L4	L5	L5	L5	L5	L5	L6	L6	AATTGAACGCTCTGGT-1	L6	L4	L4	L4	L4	L4	L4	L4	L4
AATCTGCGTTGGGACG-1	L3	L3	L2	L2	L2	L2	L2	L2	L3	AATCGCGCAGAGGACT-1	L2	L2	L4	L2	L3	L2	L3	L3	L3	AATAGGCACGACCCTT-1	WM	WM	WM	WM	WM	WM	WM	WM	WM	AATCATGTAAAGACTC-1	L2	L3	unmatch	L2	unmatch	L2	L2	L3	L3	AATTGCAGCAATCGAC-1	L6	WM	L6	L5	L6	L6	L6	L6	L6
AATCTGGCTTTCTAGT-1	WM	WM	L1	WM	WM	L1	L4	L6	L6	AATCGGGACACTACGA-1	L2	L1	L1	L1	L1	WM	L1	L1	L1	AATAGTCCGTCCCGAC-1	L3	L4	L3	L4	L4	L4	L5	L4	L4	AATCCAAGGGCCTGAG-1	L2	L2	L2	L2	L2	L2	L2	L2	L2	AATTTGGGACATAGTA-1	L6	L4	L3	unmatch	L3	unmatch	unmatch	L2	L2
AATCTGGGTAGACCCT-1	L3	L2	L1	L1	L2	L1	L2	L2	L2	AATCGGTATAGCCCTC-1	L2	L5	L6	L5	L5	L6	L5	L5	L5	AATAGTCGCGAGTCGG-1	L3	L2	unmatch	L2	L2	L2	L2	L2	L3	AATCCATGCAAGGGTG-1	L2	L1	unmatch	L2	L2	L2	L2	L2	L2	AATTTGGTTCCAAAGA-1	L6	L5	unmatch	unmatch	L3	L3	L3	L3	L3
AATGACAGCAATGTCT-1	L3	L6	L6	L5	L5	L5	L5	L6	L6	AATCGTGAGCCGAGCA-1	WM	WM	L5	L4	L5	L5	L5	L5	L5	AATATCAAGGTCGGAT-1	L3	L2	L2	L2	L2	L2	L2	L2	L2	AATCCCGCTCAGAGCC-1	L2	L3	L5	L3	L5	L5	L5	L6	L6	ACAAACCATGCGTCCT-1	L6	WM	WM	L5	L6	L6	L5	WM	L6
AATGACGTAGGATGTC-1	L1	L3	L3	L5	L3	L3	L3	L3	L4	AATCTAGGTTTACTTG-1	L2	L2	WM	L6	L5	L6	L6	L6	L6	AATATCCTAGCAAACT-1	L5	L3	L3	L4	L4	L4	L5	L5	L4	AATCGAGGTCTCAAGG-1	L2	L5	L4	L5	L5	L5	L5	L5	L5	ACAAAGCATGACCTAG-1	L6	WM	L5	L5	L6	L6	L6	L6	L6
AATGACTGTCAGCCGG-1	L3	L3	L4	L3	L3	L3	L3	L3	L3	AATCTATGCCGGAGCC-1	L1	L1	L1	L1	L1	L1	L1	L1	L1	AATATCGAATCAATGC-1	L3	unmatch	L1	L6	unmatch	L6	unmatch	L1	L1	AATCGCCTCAGCGCCA-1	L2	L2	L1	L1	L1	L1	L1	L1	L1	ACAAATCGCACCGAAT-1	L6	WM	L5	L5	L5	L5	L5	L5	L5
AATGAGTTCGCATATG-1	L3	L6	L3	L3	L3	L3	L3	L3	L3	AATCTCTACTGTGGTT-1	L2	L4	L4	L4	L5	L5	L5	L5	L5	AATATCGAGGGTTCTC-1	L3	L2	L1	L2	L2	L1	L1	L2	L2	AATCGCGCAGAGGACT-1	L2	L1	L1	L1	L1	L1	unmatch	L1	L1	ACAAATGGTAGTGTTT-1	L6	L4	L4	L4	L4	unmatch	L4	L4	L4
AATGATGATACGCTAT-1	L3	L3	L1	L1	L1	L1	L1	L1	L1	AATCTGGCTTTCTAGT-1	L2	WM	L4	L6	L5	L5	L6	L6	L6	AATATTGGAGTATTGA-1	L3	L3	L3	L3	L3	L3	L3	L3	L3	AATCGGGACACTACGA-1	L2	L2	L2	L2	L2	L2	L2	L3	L3	ACAACAGCATGAGCTA-1	L3	L3	L4	unmatch	L4	L3	L4	L3	L3
AATGATGCGACTCCTG-1	L3	L1	L1	L1	L1	L1	L1	L1	L1	AATCTGGGTAGACCCT-1	L2	L2	L2	L3	L2	L2	L2	L2	L3	AATCAGACTGCAGGAC-1	L3	L2	L1	L1	L2	L1	L2	L2	L1	AATCGGTATAGCCCTC-1	L2	L1	L4	L5	L3	L4	L3	L3	L3	ACAACGGTCCCTGCGA-1	L3	L3	unmatch	unmatch	L3	L4	L3	L3	L3
AATGCAACCGGGTACC-1	L3	L2	L6	L3	L3	L3	L3	L3	L3	AATGACAGCAATGTCT-1	L2	L4	L4	L4	L5	L5	L5	L5	L5	AATCAGGTTTCATTTA-1	L3	L3	WM	L5	L6	L5	L6	L6	L6	AATCGTGAGCCGAGCA-1	L2	L3	L5	L5	L3	L4	L3	L3	L3	ACAAGCAGTGCCTAGC-1	L6	L4	L6	unmatch	L4	L4	L4	L3	L3
AATGCACCAAGCAATG-1	L1	L1	L1	L1	L1	L1	L1	L1	L1	AATGACGTAGGATGTC-1	L2	L3	L3	L2	L4	L3	L4	L4	L4	AATCATGTAAAGACTC-1	L3	L4	L2	L2	L3	L2	L2	L2	L3	AATCTAGGTTTACTTG-1	L6	L5	L5	L5	L5	L5	L5	L5	L5	ACAAGGAAATCCGCCC-1	L6	unmatch	L5	L4	L5	L5	L5	L5	L5
AATGGCCGCCAATGCG-1	L3	L2	L2	L2	L2	L2	L2	L3	L3	AATGACTGTCAGCCGG-1	L2	L3	L2	L3	L2	L3	L3	L3	L3	AATCCAAGGGCCTGAG-1	L3	L4	L1	L1	L1	L1	L1	L1	L1	AATCTATGCCGGAGCC-1	L2	L1	L2	L2	L2	L2	L2	L2	L3	ACAAGGACAAGAGGTT-1	L6	L6	L6	unmatch	L4	L4	L4	L3	L3
AATGGTCCACCGTTCA-1	L3	L5	L5	L6	L5	L5	L5	L5	L5	AATGAGTTCGCATATG-1	L2	L3	L4	L3	L4	L3	L3	L3	L3	AATCCATGCAAGGGTG-1	L3	L1	L1	L1	L1	L1	L1	L1	L1	AATCTCTACTGTGGTT-1	L3	L4	L4	L3	L3	L3	L3	L3	L3	ACAAGGATGCTTTAGG-1	L6	WM	L5	L5	L6	L6	L6	L6	L6
AATGGTTCTCACAAGC-1	L3	L3	L3	L3	L3	L3	L3	L3	L3	AATGATGATACGCTAT-1	L1	L1	L1	L1	L1	WM	L1	L1	L1	AATCCCGCTCAGAGCC-1	L3	L3	L5	L5	L4	L5	L5	L4	L4	AATCTGCGTTGGGACG-1	L1	L1	L1	L1	L1	L1	L1	L1	L1	ACAAGGCCTACCAGCC-1	L6	L6	L6	L4	L6	unmatch	L5	L3	L3
AATGTGCCCGAGGTGT-1	WM	WM	WM	WM	WM	WM	WM	L6	L6	AATGATGCGACTCCTG-1	L1	L1	L1	L1	L1	L1	L1	L1	L1	AATCGAGGTCTCAAGG-1	L3	L3	L5	L5	L4	L5	L5	L5	L5	AATCTGGCTTTCTAGT-1	L2	L5	L5	L5	L5	L5	L5	L5	L4	ACAAGGGCAGGCTCTG-1	L4	L3	L5	L4	L4	unmatch	L4	L4	L4
AATGTGCTAATCTGAG-1	WM	WM	WM	WM	L6	WM	WM	WM	WM	AATGCAACCGGGTACC-1	L2	L4	L3	L3	L2	L3	L3	L3	L3	AATCGCCTCAGCGCCA-1	L3	L2	L1	L1	L1	L1	L1	L2	L2	AATCTGGGTAGACCCT-1	L2	L3	L3	L3	L3	L3	L3	L3	L3	ACAATAGTCGTACGTT-1	L6	WM	L3	unmatch	L4	L4	L4	L4	L4
AATGTTAAGACCCTGA-1	L3	L5	L6	L6	L5	L5	L5	L5	L5	AATGCACCAAGCAATG-1	L2	L2	L1	L1	L1	L1	L1	L1	L1	AATCGCGCAGAGGACT-1	L6	unmatch	L1	L6	unmatch	L6	unmatch	L1	L1	AATGACAGCAATGTCT-1	L2	L5	L4	L5	L3	L3	L3	L4	L4	ACAATCCATTTAAACC-1	L6	L4	L4	unmatch	L4	L4	L4	L4	L4
AATGTTGTCGTGAGAC-1	L3	L5	L5	L5	L5	L6	L5	L5	L5	AATGGCCGCCAATGCG-1	L2	L2	L3	L2	L3	L2	L3	L3	L3	AATCGGGACACTACGA-1	L3	L2	L2	L2	L2	L2	L2	L2	L3	AATGACGTAGGATGTC-1	L3	L2	L2	L2	L2	L2	L2	L3	L2	ACAATCGATCTTTATA-1	L6	L4	unmatch	L3	L3	unmatch	L3	L3	L3
AATTAAAGGTCGGCGT-1	L3	L6	L5	L5	L4	L3	L3	L4	L4	AATGGTCCACCGTTCA-1	L2	L5	L4	L4	L4	L3	L4	L4	L4	AATCGGTATAGCCCTC-1	L3	L3	L5	L4	L4	L4	L3	L3	L3	AATGACTGTCAGCCGG-1	L2	unmatch	L1	L1	L1	L1	L1	L1	L1	ACAATGAATACGGAGA-1	L6	L6	L5	L5	L6	L6	L6	L6	L6
AATTAACGGATTTCCA-1	L3	L5	L5	L5	L5	L5	L5	L5	L5	AATGGTTCTCACAAGC-1	L2	L3	L4	L3	L2	L3	L3	L3	L3	AATCGTGAGCCGAGCA-1	L3	L3	L3	L5	L4	L4	L3	L4	L4	AATGAGTTCGCATATG-1	L1	L1	L1	L1	L1	L1	L1	L1	L1	ACAATTGTGTCTCTTT-1	L6	L6	L5	L5	L5	L5	L5	L4	L4
AATTACTCGTACGCTC-1	L3	L6	L3	L3	L3	L3	L3	L3	L3	AATGTGCCCGAGGTGT-1	L2	L6	L6	WM	L5	L5	L5	L6	L6	AATCTAGGTTTACTTG-1	L3	L4	L3	L5	L4	L5	L5	L5	L5	AATGATGATACGCTAT-1	L2	L2	L2	L2	L2	L2	L2	L2	L2	ACAATTTGAGCAGTGG-1	L6	L3	L3	unmatch	L3	L3	L3	L3	L3
AATTAGCGCTGCAGCG-1	L3	L5	L5	L6	L5	L5	L5	L5	L5	AATGTGCTAATCTGAG-1	L2	WM	WM	WM	WM	WM	WM	WM	WM	AATCTATGCCGGAGCC-1	L3	L4	L2	L2	L2	L2	L2	L2	L3	AATGATGCGACTCCTG-1	L2	L2	L2	L2	L2	L2	L2	L2	L2	ACAATTTGGCCATATT-1	L6	unmatch	unmatch	L3	unmatch	unmatch	unmatch	L2	L2
AATTATACCCAGCAAG-1	L3	L5	L6	L5	L5	L6	L5	L5	L5	AATGTTAAGACCCTGA-1	L2	L5	L6	L5	L5	L6	L5	L6	L6	AATCTCTACTGTGGTT-1	L3	L4	L3	L4	L3	L4	L3	L3	L3	AATGCAACCGGGTACC-1	L2	L1	L1	L1	L1	L1	L1	L1	L1	ACACAAAGACGGGTGG-1	L6	L4	unmatch	unmatch	L4	L4	L4	L3	L3
AATTCATAAGGGATCT-1	L3	L3	L1	L1	L1	L1	L1	L3	L1	AATGTTGTCGTGAGAC-1	L2	L6	L6	L5	L5	L6	L5	L5	L5	AATCTGCGTTGGGACG-1	L3	L1	L1	L1	L1	L6	unmatch	L1	L1	AATGCACCAAGCAATG-1	L2	L2	L2	L2	L2	unmatch	L2	L2	L2	ACACAAATATTCCTAG-1	L6	unmatch	unmatch	L3	unmatch	WM	unmatch	L1	L1
AATTCCAACTTGGTGA-1	L3	L5	L6	L2	L2	L2	L2	L3	L2	AATTAAAGGTCGGCGT-1	L2	L6	L5	L4	L4	L4	L4	L4	L4	AATCTGGCTTTCTAGT-1	L3	L5	L3	L5	L4	L5	L5	L5	L5	AATGGTCCACCGTTCA-1	L3	L3	L3	L4	L2	L2	L2	L3	L3	ACACACCAGGACCAGT-1	L6	WM	L4	L4	L4	unmatch	L4	L4	L4
AATTCCAAGCATGTAC-1	WM	WM	L1	WM	WM	L6	L5	L6	L6	AATTAACGGATTTCCA-1	L2	L6	L5	L5	L5	L5	L5	L5	L5	AATCTGGGTAGACCCT-1	L3	L4	L3	L3	L3	L3	L3	L3	L3	AATGGTTCTCACAAGC-1	L2	L2	L1	L1	L1	L1	L1	L1	L1	ACACACTTTCTACACG-1	L6	L5	L3	unmatch	L3	L3	L3	L3	L3
AATTCGATTCGAGGAT-1	L6	L5	L5	L5	L5	L6	L5	L6	L6	AATTAGCGCTGCAGCG-1	WM	L6	L5	L4	L5	L4	L4	L4	L4	AATGACAGCAATGTCT-1	L3	L4	L3	L4	L4	L4	L5	L4	L3	AATGTATGGCACTGTA-1	WM	WM	WM	WM	L6	WM	WM	WM	L6	ACACATGATCAAATCT-1	L6	L5	L6	L5	L5	L5	L5	L5	L5
AATTCTAGAGTTAGGC-1	L4	L5	L5	L5	L5	L4	L3	L5	L4	AATTATACCCAGCAAG-1	L2	L2	L6	L5	L5	L6	L5	L6	L6	AATGACGTAGGATGTC-1	L3	L5	L2	L2	L2	L2	L2	L3	L3	AATGTGCCCGAGGTGT-1	L2	L2	L4	L5	L5	L5	L5	L5	L4	ACACCACATAATTAGC-1	L2	unmatch	L3	L3	unmatch	unmatch	unmatch	L2	L2
AATTGAACGCTCTGGT-1	L3	L5	L4	L3	L3	L3	L3	L3	L3	AATTCATAAGGGATCT-1	L2	L1	L1	L1	L1	WM	L1	L1	L1	AATGACTGTCAGCCGG-1	L3	L1	L1	L1	L1	L1	L1	L1	L1	AATGTGCTAATCTGAG-1	L2	L5	L5	L5	L5	L5	L5	L4	L4	ACACCCAGCATGCAGC-1	L6	L4	L3	unmatch	L4	L4	L4	L3	L3
AATTGCAGCAATCGAC-1	L3	L5	L5	L6	L5	L6	L5	L5	L5	AATTCCAAGCATGTAC-1	L2	L5	L6	L4	L5	L5	L5	L6	L6	AATGAGTTCGCATATG-1	L3	unmatch	L1	L1	L1	L1	L1	L1	L1	AATGTTAAGACCCTGA-1	L2	L5	L4	L5	L5	L5	L5	L5	L5	ACACCCGAGAAATCCG-1	L6	L4	L3	unmatch	L3	L4	L3	L3	L3
AATTGTGGTTGCCAAA-1	L3	L5	L5	L5	L5	L6	L5	L5	L5	AATTCGATTCGAGGAT-1	L2	L4	L6	L4	L5	L5	L5	L5	L5	AATGATGATACGCTAT-1	L3	L2	L2	L2	L2	L2	L2	L3	L2	AATGTTGTCGTGAGAC-1	L2	L1	L3	L3	L3	L4	L3	L3	L3	ACACCGGTCTGACCGC-1	L6	WM	WM	L5	L6	L6	L6	L6	L6
AATTTGGGACATAGTA-1	L3	L3	L1	L1	L1	L1	L1	L1	L1	AATTCTAGAGTTAGGC-1	L2	L6	L5	L4	L5	L4	L4	L4	L4	AATGATGCGACTCCTG-1	L3	L2	L2	L2	L2	L2	L2	L2	L2	AATTAAAGGTCGGCGT-1	L3	L4	L4	L4	unmatch	L3	L3	L3	L3	ACACCTTAAGTAGGGC-1	L3	L3	L6	unmatch	L4	L4	L4	L3	L3
AATTTGGTTCCAAAGA-1	L1	L1	L1	L1	L1	L1	L1	L1	L1	AATTGAACGCTCTGGT-1	L2	L2	L3	L3	L4	L3	L4	L3	L3	AATGCAACCGGGTACC-1	L3	unmatch	L1	L1	L1	L1	L1	L1	L1	AATTAACGGATTTCCA-1	L2	L3	L4	L5	L3	L4	L3	L3	L3	ACACCTTACTACTTGC-1	L3	unmatch	L4	L4	unmatch	unmatch	unmatch	L2	L3
ACAAACCGACAAGGCG-1	L3	L1	L1	L1	L1	L1	L1	L2	L2	AATTGCAGCAATCGAC-1	L2	L5	L5	L5	L5	L4	L5	L5	L4	AATGCACCAAGCAATG-1	L3	L2	L2	L2	L2	L2	L2	L3	L3	AATTACGAGACCCATC-1	L2	L5	L5	WM	L5	L5	L5	L6	L6	ACACGAGACTCCTTCT-1	L6	L3	L4	unmatch	L3	L3	L3	L3	L3
ACAAAGAAGGTAGGCC-1	WM	WM	L6	WM	L5	L5	L5	L6	L6	AATTGTGGTTGCCAAA-1	L2	L5	L6	L5	L5	L6	L5	L5	L5	AATGGTCCACCGTTCA-1	L3	L4	L3	L2	L3	L3	L3	L3	L3	AATTACTCGTACGCTC-1	L2	L2	L1	L1	L1	L1	L1	L1	L1	ACACGGCACTATGCAT-1	L6	WM	unmatch	L3	L3	WM	L3	L2	L2
ACAAAGCATGACCTAG-1	L3	WM	L5	L5	L5	L6	L5	L5	L5	AATTTGGGACATAGTA-1	WM	L1	L1	L1	L1	WM	L1	L1	L1	AATGGTTCTCACAAGC-1	L3	L1	L1	L1	L1	L1	L1	L1	L1	AATTAGCGCTGCAGCG-1	L2	L3	L4	L3	L3	L3	L3	L3	L3	ACACGGGAACTTAGGG-1	L6	L3	unmatch	unmatch	L3	L3	L3	L3	L3
ACAAATCGCACCGAAT-1	L3	L5	L5	L5	L5	L4	L3	L4	L4	AATTTGGTTCCAAAGA-1	L2	L1	L1	L1	L1	L1	L1	L1	L1	AATGTATGGCACTGTA-1	WM	WM	WM	WM	WM	WM	WM	WM	WM	AATTATACCCAGCAAG-1	L2	L3	L5	L5	L3	L4	L5	L3	L4	ACACGTAGGCCACAAG-1	L6	WM	L6	L5	L5	L5	L5	L5	L5
ACAAATGGTAGTGTTT-1	L3	L5	L4	L3	L3	L3	L3	L3	L3	ACAAACCGACAAGGCG-1	L2	L2	L2	L3	L2	L2	L2	L2	L2	AATGTGCCCGAGGTGT-1	L3	L4	L5	L5	L4	L5	L5	L5	L5	AATTCATAAGGGATCT-1	L2	L2	L2	L2	L2	L2	L2	L2	L2	ACACTCCAATGTCACT-1	L3	L3	unmatch	unmatch	L3	WM	L3	L3	L3
ACAAATTCAGATCTGA-1	L3	L1	L1	L1	L2	L1	L2	L2	L2	ACAAAGAAGGTAGGCC-1	L2	L1	L6	L2	L5	L5	L5	L6	L6	AATGTGCTAATCTGAG-1	L3	L3	WM	L6	L6	L5	L6	L6	L5	AATTCATTGTCATGCA-1	WM	L5	WM	WM	L5	L1	L6	L6	L6	ACACTGATCAAGGTGT-1	L6	L5	L5	L5	L6	L6	L6	L6	L6
ACAACAGCATGAGCTA-1	L3	L3	L4	L3	L3	L3	L3	L3	L3	ACAAAGCATGACCTAG-1	L2	L5	L5	L5	L5	L4	L4	L4	L4	AATGTTAAGACCCTGA-1	L3	L3	L5	L5	L4	L5	L5	L5	L4	AATTCCAAGCATGTAC-1	L2	L3	L5	L5	L5	L5	L5	L4	L4	ACACTGGGACAGTCGT-1	L6	WM	L5	L5	WM	L5	L5	L5	L5
ACAACGGTCCCTGCGA-1	L3	L6	L3	L3	L3	L3	L3	L3	L3	ACAAATCGCACCGAAT-1	L2	L5	L5	L4	L5	L4	L4	L4	L4	AATGTTGTCGTGAGAC-1	L3	L3	L4	L4	L3	L4	L3	L4	L3	AATTCGATTCGAGGAT-1	L2	L3	L5	L5	L3	L4	L3	L3	L3	ACAGAACTGAGAACAA-1	L6	L4	L5	L5	L5	L5	L5	L5	L5
ACAAGCAGTGCCTAGC-1	L3	L4	L5	L6	L4	L5	L3	L4	L4	ACAAATGGTAGTGTTT-1	L2	L3	L3	L3	L4	L3	L3	L3	L3	AATTAAAGGTCGGCGT-1	L3	L4	L3	L3	L2	L3	L3	L3	L3	AATTCTAGAGTTAGGC-1	L2	L3	L4	L3	L3	L3	L3	L3	L3	ACAGATTAGGTTAGTG-1	L3	L3	unmatch	unmatch	L3	L3	L3	L3	L3
ACAAGCTATATGGAAG-1	L3	L6	L5	L6	L5	L5	L5	L6	L6	ACAAATTCAGATCTGA-1	L2	L1	L2	L3	L2	L2	L2	L3	L3	AATTAACGGATTTCCA-1	L3	L4	L4	L4	L4	L4	L5	L3	L4	AATTGAACGCTCTGGT-1	L2	L3	L2	L2	unmatch	L2	L2	L3	L2	ACAGCATAGAGCCAGT-1	L6	L5	unmatch	unmatch	L3	L3	L3	L3	L3
ACAAGGAAATCCGCCC-1	L3	L5	L4	L5	L5	L4	L3	L4	L4	ACAACAGCATGAGCTA-1	L2	L3	L3	L2	L4	L3	L3	L3	L3	AATTACGAGACCCATC-1	L3	WM	WM	L5	L6	L5	L6	L6	L6	AATTGCAGCAATCGAC-1	L2	L3	L3	L3	L3	unmatch	L3	L3	L3	ACAGCGACATTCTCAT-1	L6	WM	L5	L5	L6	L5	L5	L5	L5
ACAAGGACAAGAGGTT-1	L3	L4	L3	L6	L4	L3	L3	L4	L4	ACAACGGTCCCTGCGA-1	L2	L3	L3	L2	L4	L3	L3	L3	L3	AATTACTCGTACGCTC-1	L3	L1	L1	L1	L1	L1	L1	L1	L1	AATTGCGTGGATTACA-1	WM	WM	WM	WM	L6	WM	WM	WM	WM	ACAGCGCACCCGCAGC-1	L6	L3	unmatch	unmatch	L3	L3	L3	L3	L3
ACAAGGATGCTTTAGG-1	L3	L5	L5	L5	L5	L6	L5	L5	L5	ACAAGCAGTGCCTAGC-1	L2	L3	L4	L4	L4	L3	L4	L4	L4	AATTAGCGCTGCAGCG-1	L3	L3	L4	L4	L3	L3	L3	L3	L3	AATTGTGGTTGCCAAA-1	L3	L4	L4	L3	unmatch	unmatch	L3	L3	L3	ACAGGCTTGCCCGACT-1	L6	L5	L5	L5	L5	L5	L5	L5	L5
ACAAGGCCTACCAGCC-1	L3	L2	L2	L2	L2	L2	L2	L2	L2	ACAAGCTATATGGAAG-1	L2	L1	L4	L3	L5	L5	L5	L4	L4	AATTATACCCAGCAAG-1	L3	L3	L5	L5	L4	L5	L5	L4	L4	AATTTGGGACATAGTA-1	L2	L2	L2	L2	L2	unmatch	L2	L3	L3	ACAGGTGGAGGTGAGG-1	L6	L5	L5	L5	L6	L5	L6	L6	L6
ACAAGGGCAGGCTCTG-1	L3	L6	L3	L3	L3	L3	L3	L4	L4	ACAAGGAAATCCGCCC-1	L2	L5	L5	L4	L5	L3	L4	L4	L4	AATTCATAAGGGATCT-1	L3	L2	L2	L2	L2	L2	L2	L3	L2	AATTTGGTTCCAAAGA-1	L2	L2	L2	L2	L2	L2	L2	L2	L3	ACAGTAATACAACTTG-1	L6	WM	L6	L5	L5	L5	L5	L5	L4
ACAATAGTCGTACGTT-1	L3	L4	L5	L6	L5	L5	L5	L5	L5	ACAAGGACAAGAGGTT-1	L2	L3	L3	L4	L4	L4	L4	L4	L4	AATTCATTGTCATGCA-1	WM	WM	WM	WM	WM	WM	WM	WM	WM	ACAAACCATGCGTCCT-1	L2	L5	L1	WM	L5	L5	L5	L6	L6	ACAGTATACCGTGGGA-1	L6	unmatch	unmatch	L3	unmatch	WM	unmatch	L2	L2
ACAATCCATTTAAACC-1	L3	L6	L5	L6	L4	L5	L5	L5	L5	ACAAGGATGCTTTAGG-1	L2	L5	L5	L4	L5	L4	L5	L4	L4	AATTCCAAGCATGTAC-1	L3	L3	L5	L5	L4	L5	L5	L4	L4	ACAAACTCCATCAGAG-1	L2	L5	WM	L1	L5	WM	L6	L6	L6	ACATAAGTCGTGGTGA-1	L6	WM	L5	L5	L5	L5	L5	L5	L5
ACAATCGATCTTTATA-1	L3	L1	L1	L1	L1	L1	L1	L1	L1	ACAAGGCCTACCAGCC-1	L2	L3	L2	L2	L2	L2	L2	L3	L3	AATTCGATTCGAGGAT-1	L3	L3	L4	L5	L4	L4	L3	L4	L4	ACAAAGAAGGTAGGCC-1	L2	L5	L5	L3	L3	L5	L5	L4	L4	ACATAATAAGGCGGTG-1	L6	L3	L4	unmatch	L3	L3	L3	L2	L3
ACAATGAATACGGAGA-1	L3	WM	WM	WM	L5	WM	L5	L6	L6	ACAAGGGCAGGCTCTG-1	L2	L6	L3	L3	L4	L3	L4	L4	L4	AATTCTAGAGTTAGGC-1	L3	L3	L4	L3	L3	L3	L3	L3	L3	ACAAAGCATGACCTAG-1	L3	L3	L3	L5	L3	unmatch	L3	L3	L3	ACATCAGCTGGGACGC-1	L6	L4	unmatch	unmatch	L4	L4	L4	L3	L3
ACAATGATTCTTCTAC-1	L3	L2	L2	L2	L2	L2	L2	L2	L3	ACAATAGTCGTACGTT-1	L2	L4	L4	L4	L5	L5	L5	L5	L5	AATTGAACGCTCTGGT-1	L3	L4	unmatch	L2	L3	L2	L2	L3	L3	ACAAATCGCACCGAAT-1	L2	L1	L3	L4	unmatch	unmatch	L3	L3	L3	ACATCCCGGCCATACG-1	L6	L5	L5	L5	L6	L6	L6	L6	L6
ACAATTGTGTCTCTTT-1	L3	L5	L4	L6	L3	L4	L3	L4	L4	ACAATCCATTTAAACC-1	L2	L3	L4	L4	L4	L3	L4	L4	L4	AATTGCAGCAATCGAC-1	L3	L3	unmatch	L3	L3	L3	L3	L3	L3	ACAAATGGTAGTGTTT-1	L2	L3	L2	L2	unmatch	L2	L2	L2	L2	ACATCCTGGTAACTGT-1	L6	unmatch	L4	L4	unmatch	unmatch	unmatch	L3	L3
ACAATTTAGGAGGCTC-1	L3	L6	L5	L5	L5	L5	L5	L5	L5	ACAATCGATCTTTATA-1	L2	L1	L1	L1	L1	WM	L1	L1	L1	AATTGCGTGGATTACA-1	WM	WM	WM	WM	WM	WM	WM	WM	WM	ACAAATTCAGATCTGA-1	L3	L5	L3	L4	unmatch	L4	L3	L3	L3	ACATCGATCGTTTACC-1	L6	L5	L5	L5	L4	L5	L5	L5	L4
ACAATTTGAGCAGTGG-1	L3	L3	L2	L2	L2	L2	L2	L3	L3	ACAATGAATACGGAGA-1	L2	L6	L6	WM	L5	L5	L5	L6	L6	AATTGTGGTTGCCAAA-1	L3	L3	unmatch	L3	L3	L3	L3	L3	L3	ACAACAGCATGAGCTA-1	L2	L5	L1	L1	L1	L1	L1	L1	L1	ACATCGGTCAGCCGCG-1	L6	L4	L6	L4	L5	L5	L4	L6	L5
ACACAAAGACGGGTGG-1	L3	L3	L3	L3	L3	L3	L3	L3	L3	ACAATGATTCTTCTAC-1	L2	L2	L2	L2	L2	L2	L2	L3	L3	AATTTGGGACATAGTA-1	L3	L2	L2	L2	L2	L2	L2	L3	L3	ACAACGGTCCCTGCGA-1	L1	L1	L1	L1	L1	L1	L1	L1	L1	ACATCGTATGCAATGG-1	L6	L4	L6	L4	L5	L4	L4	L4	L4
ACACAAATATTCCTAG-1	L3	L3	L1	L2	L2	L1	L1	L2	L2	ACAATTGTGTCTCTTT-1	L2	L6	L3	L3	L3	L3	L4	L3	L3	AATTTGGTTCCAAAGA-1	L3	L2	L2	L2	L2	L2	L2	L3	L3	ACAAGCAGTGCCTAGC-1	L2	L4	unmatch	L4	L2	L2	L2	L2	L3	ACATCGTTAACCTAGT-1	L6	L5	unmatch	unmatch	L3	L3	L3	L3	L3
ACACACCAGGACCAGT-1	L3	L5	L3	L3	L3	L4	L3	L3	L3	ACAATTTAGGAGGCTC-1	L2	L6	L3	L5	L5	L5	L5	L4	L4	ACAAACCATGCGTCCT-1	L3	WM	WM	L5	L6	L5	L6	L6	L6	ACAAGCTATATGGAAG-1	L2	L2	L4	L3	L3	L3	L3	L3	L3	ACATCTCAACGCGTAA-1	L6	L3	L3	L3	L3	unmatch	L3	L2	L2
ACACACTTTCTACACG-1	L3	L3	L1	L2	L2	L1	L2	L2	L2	ACAATTTGAGCAGTGG-1	L2	L3	L2	L3	L2	L2	L3	L3	L3	ACAAACCGACAAGGCG-1	L3	L3	unmatch	L3	L3	L3	L2	L3	L3	ACAAGGAAATCCGCCC-1	L2	L5	L3	L2	unmatch	unmatch	L3	L3	L3	ACATGGCGCCAAAGTA-1	L6	unmatch	L4	L4	unmatch	unmatch	unmatch	L2	L2
ACACATTGACGCAACA-1	L3	L3	L6	L3	L3	L3	L3	L3	L3	ACACAAAGACGGGTGG-1	L2	L3	L4	L3	L2	L3	L3	L3	L3	ACAAACTCCATCAGAG-1	WM	L4	WM	WM	L6	L1	L6	L6	L6	ACAAGGACAAGAGGTT-1	L2	L1	L1	L1	L2	L1	L1	L1	L1	ACATTAGTTTATATCC-1	L6	L6	L5	L5	L6	L5	L6	L6	L6
ACACATTTCCGTAGAC-1	L3	WM	L6	WM	L5	L6	L5	WM	L6	ACACAAATATTCCTAG-1	L2	L1	L1	L2	L2	L1	L1	L3	L3	ACAAAGAAGGTAGGCC-1	L5	L3	L3	L5	L4	L4	L5	L5	L5	ACAAGGATGCTTTAGG-1	L3	L3	L4	L3	L3	L4	L3	L3	L3	ACCAAACACCCAGCGA-1	L1	L3	L3	L3	unmatch	unmatch	unmatch	L2	L2
ACACCACATAATTAGC-1	L3	L1	L1	L1	L1	L1	L1	L2	L1	ACACACCAGGACCAGT-1	L2	L4	L3	L2	L3	L3	L3	L3	L3	ACAAAGCATGACCTAG-1	L3	L3	L4	L4	L3	L3	L3	L3	L3	ACAAGGGCAGGCTCTG-1	L2	L2	L2	L2	L2	L2	L2	L2	L2	ACCAAACTAGAAATCC-1	L6	L3	L3	L3	L3	unmatch	L3	L2	L3
ACACCCAGCATGCAGC-1	L3	L3	L3	L3	L3	L3	L3	L3	L3	ACACACTTTCTACACG-1	L2	L3	L1	L1	L2	WM	L1	L1	L1	ACAAATCGCACCGAAT-1	L3	L3	unmatch	L3	L3	L3	L3	L3	L3	ACAAGTAATTGTAAGG-1	WM	WM	WM	WM	L6	L1	WM	WM	WM	ACCAACACCACACACT-1	L1	unmatch	L3	L3	unmatch	WM	unmatch	L2	L2
ACACCCGAGAAATCCG-1	L3	L6	L3	L3	L3	L3	L3	L3	L3	ACACATTTCCGTAGAC-1	L2	L5	WM	WM	L6	L6	L6	L6	L6	ACAAATGGTAGTGTTT-1	L3	L4	L2	L2	L2	L2	L2	L2	L2	ACAATAGTCGTACGTT-1	L2	L3	L4	L3	L3	L3	L3	L3	L3	ACCAACCGCACTCCAC-1	L6	L6	L6	L5	L6	L6	L6	L6	L6
ACACCCGTAAATCTGT-1	L3	L3	L2	L2	L2	L2	L2	L2	L3	ACACCACATAATTAGC-1	L2	L1	L1	L1	L1	L1	L1	L1	L1	ACAAATTCAGATCTGA-1	L3	L5	L3	L4	L3	L3	L3	L3	L3	ACAATCCATTTAAACC-1	L2	L4	L3	L3	L2	L3	L2	L2	L3	ACCAACGCTTATTTAT-1	L6	L5	L5	L4	L6	L6	L6	L6	L6
ACACCGAGCGCTCTTT-1	L3	L2	L6	L6	L3	L3	L3	L3	L3	ACACCCAGCATGCAGC-1	L2	L3	L2	L3	L2	L3	L3	L3	L3	ACAACAGCATGAGCTA-1	L3	L1	L1	L1	L1	L1	L1	L1	L1	ACAATCGATCTTTATA-1	L2	L2	L4	L2	L2	unmatch	L2	L3	L3	ACCAAGAACGCGTGTC-1	L6	L3	L3	unmatch	L3	L3	L3	L3	L3
ACACCTTAAGTAGGGC-1	L3	L6	L4	L3	L3	L3	L3	L3	L3	ACACCCGAGAAATCCG-1	L2	L6	L4	L4	L2	L3	L3	L3	L3	ACAACGGTCCCTGCGA-1	L3	L1	L1	L1	L1	L1	L1	L2	L1	ACAATGAATACGGAGA-1	L2	L3	L5	L5	L5	L5	L5	L4	L4	ACCAATATGCAAGTTA-1	L6	WM	L5	L5	L6	L6	L6	L6	L6
ACACCTTACTACTTGC-1	L3	L5	L2	L3	L3	L4	L6	L3	L3	ACACCCGTAAATCTGT-1	L2	L3	L2	L4	L2	L2	L3	L3	L3	ACAAGCAGTGCCTAGC-1	L3	L1	unmatch	L3	L2	L3	L3	L3	L3	ACAATTGTGTCTCTTT-1	L2	L4	unmatch	L2	unmatch	L2	L2	L2	L2	ACCACAACTCAGAACA-1	L6	unmatch	unmatch	L3	L3	unmatch	L3	L2	L2
ACACGAGACTCCTTCT-1	L3	L6	L4	L3	L3	L3	L3	L3	L3	ACACCGAGCGCTCTTT-1	L2	L2	L4	L4	L3	L3	L4	L4	L4	ACAAGCTATATGGAAG-1	L3	L4	L3	L4	L4	L4	L3	L4	L3	ACAATTTAGGAGGCTC-1	L2	L3	L3	L2	unmatch	L3	L3	L3	L3	ACCACAAGTTTCTATC-1	L6	L4	L4	unmatch	L4	L4	L4	L4	L4
ACACGGCACTATGCAT-1	L3	L2	L1	L1	L1	L1	L1	L1	L1	ACACCTTAAGTAGGGC-1	L2	L4	L3	L2	L4	L3	L3	L3	L3	ACAAGGAAATCCGCCC-1	L3	unmatch	unmatch	L3	L3	L3	L3	L3	L3	ACAATTTGAGCAGTGG-1	L2	L2	L1	L1	L2	L1	L1	L1	L1	ACCACCAATGTAACAA-1	L3	unmatch	L4	L4	unmatch	unmatch	unmatch	L3	L3
ACACGGGAACTTAGGG-1	L3	L3	L4	L2	L2	L3	L2	L2	L3	ACACCTTACTACTTGC-1	WM	L5	L6	L4	L3	L2	L3	L3	L3	ACAAGGACAAGAGGTT-1	L3	L1	unmatch	L2	L2	L2	L2	L3	L3	ACAATTTGGCCATATT-1	L2	L3	L1	L1	L1	L1	unmatch	L1	L1	ACCACCCTCTCTTCTA-1	unmatch	WM	unmatch	L3	unmatch	WM	unmatch	L2	L1
ACACGTAGGCCACAAG-1	L3	L2	L6	L6	L5	L4	L3	L5	L4	ACACGAGACTCCTTCT-1	L2	L3	L3	L3	L2	L3	L3	L3	L3	ACAAGGATGCTTTAGG-1	L3	L3	L4	L3	L3	L3	L3	L4	L3	ACACAAAGACGGGTGG-1	L2	L1	L1	L1	L1	L1	L1	L1	L1	ACCACGTGCAGCTATA-1	L6	WM	L5	L4	L5	L5	L5	L5	L5
ACACTCCAATGTCACT-1	L3	L3	L3	L5	L3	L3	L3	L3	L3	ACACGGCACTATGCAT-1	L2	L2	L1	L1	L1	L1	L1	L1	L1	ACAAGGCCTACCAGCC-1	L3	L3	L4	L4	L3	L4	L3	L4	L3	ACACAAATATTCCTAG-1	L2	L2	L4	L3	L3	L3	L3	L3	L3	ACCAGCCCGGTCTTTG-1	L6	L6	unmatch	L3	L3	unmatch	L3	L2	L2
ACACTGATCAAGGTGT-1	L3	WM	L6	L6	L5	L5	L5	L5	L5	ACACGGGAACTTAGGG-1	L2	L3	L2	L2	L2	L2	L3	L3	L3	ACAAGGGCAGGCTCTG-1	L3	L2	L2	L2	L2	L2	L2	L3	L3	ACACACCAGGACCAGT-1	L2	L1	L1	L1	L1	L1	L1	L1	L1	ACCAGGAGTGTGATCT-1	L6	L5	unmatch	unmatch	L3	unmatch	L3	L3	L3
ACACTGGGACAGTCGT-1	L3	L5	L6	L5	L5	L6	L3	L5	L4	ACACGTAGGCCACAAG-1	L2	L5	L5	L5	L3	L4	L4	L3	L3	ACAAGTAATTGTAAGG-1	WM	WM	WM	WM	WM	WM	WM	WM	WM	ACACACTTTCTACACG-1	L2	L2	L2	L2	L2	L2	L2	L2	L2	ACCAGTGCGGGAGACG-1	L6	WM	L5	L4	L5	L5	L4	L4	L4
ACAGAACTGAGAACAA-1	L3	WM	L6	WM	WM	L6	WM	L6	L6	ACACTCCAATGTCACT-1	L2	L3	L3	L2	L4	L3	L4	L3	L3	ACAATAGTCGTACGTT-1	L3	L4	L3	L4	L3	L4	L3	L4	L3	ACACATGATCAAATCT-1	L2	L5	L5	L5	L5	L5	L5	L6	L6	ACCATATCCGCAATAA-1	L6	L4	L4	unmatch	L4	L4	L4	L4	L4
ACAGATTAGGTTAGTG-1	L1	L1	L1	L1	L1	L1	L1	L1	L1	ACACTGATCAAGGTGT-1	L2	L6	L3	L4	L5	L5	L5	L5	L5	ACAATCCATTTAAACC-1	L3	L4	L3	L3	L2	L3	L3	L3	L3	ACACATTTCCGTAGAC-1	L2	L5	L5	L5	L5	L5	L5	L5	L4	ACCATCCGCCAACTAG-1	L6	unmatch	L6	unmatch	L4	L4	L4	L4	L4
ACAGCATAGAGCCAGT-1	L3	L3	L1	L1	L1	L1	L1	L1	L1	ACACTGGGACAGTCGT-1	L2	L5	L6	WM	L5	L6	L4	L3	L4	ACAATCGATCTTTATA-1	L3	L2	unmatch	L3	L2	L3	L2	L3	L3	ACACCACATAATTAGC-1	L2	L2	L2	L2	L2	L2	L2	L2	L2	ACCATCGTATATGGTA-1	L6	L5	L6	L5	L5	L5	L5	L5	L5
ACAGCGACATTCTCAT-1	L3	L5	L6	L5	L5	L4	L3	L4	L4	ACAGAACTGAGAACAA-1	L2	WM	L4	L4	L5	L5	L5	L6	L6	ACAATGAATACGGAGA-1	L6	L3	L5	L5	L4	L5	L5	L5	L5	ACACCCAGCATGCAGC-1	L2	L4	L1	L1	L1	L1	L1	L1	L1	ACCCAACGCCCGTGGC-1	L6	L3	L4	L3	L3	L3	L3	L2	L3
ACAGCGCACCCGCAGC-1	L3	L3	L1	L1	L1	L1	L1	L1	L1	ACAGATTAGGTTAGTG-1	L2	L1	L1	L5	L1	WM	L1	L1	L1	ACAATGATTCTTCTAC-1	L6	L1	L4	L3	L3	L3	L3	L3	L3	ACACCCGAGAAATCCG-1	L1	L1	L1	L1	L1	L1	L1	L1	L1	ACCCACCTACATGCTC-1	L6	L4	unmatch	unmatch	L4	L4	L4	L3	L3
ACAGGCACGGATCCTT-1	L3	L5	L5	L5	L5	L6	L5	L6	L6	ACAGCATAGAGCCAGT-1	L1	L1	L1	L1	L1	WM	L1	L1	L1	ACAATTGTGTCTCTTT-1	L3	L4	L2	L2	L3	L2	L2	L2	L2	ACACCGAGCGCTCTTT-1	L2	L1	L1	L1	L1	L1	unmatch	L1	L1	ACCCATCTTGAGGGTA-1	L6	L3	L4	unmatch	L4	L4	L4	L4	L4
ACAGGCTTGCCCGACT-1	L3	L5	L3	L5	L5	L4	L3	L4	L4	ACAGCGACATTCTCAT-1	L2	L6	L5	L5	L5	L4	L4	L4	L4	ACAATTTAGGAGGCTC-1	L3	L4	L3	L3	L3	L3	L3	L4	L3	ACACCGGTCTGACCGC-1	L2	L5	WM	L1	L5	L1	L6	L6	L6	ACCCATTTGTCCCTCT-1	L6	L6	L5	L5	L6	L5	L6	L6	L6
ACAGGTGGAGGTGAGG-1	L3	L6	L6	L5	L5	L5	L5	L5	L5	ACAGCGCACCCGCAGC-1	L2	L3	L1	L1	L1	WM	L1	L1	L1	ACAATTTGAGCAGTGG-1	L3	L2	L1	L1	L1	L1	L1	L1	L1	ACACCTTAAGTAGGGC-1	L2	L4	L1	L1	L1	L1	L1	L1	L1	ACCCGAGCGAAATTAC-1	L6	L4	L5	L5	L6	L6	L6	L6	L6
ACAGGTGTGTTGTTGC-1	L3	L5	L6	L5	L5	L5	L5	L6	L6	ACAGGCACGGATCCTT-1	L4	L5	L6	L5	L5	L6	L5	L5	L5	ACAATTTGGCCATATT-1	L3	unmatch	L1	L6	unmatch	L6	unmatch	L1	L1	ACACCTTACTACTTGC-1	L2	L5	L1	L1	L1	L1	unmatch	L1	L1	ACCCGGAAACTCCCAG-1	L6	WM	WM	L5	L6	L6	L6	L6	L6
ACAGTAATACAACTTG-1	L3	WM	L5	L6	L5	L5	L5	L6	L6	ACAGGCTTGCCCGACT-1	L2	L5	L5	L5	L5	L4	L4	L4	L4	ACACAAAGACGGGTGG-1	L6	L1	L1	L1	L1	L1	L1	L1	L1	ACACGGCACTATGCAT-1	L2	L5	unmatch	L2	unmatch	L2	L3	L3	L3	ACCCGGAGCACCACAA-1	L6	L5	L5	L5	L5	L5	L5	L6	L5
ACAGTATACCGTGGGA-1	L1	L1	L1	L1	L1	L1	L1	L1	L1	ACAGGTGGAGGTGAGG-1	L2	L4	L4	L5	L5	L5	L5	L5	L5	ACACAAATATTCCTAG-1	L3	L2	L3	L3	L3	L3	L3	L4	L3	ACACGGGAACTTAGGG-1	L1	L1	L1	L1	L1	L1	L1	L1	L1	ACCCGGTTACACTTCC-1	L6	L5	L5	L5	L5	L5	L5	L5	L5
ACAGTGCAGCGCATTT-1	L3	L5	L2	L2	L2	L2	L2	L3	L3	ACAGGTGTGTTGTTGC-1	L2	L2	L4	L3	L5	L5	L5	L4	L4	ACACACCAGGACCAGT-1	L3	unmatch	L1	L6	L3	L1	L2	L2	L2	ACACGTAGGCCACAAG-1	L2	L3	L2	L4	unmatch	unmatch	L2	L3	L3	ACCCGTGTCATCAGTA-1	L6	L5	WM	L5	L6	L6	L6	L6	L6
ACATAATAAGGCGGTG-1	L3	L3	L2	L2	L2	L2	L2	L3	L3	ACAGTAATACAACTTG-1	L2	L6	L4	L4	L5	L5	L5	L6	L6	ACACACTTTCTACACG-1	L3	L2	L2	L2	L2	L1	L2	L2	L2	ACACTCCAATGTCACT-1	L2	L5	L1	L1	L1	L1	L1	L1	L1	ACCCTATAGGACTGAG-1	L6	L5	unmatch	L3	L3	WM	L3	L3	L3
ACATCAGCTGGGACGC-1	L3	L6	L5	L6	L5	L5	L5	L5	L5	ACAGTATACCGTGGGA-1	L2	L1	L1	L1	L1	L1	L1	L1	L1	ACACATGATCAAATCT-1	L6	L3	WM	L5	L6	L5	L6	L6	L6	ACACTGATCAAGGTGT-1	L2	L5	L4	L3	L3	L3	L3	L3	L3	ACCCTATGCCATATCG-1	L6	L3	L5	L5	L6	L6	L6	L6	L6
ACATCCCGGCCATACG-1	L3	WM	L6	L6	L5	L5	L5	L5	L5	ACAGTGCAGCGCATTT-1	L2	L5	L2	L3	L3	L2	L3	L3	L3	ACACATTGACGCAACA-1	L3	L1	L1	L1	L1	L1	L1	L1	L1	ACACTGGGACAGTCGT-1	L3	L3	L2	L2	unmatch	unmatch	L2	L3	L3	ACCCTCCCTTGCTATT-1	L6	L5	L5	L5	L5	L5	L5	L5	L5
ACATCCTGGTAACTGT-1	L3	WM	L3	L3	L3	L4	L6	L3	L3	ACATAATAAGGCGGTG-1	L2	L3	L2	L2	L2	L2	L3	L3	L3	ACACATTTCCGTAGAC-1	L6	L3	L5	L5	L6	L5	L5	L5	L5	ACAGAACTGAGAACAA-1	L2	L5	L5	L5	L5	L5	L3	L4	L4	ACCCTGGTAACGCCCT-1	L6	unmatch	unmatch	L3	unmatch	WM	unmatch	L2	L2
ACATCGATCGTTTACC-1	L3	L6	L4	L3	L3	L3	L3	L5	L4	ACATACAATCAAGCGG-1	L2	L5	L6	WM	L5	L6	L5	L6	L6	ACACCACATAATTAGC-1	L3	L2	L2	L2	L2	L2	L2	L3	L2	ACAGATTAGGTTAGTG-1	L3	L2	L2	L2	L2	L2	L2	L3	L3	ACCCTTCATCTGCGAA-1	L3	L3	L3	unmatch	L3	L3	L3	L3	L3
ACATCGGTCAGCCGCG-1	L3	L6	L5	L6	L4	L5	L5	L5	L5	ACATCAGCTGGGACGC-1	L2	L4	L4	L3	L5	L5	L5	L4	L5	ACACCCAGCATGCAGC-1	L3	L1	L1	L1	L1	L1	L1	L1	L1	ACAGCATAGAGCCAGT-1	L3	L2	L2	L2	L2	L2	L2	L3	L3	ACCCTTGCCTGGGTCG-1	L6	unmatch	unmatch	L3	unmatch	WM	unmatch	L1	L1
ACATCGTATGCAATGG-1	L3	L2	L4	L6	L3	L3	L3	L4	L4	ACATCCCGGCCATACG-1	L2	L6	L3	L4	L5	L5	L5	L5	L5	ACACCCGAGAAATCCG-1	L3	L1	L1	L1	L1	L5	L1	L1	L1	ACAGCGACATTCTCAT-1	L2	L1	unmatch	L3	unmatch	unmatch	L2	L3	L3	ACCCTTTAGTTCTCCA-1	L2	L3	unmatch	L3	L3	unmatch	L3	L2	L2
ACATCGTTAACCTAGT-1	L3	L3	L1	L1	L1	L1	L1	L1	L1	ACATCCTGGTAACTGT-1	L2	L4	L2	L2	L3	L2	L3	L3	L3	ACACCGAGCGCTCTTT-1	L1	unmatch	L1	L1	unmatch	L1	unmatch	L1	L1	ACAGCGCACCCGCAGC-1	L2	L3	L2	L2	L2	L2	L2	L3	L3	ACCGAAAGGGCCCTGC-1	L6	L4	unmatch	unmatch	L3	L3	L3	L3	L3
ACATCTCAACGCGTAA-1	L1	L1	L1	L1	L1	L1	L1	L1	L1	ACATCGATCGTTTACC-1	L2	L3	L3	L2	L4	L3	L4	L4	L4	ACACCGGTCTGACCGC-1	L6	WM	WM	L5	L6	L5	L6	L6	L6	ACAGGCACGGATCCTT-1	L2	L3	L4	L5	L3	L4	L3	L4	L3	ACCGAAGAGTCTGGTT-1	L6	WM	L5	L5	L5	L5	L5	L5	L5
ACATGGCGCCAAAGTA-1	L3	L2	L2	L3	L2	L4	L6	L3	L3	ACATCGGTCAGCCGCG-1	L2	L4	L4	L4	L4	L5	L5	L5	L5	ACACCTTAAGTAGGGC-1	L3	L2	L1	L1	L1	L1	L1	L1	L1	ACAGGCTTGCCCGACT-1	L2	L3	unmatch	L3	unmatch	unmatch	L3	L3	L3	ACCGACACATCTCCCA-1	L6	WM	WM	L5	L6	L6	L6	L6	L6
ACATGGCTCAATTTAG-1	L3	L5	L2	L3	L3	L3	L3	L3	L3	ACATCGTATGCAATGG-1	L2	L4	L3	L3	L4	L3	L4	L3	L3	ACACCTTACTACTTGC-1	L3	unmatch	L1	L6	unmatch	L6	unmatch	L1	L1	ACAGGTGGAGGTGAGG-1	L2	L2	L4	L3	L3	L3	L3	L3	L3	ACCGACTGAGTCCCAC-1	L2	L4	L4	unmatch	L4	L4	unmatch	L3	L3
ACATTAGTTTATATCC-1	L3	L5	L6	L5	L5	L5	L5	L5	L5	ACATCGTTAACCTAGT-1	L2	L1	L1	L1	L1	L1	L1	L1	L1	ACACGAGACTCCTTCT-1	L3	L1	L1	L1	L1	L1	L1	L1	L1	ACAGGTGTGTTGTTGC-1	L2	L4	L4	L4	L3	L3	L3	L4	L3	ACCGATAGGCATAACC-1	L6	WM	WM	L5	L5	L5	L5	L5	L5
ACATTTGAAACCTAAC-1	L3	WM	L5	L6	L5	L6	L5	L5	L6	ACATCTCAACGCGTAA-1	L2	L3	L1	L1	L1	WM	L1	L1	L1	ACACGGCACTATGCAT-1	L3	L4	L2	L2	L3	L2	L2	L3	L3	ACAGTAATACAACTTG-1	L2	L3	L4	L5	L3	L4	L3	L3	L3	ACCGATATTTAATCAT-1	L6	unmatch	L6	L4	unmatch	unmatch	unmatch	L4	L4
ACCAAACACCCAGCGA-1	L3	L1	L1	L1	L1	L1	L1	L1	L1	ACATGGCGCCAAAGTA-1	L2	L2	L2	L4	L3	L2	L3	L3	L3	ACACGGGAACTTAGGG-1	L3	L2	L1	L1	L1	L1	L1	L2	L2	ACAGTATACCGTGGGA-1	L2	L5	L4	L3	unmatch	unmatch	L3	L3	L3	ACCGATGGTAGCATCG-1	L6	L3	L3	unmatch	unmatch	unmatch	unmatch	L2	L3
ACCAAACTAGAAATCC-1	L3	L1	L1	L1	L1	L1	L1	L1	L1	ACATGGCTCAATTTAG-1	L2	L3	L2	L2	L2	L2	L2	L3	L3	ACACGTAGGCCACAAG-1	L3	L3	unmatch	L3	L3	L2	L2	L2	L2	ACATAAGTCGTGGTGA-1	L2	L5	L5	WM	L5	L5	L5	L6	L6	ACCGCAATAACTGCCT-1	L6	L6	L5	L5	L5	L5	L5	L5	L5
ACCAACACCACACACT-1	L3	L5	L1	L1	L1	L1	L1	L1	L1	ACATTAGTTTATATCC-1	L2	L6	L6	L4	L5	L4	L4	L4	L4	ACACTCCAATGTCACT-1	L3	L1	L1	L1	L1	L1	L1	L1	L1	ACATAATAAGGCGGTG-1	L2	L2	L1	L1	L1	L1	L1	L1	L1	ACCGCGGTGGAAGTCG-1	L6	unmatch	L6	L4	unmatch	unmatch	unmatch	L3	L3
ACCAACCGCACTCCAC-1	L3	L5	L5	L5	L5	L6	L5	L5	L5	ACATTTGAAACCTAAC-1	L2	L2	L6	L5	L5	L6	L5	L5	L6	ACACTGATCAAGGTGT-1	L6	L4	L3	L4	L4	L4	L5	L3	L4	ACATACAATCAAGCGG-1	L4	L3	L4	L5	L3	L4	L3	L3	L3	ACCGGGCCTTTGTTGA-1	L6	unmatch	L4	L4	L4	unmatch	L4	L4	L4
ACCAACGCTTATTTAT-1	L3	L6	L5	L6	L5	L5	L5	L5	L5	ACCAAACACCCAGCGA-1	L2	L1	L1	L1	L1	L1	L1	L1	L1	ACACTGGGACAGTCGT-1	L3	L3	L2	L3	L3	L2	L2	L3	L3	ACATCAGCTGGGACGC-1	L2	L4	L3	L2	unmatch	L3	L3	L3	L3	ACCGGTCAGGTACACC-1	L6	L5	L5	L5	L5	L5	L5	L5	L5
ACCAAGAACGCGTGTC-1	L3	L3	L2	L2	L2	L3	L2	L3	L3	ACCAAACTAGAAATCC-1	L2	L1	L1	L1	L1	WM	L1	L1	L1	ACAGAACTGAGAACAA-1	L3	L3	L5	L4	L4	L5	L5	L5	L5	ACATCCCGGCCATACG-1	L2	L2	L4	L5	L3	L3	L3	L3	L3	ACCGGTCTGAGTACGG-1	L2	L6	L3	L4	L3	unmatch	L3	L2	L3
ACCAAGTCATCGGCAG-1	L3	L5	L5	L5	L5	L6	L5	L5	L5	ACCAACACCACACACT-1	L2	L2	L1	L1	L1	L1	L1	L1	L1	ACAGATTAGGTTAGTG-1	L3	L2	L2	L2	L2	L2	L2	L2	L3	ACATCCTGGTAACTGT-1	L2	L3	L1	L1	L1	L1	unmatch	L1	L1	ACCGTGACCACGTGGG-1	L6	L3	L5	L5	L6	L6	L6	L6	L6
ACCAATATGCAAGTTA-1	L3	L5	L5	L5	L5	L6	L5	L5	L5	ACCAACCGCACTCCAC-1	L2	L5	L6	L5	L5	L6	L4	L5	L5	ACAGCATAGAGCCAGT-1	L3	L2	L2	L2	L2	L2	L2	L2	L2	ACATCGATCGTTTACC-1	L3	L2	L2	L2	L2	L2	L2	L3	L3	ACCGTTCCCGCTCTGA-1	L2	L3	L3	unmatch	L3	WM	L3	L2	L2
ACCACAACTCAGAACA-1	L3	WM	L1	L1	L1	L1	L1	L1	L1	ACCAACGCTTATTTAT-1	L2	L3	L3	L5	L5	L5	L5	L5	L5	ACAGCGACATTCTCAT-1	L3	L4	L5	L4	L3	L3	L3	L3	L3	ACATCGCAATATTCGG-1	WM	WM	WM	WM	WM	WM	WM	WM	WM	ACCTAAGTACCTTTCA-1	L6	L5	L5	L5	L5	L6	L5	L5	L5
ACCACAAGTTTCTATC-1	L3	L2	L4	L3	L3	L3	L3	L3	L3	ACCAAGAACGCGTGTC-1	L2	L1	L2	L3	L2	L2	L2	L3	L3	ACAGCGCACCCGCAGC-1	L3	L4	unmatch	L2	L2	L2	L2	L3	L3	ACATCGGTCAGCCGCG-1	L2	L2	L3	L4	L2	L3	L3	L3	L3	ACCTAATCGACTTCCT-1	L6	L4	L6	unmatch	L4	L4	L4	L4	L3
ACCACACGGTTGATGG-1	L3	L5	L6	L5	L5	L6	L5	L5	L6	ACCAAGTCATCGGCAG-1	L2	L5	L6	WM	L5	L6	L5	L5	L5	ACAGGCACGGATCCTT-1	L4	L3	L3	L4	L4	L4	L3	L4	L4	ACATCGTATGCAATGG-1	L2	L1	L2	L2	L2	L2	L2	L3	L2	ACCTACAGTATGTGGT-1	L2	unmatch	L4	L4	unmatch	unmatch	L3	L2	L3
ACCACCAATGTAACAA-1	L3	L2	L2	L3	L3	L4	L6	L3	L3	ACCAATATGCAAGTTA-1	L2	L5	L5	L4	L5	L4	L4	L4	L4	ACAGGCTTGCCCGACT-1	L3	L3	unmatch	L3	L3	L3	L3	L3	L3	ACATCGTTAACCTAGT-1	L2	L2	L2	L2	L2	unmatch	L2	L3	L3	ACCTACTATAAATCTA-1	L6	WM	unmatch	WM	WM	WM	L6	WM	WM
ACCACCCTCTCTTCTA-1	L3	WM	L1	L1	L1	L1	L1	L1	L1	ACCACAACTCAGAACA-1	L2	L1	L1	L1	L1	WM	L1	L1	L1	ACAGGTGGAGGTGAGG-1	L3	L4	L3	L4	L4	L4	L5	L4	L4	ACATCTCAACGCGTAA-1	L2	L2	L3	L4	L2	L3	L2	L3	L3	ACCTCCGCCCTCGCTG-1	L6	WM	L5	L5	L5	L5	L5	L5	L5
ACCACGTGCAGCTATA-1	L3	L5	L4	L5	L3	L3	L3	L4	L4	ACCACAAGTTTCTATC-1	L2	L4	L3	L3	L4	L3	L4	L3	L3	ACAGGTGTGTTGTTGC-1	L3	L4	L3	L4	L4	L4	L3	L4	L3	ACATGCTTACGGCAGC-1	WM	WM	WM	WM	WM	WM	WM	WM	WM	ACCTCCGTTATTCACC-1	L6	unmatch	L3	L3	unmatch	unmatch	unmatch	L2	L2
ACCACTGTTCAAGAAG-1	L3	L3	L3	L3	L3	L3	L3	L3	L3	ACCACACGGTTGATGG-1	L2	L5	WM	L5	L5	L6	L6	L6	L6	ACAGTAATACAACTTG-1	L3	L3	L4	L4	L4	L4	L5	L3	L4	ACATGGCGCCAAAGTA-1	L2	L1	L1	L1	L1	L1	unmatch	L1	L1	ACCTCGAACTTATGCT-1	L6	WM	WM	L5	L6	L6	L5	WM	L6
ACCAGACCATAACAAC-1	L3	L5	L6	L5	L5	L5	L5	L6	L6	ACCACCAATGTAACAA-1	L2	L2	L6	L4	L3	L2	L3	L3	L3	ACAGTATACCGTGGGA-1	L3	L4	L3	L3	L3	L3	L3	L3	L3	ACATGGCTCAATTTAG-1	L2	L4	unmatch	L1	L2	L1	L2	L2	L1	ACCTGCGTGTCATGTT-1	L6	L6	L6	L4	L5	L5	L5	L6	L5
ACCAGCCCGGTCTTTG-1	L3	L5	L1	L1	L1	L1	L1	L1	L1	ACCACCCTCTCTTCTA-1	L2	L2	L1	L1	L1	L1	L1	L1	L1	ACATAAGTCGTGGTGA-1	L3	L3	WM	L5	L6	L5	L6	L6	L6	ACATTAGTTTATATCC-1	L3	L3	L4	L3	L3	L3	L3	L3	L3	ACCTTTCCTTTAGAAG-1	L6	L6	L3	L4	L3	unmatch	L4	L4	L3
ACCAGGAGTGTGATCT-1	L3	L1	L1	L1	L1	L1	L1	L1	L1	ACCACGTGCAGCTATA-1	L2	L5	L5	L5	L5	L3	L4	L4	L4	ACATAATAAGGCGGTG-1	L1	L1	L1	L6	L1	L1	L1	L1	L1	ACATTCGCGCGGAATA-1	WM	WM	WM	WM	WM	WM	WM	WM	WM	ACGAAATGGGCGGCAC-1	L6	L4	L6	unmatch	L4	L4	L4	L3	L3
ACCAGTGCCCGGTCAA-1	L3	L1	L1	L1	L1	L1	L1	L1	L1	ACCAGACCATAACAAC-1	L2	L2	L4	L3	L5	L5	L5	L5	L4	ACATACAATCAAGCGG-1	L3	L3	L5	L5	L4	L5	L5	L4	L4	ACATTTGAAACCTAAC-1	L2	L3	L4	L5	L3	L4	L3	L4	L3	ACGACTGGTCATACTC-1	L6	L5	WM	L5	WM	L6	L6	L6	L6
ACCAGTGCGGGAGACG-1	L3	L5	L4	L6	L3	L4	L3	L3	L3	ACCAGCCCGGTCTTTG-1	L2	L1	L1	L1	L1	WM	L1	L1	L1	ACATCAGCTGGGACGC-1	L3	L2	L3	L3	L3	L3	L3	L3	L3	ACCAAACACCCAGCGA-1	L2	L2	L4	L3	unmatch	unmatch	L3	L3	L3	ACGAGAACCCATCACG-1	L6	L5	unmatch	L3	L3	WM	L3	L2	L2
ACCATATCCGCAATAA-1	L3	L4	L3	L6	L4	L3	L3	L4	L4	ACCAGGAGTGTGATCT-1	L2	L1	L1	L1	L1	WM	L1	L1	L1	ACATCCCGGCCATACG-1	L3	L4	L3	L4	L4	L4	L5	L3	L3	ACCAAACTAGAAATCC-1	L2	L2	L2	L2	L2	unmatch	L2	L3	L3	ACGAGATATTTGCTTA-1	L6	L3	L3	unmatch	L3	L3	L3	L3	L3
ACCATCCGCCAACTAG-1	L3	WM	L5	L5	L5	L5	L5	L6	L6	ACCAGTGCCCGGTCAA-1	L2	L2	L1	L1	L3	L1	L2	L3	L3	ACATCCTGGTAACTGT-1	L3	unmatch	L1	L6	unmatch	L6	unmatch	L1	L1	ACCAACACCACACACT-1	L2	L3	L4	L2	unmatch	unmatch	L3	L3	L3	ACGAGGATACCACTCT-1	L6	WM	WM	L5	L5	L5	L5	L5	L5
ACCATCGTATATGGTA-1	L3	L6	L5	L6	L4	L5	L5	L5	L5	ACCAGTGCGGGAGACG-1	L2	L5	L5	L2	L3	L3	L4	L3	L3	ACATCGATCGTTTACC-1	L3	L4	unmatch	L3	L3	L3	L3	L3	L3	ACCAACCGCACTCCAC-1	L3	L3	L3	L5	L3	L4	L3	L3	L3	ACGAGGTTTACAACGT-1	L6	WM	L5	L5	L5	L5	L5	L5	L5
ACCATTAAGGGTGTCA-1	L3	L5	L6	L6	L3	L3	L3	L3	L3	ACCATATCCGCAATAA-1	L2	L4	L3	L2	L4	L3	L4	L4	L4	ACATCGCAATATTCGG-1	WM	WM	WM	WM	WM	WM	WM	WM	WM	ACCAACGCTTATTTAT-1	L2	L2	L4	L3	L3	L4	L3	L3	L3	ACGAGTACGGATGCCC-1	L6	L3	L3	L3	unmatch	unmatch	unmatch	L2	L2
ACCCAACGCCCGTGGC-1	L3	L3	L2	L2	L2	L3	L2	L3	L3	ACCATCCGCCAACTAG-1	L6	WM	L4	L2	L5	L5	L5	L5	L6	ACATCGGTCAGCCGCG-1	L3	L4	L3	L4	L2	L3	L3	L3	L3	ACCAAGAACGCGTGTC-1	L1	L2	L1	L1	L2	L1	L1	L1	L1	ACGATACATAGAACTA-1	L6	L4	L3	unmatch	L3	L3	L3	L3	L3
ACCCACCTACATGCTC-1	L3	L6	L3	L6	L4	L3	L3	L4	L4	ACCATCGTATATGGTA-1	L6	L3	L3	L4	L4	L5	L5	L4	L4	ACATCGTATGCAATGG-1	L3	L4	unmatch	L2	L3	L2	L2	L3	L3	ACCAAGTCATCGGCAG-1	L3	L3	L3	L5	L3	L4	L3	L3	L3	ACGATCATACATAGAG-1	L6	L3	L3	unmatch	L4	L4	unmatch	L3	L3
ACCCATCTTGAGGGTA-1	L3	L6	L5	L6	L4	L3	L5	L4	L5	ACCATTAAGGGTGTCA-1	L2	L2	L6	WM	L3	L1	L4	L4	L4	ACATCGTTAACCTAGT-1	L3	L2	L2	L2	L2	L2	L2	L2	L3	ACCAATATGCAAGTTA-1	L2	L3	L3	L5	L3	unmatch	L3	L3	L3	ACGATCATCTTGTAAA-1	L3	unmatch	L4	L4	unmatch	unmatch	unmatch	L2	L2
ACCCATTTGTCCCTCT-1	L3	L5	L5	L5	L5	L6	L5	L5	L5	ACCCAACGCCCGTGGC-1	L2	L3	L2	L2	L2	L2	L2	L3	L3	ACATCTCAACGCGTAA-1	L3	L2	unmatch	L2	L2	L3	L2	L3	L3	ACCACAACTCAGAACA-1	L2	L1	unmatch	L4	unmatch	unmatch	L3	L3	L3	ACGATGCATATGTTAT-1	L6	L3	L4	unmatch	L4	L4	L4	L4	L4
ACCCGAGCGAAATTAC-1	WM	WM	WM	WM	WM	WM	WM	WM	WM	ACCCACCTACATGCTC-1	L2	L4	L4	L2	L4	L3	L4	L4	L4	ACATGCTTACGGCAGC-1	WM	WM	WM	WM	WM	WM	WM	WM	WM	ACCACAAGTTTCTATC-1	L2	L1	L1	L1	L1	L1	L1	L1	L1	ACGATGGATCCGATGC-1	L2	L3	L3	unmatch	L3	L3	L3	L3	L3
ACCCGATTGGTTCCGA-1	WM	WM	WM	WM	L6	WM	WM	WM	WM	ACCCATCTTGAGGGTA-1	L2	L3	L3	L4	L4	L4	L4	L4	L4	ACATGGCGCCAAAGTA-1	L3	unmatch	L1	L6	unmatch	L6	unmatch	L1	L1	ACCACACGGTTGATGG-1	L2	L3	L5	L5	L5	L5	L5	L5	L5	ACGCAAACTAATAGAT-1	L6	L5	WM	WM	WM	L6	L6	WM	L6
ACCCGGAAACTCCCAG-1	L3	L5	L5	L6	L5	L5	L5	L5	L5	ACCCATTTGTCCCTCT-1	L2	L5	L5	L4	L5	L4	L4	L4	L4	ACATGGCTCAATTTAG-1	L3	L1	L1	L1	L1	L1	L1	L1	L1	ACCACCAATGTAACAA-1	L2	L1	L1	L1	L1	L1	unmatch	L1	L1	ACGCAATCACTACAGC-1	L1	unmatch	unmatch	L3	unmatch	WM	unmatch	L1	L1
ACCCGGATGACGCATC-1	L3	L2	L2	L3	L2	L4	L6	L3	L3	ACCCGAGCGAAATTAC-1	L6	WM	WM	WM	L6	WM	L6	L6	WM	ACATTAGTTTATATCC-1	L3	L4	L4	L4	L3	L4	L3	L4	L3	ACCACCCTCTCTTCTA-1	L3	L3	L4	L2	unmatch	unmatch	L3	L3	L3	ACGCATACGTTTACTA-1	L6	WM	L5	L4	L5	L5	L5	L5	L5
ACCCGGTTACACTTCC-1	L3	L6	L5	L6	L4	L3	L3	L5	L5	ACCCGATTGGTTCCGA-1	WM	WM	WM	WM	WM	WM	WM	WM	WM	ACATTCGCGCGGAATA-1	WM	WM	WM	WM	WM	WM	WM	WM	WM	ACCACGTGCAGCTATA-1	L3	L5	L3	L1	unmatch	L2	L2	L3	L3	ACGCATTCGTGAGTAC-1	L6	L3	L4	unmatch	L4	L4	L4	L3	L3
ACCCGTAGTCTAGTTG-1	L3	L5	L5	L6	L5	L6	L5	L5	L5	ACCCGGAAACTCCCAG-1	L2	L5	L5	L4	L5	L5	L5	L5	L5	ACATTTGAAACCTAAC-1	L3	L3	L3	L5	L4	L4	L3	L4	L4	ACCACTGTTCAAGAAG-1	L1	L2	L1	L1	L1	L1	L1	L1	L1	ACGCCAGATGATTTCT-1	L6	L3	L3	unmatch	unmatch	L3	unmatch	L2	L3
ACCCGTGTCATCAGTA-1	L3	L6	L5	L6	L5	L5	L5	L5	L5	ACCCGGATGACGCATC-1	L2	L2	L2	L4	L3	L2	L2	L3	L3	ACCAAACACCCAGCGA-1	L3	L4	L3	L3	L3	L3	L3	L3	L3	ACCAGACCATAACAAC-1	L2	L4	L4	L3	L3	L3	L3	L3	L3	ACGCCCAGCTGTCGAT-1	L6	unmatch	L3	L3	L3	unmatch	L3	L2	L2
ACCCTATAGGACTGAG-1	L3	L6	L3	L3	L3	L3	L3	L3	L3	ACCCGGTTACACTTCC-1	L2	L6	L3	L4	L4	L4	L4	L4	L4	ACCAAACTAGAAATCC-1	L3	L2	unmatch	L2	L2	L3	L2	L2	L3	ACCAGCCCGGTCTTTG-1	L2	L3	L3	L2	unmatch	L3	L3	L3	L3	ACGCCGCTAGACGACC-1	L6	WM	L5	L4	L5	L5	L4	L4	L4
ACCCTATGCCATATCG-1	L3	L3	L6	L3	L5	L5	L5	L6	L6	ACCCGTAGTCTAGTTG-1	L2	L5	L6	L5	L5	L6	L5	L5	L5	ACCAACACCACACACT-1	L3	unmatch	unmatch	L3	L3	L3	L3	L3	L3	ACCAGGAGTGTGATCT-1	L4	L2	L2	L3	L2	unmatch	L2	L3	L3	ACGCGAAGTCAGACGA-1	L6	WM	L5	L5	L5	L5	L6	L5	L5
ACCCTCCCGTCAGGGC-1	L6	WM	L5	L5	L5	L6	L5	L6	L6	ACCCGTGTCATCAGTA-1	L4	L6	L4	L5	L5	L5	L5	L5	L5	ACCAACCGCACTCCAC-1	L3	L3	L4	L4	L3	L4	L3	L3	L3	ACCAGTGCCCGGTCAA-1	L2	L3	L3	L4	unmatch	unmatch	L3	L3	L3	ACGCGCTACACAGGGT-1	L1	L4	L5	L4	L4	L5	L5	L6	L4
ACCCTCCCTTGCTATT-1	L3	L5	L4	L5	L3	L4	L3	L4	L4	ACCCTATAGGACTGAG-1	L2	L3	L2	L3	L2	L3	L3	L3	L3	ACCAACGCTTATTTAT-1	L3	L4	L3	L4	L4	L4	L5	L4	L4	ACCAGTGCGGGAGACG-1	L2	L3	L1	L1	unmatch	L1	L2	L2	L2	ACGCGGGCCAAGGACA-1	L6	L4	L4	unmatch	L4	L4	L4	L3	L3
ACCCTGGTAACGCCCT-1	L3	L5	L1	L1	L1	L1	L1	L1	L1	ACCCTATGCCATATCG-1	L2	L1	L4	L5	L5	L5	L5	L5	L5	ACCAAGAACGCGTGTC-1	L3	L1	L1	L1	L1	L1	L1	L1	L1	ACCATATCCGCAATAA-1	L2	L5	L2	L2	L2	L2	L2	L3	L3	ACGCTAGTGATACACT-1	L6	L3	L3	L3	unmatch	unmatch	unmatch	L2	L2
ACCCTTCATCTGCGAA-1	L1	L1	L1	L1	L1	L1	L1	L1	L1	ACCCTCCCGTCAGGGC-1	L2	L5	L6	WM	L5	L6	L5	L5	L5	ACCAAGTCATCGGCAG-1	L3	L5	L3	L5	L3	L4	L3	L3	L3	ACCATCCGCCAACTAG-1	L2	L5	L4	L5	L3	L4	L3	L3	L3	ACGCTGTGAGGCGTAG-1	L6	WM	L3	unmatch	L4	L4	L4	L3	L4
ACCCTTGCCTGGGTCG-1	L1	L3	L1	L1	L1	L1	L1	L2	L2	ACCCTCCCTTGCTATT-1	L2	L3	L5	L3	L4	L3	L4	L3	L3	ACCAATATGCAAGTTA-1	L3	L3	L4	L4	L3	L4	L3	L3	L3	ACCATCGTATATGGTA-1	L2	L4	L3	L3	L3	L3	L3	L3	L3	ACGCTTAGTGTCTCTC-1	L3	L3	unmatch	L3	L3	unmatch	L3	L2	L3
ACCCTTTAGTTCTCCA-1	L3	L1	L1	L1	L1	L1	L1	L1	L1	ACCCTGGTAACGCCCT-1	L2	L1	L1	L1	L1	L1	L1	L1	L1	ACCACAACTCAGAACA-1	L3	L4	unmatch	L3	L3	L3	L2	L3	L3	ACCATTAAGGGTGTCA-1	L1	L1	L1	L1	L1	L1	unmatch	L1	L1	ACGGAATTTAGCAAAT-1	L6	unmatch	unmatch	unmatch	L3	WM	L3	L3	L3
ACCGAAAGGGCCCTGC-1	L1	L1	L1	L1	L1	L1	L1	L1	L2	ACCCTTCATCTGCGAA-1	L2	L1	L1	L1	L1	WM	L1	L1	L1	ACCACAAGTTTCTATC-1	L3	L1	L1	L6	L2	L1	L1	L2	L2	ACCCAACGCCCGTGGC-1	L2	L1	L1	L1	L1	L1	L1	L1	L1	ACGGACTCTCAAAGCG-1	L6	WM	L5	WM	L6	L6	L6	L6	L6
ACCGACACATCTCCCA-1	L3	L5	L5	L5	L5	L5	L5	L5	L5	ACCCTTGCCTGGGTCG-1	L2	L1	L1	L1	L1	L1	L1	L1	L2	ACCACACGGTTGATGG-1	L3	L3	L5	L5	L4	L5	L5	L5	L5	ACCCACCTACATGCTC-1	L2	L2	L1	L1	L2	L1	L2	L2	L1	ACGGAGCGCAAATTAC-1	L6	unmatch	L3	L3	unmatch	unmatch	unmatch	L2	L2
ACCGACTGAGTCCCAC-1	L3	L2	L3	L3	L3	L3	L3	L3	L3	ACCCTTTAGTTCTCCA-1	L1	L1	L1	L1	L1	WM	L1	L1	L1	ACCACCAATGTAACAA-1	L3	unmatch	L1	L6	unmatch	L6	unmatch	L1	L1	ACCCATCTTGAGGGTA-1	L2	L4	L3	L4	L2	L3	L3	L3	L3	ACGGATGGTGCGGATA-1	L6	WM	L5	L5	L6	L6	L6	L6	L6
ACCGAGTCTCCTTATT-1	L3	L5	L6	L6	L5	L6	L5	L6	L6	ACCGAAAGGGCCCTGC-1	L2	L1	L1	L1	L1	WM	L1	L1	L1	ACCACCCTCTCTTCTA-1	L3	L4	unmatch	L3	L3	L3	L2	L3	L3	ACCCATTTGTCCCTCT-1	L2	L3	unmatch	L4	unmatch	unmatch	L3	L3	L3	ACGGCACTTGCTTGGG-1	L6	WM	L5	L5	L6	L6	L6	L6	L6
ACCGATAGGCATAACC-1	L3	WM	L6	L5	L5	L4	L5	L5	L5	ACCGACACATCTCCCA-1	L2	L6	L5	L4	L5	L5	L5	L5	L5	ACCACGTGCAGCTATA-1	L3	L4	unmatch	L3	L3	L3	L3	L3	L3	ACCCGAGCGAAATTAC-1	L2	L5	L5	L5	L5	L5	L5	L5	L5	ACGGCCAACATGGACT-1	L6	L4	L6	L5	L6	L6	L6	L6	L6
ACCGATGGTAGCATCG-1	L3	L3	L2	L2	L2	L2	L6	L3	L3	ACCGACTGAGTCCCAC-1	L2	L1	L4	L2	L2	L3	L3	L3	L3	ACCACTGTTCAAGAAG-1	L3	L2	L1	L6	L1	L1	L1	L1	L1	ACCCGATTGGTTCCGA-1	L6	L5	L5	WM	L5	L5	L5	L4	L6	ACGGCGACGATGGGAA-1	L6	WM	L5	L4	L5	L5	L5	L5	L5
ACCGCAATAACTGCCT-1	L3	L5	L3	L5	L5	L4	L3	L4	L4	ACCGAGTCTCCTTATT-1	L2	L5	L4	L4	L5	L6	L5	L5	L5	ACCAGACCATAACAAC-1	L3	L4	L3	L4	L4	L4	L3	L4	L3	ACCCGGAAACTCCCAG-1	L2	L3	L4	L5	L3	L4	L3	L3	L3	ACGGCGGGTTGCCCTG-1	L6	L3	unmatch	L3	L3	WM	WM	L3	L3
ACCGCGGTGGAAGTCG-1	L3	L2	L4	L3	L3	L4	L3	L3	L3	ACCGATAGGCATAACC-1	L2	L5	L6	WM	L5	L6	L4	L5	L4	ACCAGCCCGGTCTTTG-1	L3	L4	unmatch	L2	L3	L3	L2	L3	L3	ACCCGGAGCACCACAA-1	L2	L3	unmatch	L2	unmatch	L2	L2	L3	L2	ACGGCTGGATGTAGAA-1	L6	WM	L5	L5	L5	L5	L5	L5	L5
ACCGGGCCTTTGTTGA-1	L3	L2	L3	L3	L3	L4	L3	L3	L3	ACCGATATTTAATCAT-1	L2	L2	L6	WM	L3	L1	L4	L3	L3	ACCAGGAGTGTGATCT-1	L3	L2	L2	L2	L2	L2	L2	L3	L3	ACCCGGATGACGCATC-1	L2	L1	L1	L1	L1	L1	unmatch	L1	L1	ACGGGAGTGTCGGCCC-1	L6	L6	L5	L5	L5	L5	L5	L5	L5
ACCGGTCTGAGTACGG-1	L3	L2	L2	L2	L2	L2	L2	L2	L2	ACCGATGGTAGCATCG-1	L2	L3	L2	L3	L2	L2	L2	L3	L3	ACCAGTGCCCGGTCAA-1	L3	L3	L3	L3	L3	L3	L3	L3	L3	ACCCGGTTACACTTCC-1	L2	L4	L3	L4	L2	L3	L3	L3	L3	ACGGGCGTATGCGACA-1	L6	unmatch	unmatch	L3	unmatch	WM	unmatch	L1	L1
ACCGTGACCACGTGGG-1	WM	WM	WM	L1	WM	WM	WM	WM	WM	ACCGCAATAACTGCCT-1	L2	L5	L5	L4	L5	L4	L4	L4	L4	ACCAGTGCGGGAGACG-1	L3	L3	L2	L2	L3	L2	L2	L2	L2	ACCCGTAGCAGAGAAT-1	WM	WM	WM	WM	WM	WM	WM	WM	WM	ACGGGTCATGTGACTT-1	L6	L4	unmatch	L3	L3	WM	WM	L2	L2
ACCGTTCCCGCTCTGA-1	L1	L1	L1	L1	L1	L1	L1	L1	L1	ACCGCGGTGGAAGTCG-1	L2	L2	L6	L3	L3	L2	L3	L3	L3	ACCATATCCGCAATAA-1	L3	L1	L3	L3	L2	L3	L3	L3	L3	ACCCGTAGTCTAGTTG-1	L2	L3	L4	L5	L3	L4	L3	L3	L3	ACGTACAGATTTCTCT-1	L3	L3	unmatch	unmatch	L3	L3	L3	L3	L3
ACCTAAGTACCTTTCA-1	L3	L6	L6	L6	L5	L5	L5	L6	L6	ACCGGGCCTTTGTTGA-1	L2	L3	L3	L2	L3	L3	L3	L3	L3	ACCATCCGCCAACTAG-1	L3	L5	L3	L4	L4	L4	L3	L4	L4	ACCCGTGTCATCAGTA-1	L2	L5	L4	L5	L3	L4	L3	L3	L3	ACGTAGATTGCTGATG-1	L6	L4	L4	unmatch	L4	L4	L4	L3	L3
ACCTAATCGACTTCCT-1	L3	L6	L4	L5	L4	L3	L3	L4	L4	ACCGGTCTGAGTACGG-1	L2	L2	L2	L3	L2	L2	L2	L3	L3	ACCATCGTATATGGTA-1	L3	L2	L3	L4	L2	L4	L3	L3	L3	ACCCTATAGGACTGAG-1	L2	L2	L1	L1	L1	L1	L1	L1	L1	ACGTATTACTCCGATC-1	L6	unmatch	unmatch	L4	unmatch	unmatch	unmatch	L2	L3
ACCTACAGTATGTGGT-1	L3	L5	L3	L3	L3	L4	L3	L3	L3	ACCGTGACCACGTGGG-1	L2	L2	L6	L4	L5	WM	L5	L6	L6	ACCATTAAGGGTGTCA-1	L6	unmatch	L1	L1	unmatch	L1	L1	L1	L1	ACCCTATGCCATATCG-1	L2	L5	L5	L5	L5	L5	L5	L4	L4	ACGTCCTAAACGAGAT-1	L6	L3	unmatch	L4	L3	unmatch	L4	L3	L3
ACCTACTATAAATCTA-1	L3	WM	WM	WM	WM	L6	L4	WM	L6	ACCGTTCCCGCTCTGA-1	L2	L3	L1	L1	L1	WM	L1	L1	L1	ACCCAACGCCCGTGGC-1	L3	L1	L1	L1	L1	L1	unmatch	L2	L1	ACCCTCCCGTCAGGGC-1	L2	L3	L3	L5	L3	L4	L3	L4	L3	ACGTGCGCCTCGTGCA-1	L6	L3	unmatch	unmatch	L3	L3	L3	L3	L3
ACCTCCGCCCTCGCTG-1	L3	L6	L4	L5	L5	L4	L3	L4	L4	ACCTAAGTACCTTTCA-1	L2	WM	L4	L5	L5	L5	L5	L5	L5	ACCCACCTACATGCTC-1	L3	L2	L2	L2	L2	L2	L2	L2	L2	ACCCTCCCTTGCTATT-1	L2	L4	L2	L2	unmatch	L2	L2	L3	L3	ACGTGGTCGAATGTGC-1	L6	L4	unmatch	L3	L3	unmatch	L3	L3	L3
ACCTCCGTTATTCACC-1	L1	L2	L2	L2	L2	L4	L2	L3	L3	ACCTAATCGACTTCCT-1	L2	L4	L4	L4	L4	L3	L4	L4	L4	ACCCATCTTGAGGGTA-1	L3	L4	L3	L4	L2	L3	L3	L3	L3	ACCCTGGTAACGCCCT-1	L2	L4	L4	L4	unmatch	unmatch	L3	L3	L3	ACGTTAATGTCGAAGA-1	L6	L5	L4	unmatch	L4	unmatch	L4	L4	L4
ACCTGCGTGTCATGTT-1	L6	WM	L5	L6	L5	L5	L5	L6	L6	ACCTACAGTATGTGGT-1	L2	L5	L6	L2	L3	L2	L3	L3	L3	ACCCATTTGTCCCTCT-1	L3	L3	unmatch	L3	L3	L3	L3	L3	L3	ACCCTTCATCTGCGAA-1	L2	L2	L2	L2	L2	L2	L2	L2	L3	ACGTTAGATTTGCCCG-1	L6	L5	L6	L4	L4	L5	L4	L4	L4
ACCTTTCCTTTAGAAG-1	L3	L1	L1	L1	L1	L1	L1	L1	L1	ACCTACTATAAATCTA-1	L2	L6	WM	L4	L5	L6	L5	L6	L6	ACCCGAGCGAAATTAC-1	L3	L3	L5	L5	L6	L5	L5	L5	L5	ACCCTTGCCTGGGTCG-1	L2	L2	L4	L3	unmatch	unmatch	L3	L3	L3	ACGTTATTGGTCACTC-1	L6	L4	unmatch	L6	L3	WM	L3	L3	L3
ACGAAATGGGCGGCAC-1	L3	L4	L5	L5	L4	L5	L5	L5	L4	ACCTCAGCGAGGCGCA-1	L2	WM	L6	L5	L5	L6	L5	L6	L6	ACCCGATTGGTTCCGA-1	L6	L4	WM	L5	L6	L5	L6	L6	L6	ACCCTTTAGTTCTCCA-1	L2	L3	L2	L3	unmatch	L3	L3	L3	L3	ACGTTCCGCGCTCCGT-1	L6	L4	L3	unmatch	L3	L3	L3	L3	L3
ACGACTCTAGGGCCGA-1	L3	L5	L6	L5	L5	L6	L5	L6	L6	ACCTCCGCCCTCGCTG-1	L2	L6	L5	L4	L3	L4	L4	L3	L3	ACCCGGAAACTCCCAG-1	L3	L3	L4	L4	L4	L4	L5	L4	L4	ACCGAAAGGGCCCTGC-1	L2	L1	L2	L2	L2	L2	L2	L2	L2	ACGTTCGCAATCAATT-1	L6	unmatch	L3	L3	unmatch	unmatch	unmatch	L2	L2
ACGACTGGTCATACTC-1	WM	WM	WM	WM	L6	WM	WM	WM	WM	ACCTCCGTTATTCACC-1	L2	L2	L6	L2	L3	L1	L3	L3	L3	ACCCGGAGCACCACAA-1	L3	unmatch	L2	L3	L3	L2	L2	L2	L2	ACCGAAGAGTCTGGTT-1	L2	L5	L5	L5	L5	L5	L5	L5	L6	ACGTTCGTTCAGGAAA-1	L6	WM	WM	WM	L6	L6	L6	L6	L6
ACGAGAACCCATCACG-1	L3	L3	L2	L2	L2	L2	L2	L3	L3	ACCTGCGTGTCATGTT-1	L2	L2	L4	L2	L5	L5	L5	L5	L5	ACCCGGATGACGCATC-1	L3	unmatch	L1	L6	unmatch	L6	unmatch	L1	L1	ACCGACACATCTCCCA-1	L2	L3	L4	L5	L3	L4	L3	L3	L3	ACGTTCTGTACAAGTC-1	L6	WM	L5	L5	L6	L6	L6	L6	L6
ACGAGATATTTGCTTA-1	L3	L3	L1	L1	L1	L1	L1	L1	L1	ACCTTTCCTTTAGAAG-1	L2	L2	L1	L1	L1	WM	L1	L1	L1	ACCCGGTTACACTTCC-1	L3	L1	L3	L4	L2	L3	L3	L3	L3	ACCGACTGAGTCCCAC-1	L2	L3	L1	L1	unmatch	L1	L1	L1	L1	ACGTTTAGTTGTGATC-1	L6	unmatch	unmatch	unmatch	L3	L3	L3	L3	L3
ACGAGGATACCACTCT-1	WM	L5	L1	WM	L5	L6	L5	L6	L6	ACGAAATGGGCGGCAC-1	L2	L4	L4	L2	L4	L3	L4	L4	L4	ACCCGTAGTCTAGTTG-1	L3	L1	L3	L4	L3	L4	L3	L3	L3	ACCGAGTCTCCTTATT-1	L2	L3	L4	L5	L3	L4	L5	L4	L4	ACTAAGGACGCACACC-1	L6	L3	unmatch	L3	unmatch	WM	unmatch	L3	L1
ACGAGTACGGATGCCC-1	L3	L1	L1	L1	L1	L1	L1	L2	L2	ACGACTCTAGGGCCGA-1	L2	L5	L6	L5	L5	L6	L5	L5	L5	ACCCGTGTCATCAGTA-1	L3	L4	L3	L4	L4	L4	L5	L4	L4	ACCGATAGGCATAACC-1	L2	L3	L2	L3	unmatch	unmatch	L3	L3	L3	ACTAATACGTCAGGCG-1	L6	WM	L3	unmatch	unmatch	unmatch	L3	L2	L2
ACGATACATAGAACTA-1	L3	L3	L2	L2	L2	L2	L2	L2	L2	ACGACTGGTCATACTC-1	L2	WM	WM	WM	WM	WM	L6	WM	WM	ACCCTATAGGACTGAG-1	L3	L1	L1	L1	L1	L1	L1	L1	L1	ACCGATATTTAATCAT-1	L2	L3	L1	L1	unmatch	L1	L2	L2	L1	ACTACATCCCGACAAG-1	L6	WM	WM	L5	L6	L6	L6	L6	L6
ACGATACCTATCCTGA-1	L3	WM	L6	L6	L5	L5	L5	L5	L5	ACGAGAACCCATCACG-1	L2	L3	L2	L3	L2	L2	L2	L2	L2	ACCCTATGCCATATCG-1	L3	L4	L5	L4	L4	L4	L5	L4	L4	ACCGATGGTAGCATCG-1	L2	L1	L1	L1	L1	L1	unmatch	L1	L1	ACTACCAGCTCTCTGG-1	L6	L4	L6	unmatch	L4	L4	L4	L3	L3
ACGATCATACATAGAG-1	L3	L3	L2	L2	L2	L3	L3	L3	L3	ACGAGATATTTGCTTA-1	L2	L1	L1	L1	L1	WM	L1	L1	L1	ACCCTCCCGTCAGGGC-1	L3	L3	L3	L4	L3	L4	L3	L4	L3	ACCGCAATAACTGCCT-1	L3	L3	L3	L3	unmatch	unmatch	L3	L3	L3	ACTACGCGTTAGAATT-1	L6	L5	WM	L5	L6	L6	L6	L6	L6
ACGATCATCTTGTAAA-1	L2	L1	L2	L3	L2	L4	L6	L3	L3	ACGAGGATACCACTCT-1	L2	L5	L6	L5	L5	L5	L5	L6	L6	ACCCTCCCTTGCTATT-1	L3	L4	unmatch	L2	L3	L3	L2	L3	L3	ACCGCGGTGGAAGTCG-1	L2	L1	L1	L1	L1	L1	unmatch	L1	L1	ACTAGTTGCGATCGTC-1	L6	L5	L4	unmatch	L5	unmatch	L4	L4	L4
ACGATGCATATGTTAT-1	L3	L4	L5	L5	L4	L3	L3	L4	L4	ACGAGGTTTACAACGT-1	L2	L5	WM	WM	L6	WM	L6	WM	WM	ACCCTGGTAACGCCCT-1	L3	L2	unmatch	L2	L3	L3	L3	L3	L3	ACCGCTAGTCATTGGT-1	WM	WM	WM	WM	L6	WM	WM	WM	L6	ACTATATGCTGTGTTC-1	L6	unmatch	L3	L3	unmatch	unmatch	unmatch	L2	L2
ACGATGGATCCGATGC-1	L3	L1	L1	L1	L1	L1	L1	L1	L1	ACGAGTACGGATGCCC-1	L2	L3	L1	L1	L1	L1	L1	L1	L1	ACCCTTCATCTGCGAA-1	L3	L2	L2	L2	L2	L2	L2	L2	L2	ACCGGGCCTTTGTTGA-1	L2	L1	L1	L1	L1	L1	unmatch	L1	L1	ACTATCTGCCCGCGTA-1	L6	unmatch	L6	L4	L4	L5	L4	L4	L4
ACGCAAACTAATAGAT-1	L3	L5	WM	WM	WM	L1	WM	WM	WM	ACGATACATAGAACTA-1	L2	L3	L2	L3	L2	L1	L2	L2	L3	ACCCTTGCCTGGGTCG-1	L3	L2	L3	L3	L2	L3	L3	L3	L3	ACCGGTCAGGTACACC-1	L2	L5	L5	L5	L5	L5	L5	L4	L6	ACTATGTCCAGCTGCC-1	L6	L4	WM	L5	L6	L6	L6	L6	L6
ACGCAATCACTACAGC-1	L1	L1	L1	L1	L1	L1	L1	L1	L1	ACGATACCTATCCTGA-1	L2	L1	L4	L3	L5	L5	L5	L4	L4	ACCCTTTAGTTCTCCA-1	L3	L4	unmatch	L3	L3	L3	L2	L3	L3	ACCGTCCACTGGGCCC-1	WM	WM	WM	WM	WM	WM	WM	WM	WM	ACTATTCGTCCGTGGT-1	L6	L3	unmatch	unmatch	L3	L3	unmatch	L3	L3
ACGCATAAATGACATG-1	L3	L2	L2	L2	L2	L2	L2	L2	L3	ACGATCATACATAGAG-1	L2	L1	L2	L3	L2	L2	L3	L3	L3	ACCGAAAGGGCCCTGC-1	L3	L2	L2	L2	L2	L2	L2	L2	L2	ACCGTGACCACGTGGG-1	L2	L2	L5	L5	L5	L5	L5	L5	L4	ACTATTTCCGGGCCCA-1	L6	WM	L5	L5	L6	L6	L6	L6	L6
ACGCATACGTTTACTA-1	L3	L5	L3	L3	L5	L4	L3	L4	L4	ACGATCATCTTGTAAA-1	L2	L2	L2	L4	L3	L2	L2	L2	L3	ACCGAAGAGTCTGGTT-1	L6	L3	L5	L5	L6	L5	L6	L6	L6	ACCGTTCCCGCTCTGA-1	L2	L2	L2	L2	L2	unmatch	L2	L3	L3	ACTCAACGAATGTATT-1	L6	L3	unmatch	L3	L3	WM	L3	L2	L2
ACGCATTCGTGAGTAC-1	L3	L6	L3	L3	L3	L3	L3	L3	L3	ACGATGCATATGTTAT-1	L2	L4	L4	L5	L4	L3	L4	L4	L4	ACCGACACATCTCCCA-1	L4	L3	L3	L4	L4	L4	L5	L4	L4	ACCTAAGTACCTTTCA-1	L2	L2	L4	L3	L3	L4	L3	L4	L4	ACTCAAGTGCAAGGCT-1	L6	WM	L5	L5	L6	L6	L6	L6	L6
ACGCCACTCGAAACAG-1	L3	L5	L6	L5	L5	L6	L5	L6	L6	ACGATGGATCCGATGC-1	L2	L4	L1	WM	L1	L1	L1	L1	L1	ACCGACTGAGTCCCAC-1	L3	unmatch	L1	L6	L1	L1	unmatch	L1	L1	ACCTAATCGACTTCCT-1	L3	L4	L2	L4	L2	L2	L2	L2	L2	ACTCAATAAAGGCACG-1	L6	L3	L3	unmatch	unmatch	L3	unmatch	L3	L3
ACGCCAGATGATTTCT-1	L1	L3	L1	L2	L1	L1	L1	L2	L2	ACGCAAACTAATAGAT-1	L2	L6	L6	L5	L5	L5	L5	L6	L6	ACCGAGTCTCCTTATT-1	L4	L3	L5	L5	L4	L4	L5	L4	L4	ACCTACAGTATGTGGT-1	L2	L1	L1	L1	L1	L1	unmatch	L1	L1	ACTCAGACCTGCTTCT-1	L6	L3	unmatch	unmatch	L3	L3	L3	L3	L3
ACGCCAGTGCGTTTGC-1	L3	WM	L5	L5	L5	L6	L5	L5	L6	ACGCAATCACTACAGC-1	L2	L1	L1	L1	L1	L1	L1	L1	L1	ACCGATAGGCATAACC-1	L3	L3	unmatch	L3	L3	L2	L2	L3	L3	ACCTACTATAAATCTA-1	L2	L3	L5	L5	L5	L5	L5	L5	L4	ACTCCAATATCATCAT-1	L6	L4	L6	L5	L6	L6	L6	L6	L6
ACGCCCAGCTGTCGAT-1	L1	L1	L1	L1	L1	L1	L1	L1	L1	ACGCATAAATGACATG-1	L2	L2	L2	L3	L2	L2	L2	L3	L3	ACCGATATTTAATCAT-1	L3	L3	L1	L6	L3	L2	L2	L2	L2	ACCTCAGCGAGGCGCA-1	L2	L1	L5	L5	L3	L4	L3	L3	L3	ACTCCCATTCCTAAAG-1	L6	WM	L6	L5	L5	L5	L5	L5	L5
ACGCCGCTAGACGACC-1	L3	L6	L4	L3	L3	L3	L3	L5	L4	ACGCATACGTTTACTA-1	L2	L6	L4	L5	L3	L4	L4	L4	L3	ACCGATGGTAGCATCG-1	L3	unmatch	L1	L6	unmatch	L6	unmatch	L1	L1	ACCTCCGCCCTCGCTG-1	L2	L3	unmatch	L2	unmatch	L2	L2	L2	L2	ACTCCCGAATTCGTTT-1	L6	L3	L3	L3	unmatch	unmatch	unmatch	L2	L2
ACGCGAAGTCAGACGA-1	L4	L6	L4	L5	L5	L5	L5	L5	L4	ACGCATTCGTGAGTAC-1	L2	L6	L3	L2	L4	L3	L3	L3	L3	ACCGCAATAACTGCCT-1	L3	L3	L3	L3	L3	L3	L3	L3	L3	ACCTCCGTTATTCACC-1	L2	L1	unmatch	L1	unmatch	L1	L2	L2	L2	ACTCCCGTAGACTAGG-1	L6	unmatch	unmatch	L3	unmatch	WM	unmatch	L1	L1
ACGCGCTACACAGGGT-1	L3	L6	L4	L5	L4	L5	L5	L5	L5	ACGCCACTCGAAACAG-1	L2	L5	WM	WM	L6	WM	L6	WM	L6	ACCGCGGTGGAAGTCG-1	L3	unmatch	L1	L6	unmatch	L6	unmatch	L1	L1	ACCTCGAACTTATGCT-1	WM	L5	WM	L1	L5	L5	L6	L6	L6	ACTCCCTAATGCTAAA-1	L6	WM	L5	L5	L6	L6	L6	L6	L6
ACGCGGGCCAAGGACA-1	L3	L2	L4	L3	L3	L3	L3	L3	L3	ACGCCAGATGATTTCT-1	L2	L2	L1	L1	L1	L1	L1	L1	L1	ACCGCTAGTCATTGGT-1	WM	WM	WM	WM	WM	WM	WM	WM	WM	ACCTGCGTGTCATGTT-1	L2	L5	L4	L3	L3	L4	L3	L3	L3	ACTCCCTAGAATAGTA-1	L6	L5	L5	L5	L5	L5	L5	L5	L5
ACGCGTTTCTTAAGAG-1	L3	L5	L6	L5	L5	L5	L5	L5	L5	ACGCCAGTGCGTTTGC-1	L2	L5	L6	WM	L5	L6	L5	L5	L5	ACCGGGCCTTTGTTGA-1	L6	unmatch	L1	L6	unmatch	L6	L1	L1	L1	ACGAAATGGGCGGCAC-1	L2	L5	L5	L4	L5	L3	L3	L2	L2	ACTCGATGTATTTCAT-1	L6	unmatch	unmatch	L6	L3	WM	WM	L3	L3
ACGCTAGTATCAGTGC-1	L3	L3	L2	L2	L2	L2	L2	L2	L3	ACGCCCAGCTGTCGAT-1	L2	L1	L1	L1	L1	WM	L1	L1	L1	ACCGGTCAGGTACACC-1	L3	L3	WM	L5	L6	L5	L6	L6	L6	ACGACCCATGAGTTGC-1	L2	L2	L2	L2	L2	L2	L2	L3	L3	ACTCGCGATCTGACGC-1	L6	L3	unmatch	L3	unmatch	unmatch	unmatch	L2	L2
ACGCTAGTGATACACT-1	L3	L3	L1	L2	L2	L2	L2	L3	L2	ACGCCGCTAGACGACC-1	L2	L6	L3	L5	L4	L3	L4	L4	L4	ACCGGTCTGAGTACGG-1	L3	L4	L3	L3	L3	L3	L3	L3	L3	ACGACTCTAGGGCCGA-1	L2	L1	L5	L5	L3	L4	L3	L4	L4	ACTCGTAACCCGTCCT-1	L6	L5	L5	L5	L5	L5	L5	L5	L5
ACGCTGTGAGGCGTAG-1	L3	L5	L6	L6	L5	L5	L5	L5	L5	ACGCGAAGTCAGACGA-1	L2	L6	L5	L5	L5	L4	L4	L4	L4	ACCGTCCACTGGGCCC-1	WM	WM	WM	WM	WM	WM	WM	WM	WM	ACGACTGGTCATACTC-1	L2	L4	L5	L5	L5	L5	L5	L5	L5	ACTCGTCAGTAATCCC-1	L3	L3	L4	unmatch	L4	L3	L4	L3	L3
ACGCTTAGTGTCTCTC-1	L3	L1	L1	L1	L1	L1	L1	L1	L1	ACGCGCTACACAGGGT-1	L2	L3	L3	L4	L4	L5	L5	L5	L5	ACCGTGACCACGTGGG-1	L3	L4	L5	L5	L4	L5	L5	L5	L5	ACGAGAACCCATCACG-1	L2	L2	L2	L4	L2	L2	L2	L3	L2	ACTCTAAACCTGGGAT-1	L6	L3	unmatch	L6	L3	WM	WM	L3	L2
ACGGAACACGAGTGCC-1	L3	L4	L5	L5	L5	L6	L5	L5	L6	ACGCGGGCCAAGGACA-1	L2	L3	L3	L2	L4	L3	L3	L3	L3	ACCGTTCCCGCTCTGA-1	L3	L2	L2	L2	L2	L2	L2	L2	L3	ACGAGATATTTGCTTA-1	L2	L2	L2	L2	L2	L3	L2	L3	L3	ACTCTCTGACTTAGGT-1	L3	L5	L4	unmatch	L4	unmatch	L4	L4	L4
ACGGAATTTAGCAAAT-1	L3	L3	L2	L3	L3	L3	L3	L3	L3	ACGCGTTTCTTAAGAG-1	L2	WM	L4	L3	L5	L5	L5	L4	L4	ACCTAAGTACCTTTCA-1	L3	L4	L3	L3	L4	L4	L5	L4	L4	ACGAGGATACCACTCT-1	L2	L4	L3	L5	L3	L5	L3	L3	L4	ACTCTCTTATACACGA-1	L6	L4	unmatch	unmatch	L3	L3	L3	L3	L3
ACGGACTCTCAAAGCG-1	L3	L5	L5	L6	L5	L6	L5	L5	L5	ACGCTAGTATCAGTGC-1	L2	L3	L2	L4	L2	L2	L3	L3	L3	ACCTAATCGACTTCCT-1	L3	L1	L2	L3	L2	L3	L2	L3	L3	ACGAGGTTTACAACGT-1	L2	L5	L5	L5	L5	L5	L5	L5	L5	ACTCTTCAGCTCCCGC-1	L6	L3	unmatch	L3	unmatch	unmatch	unmatch	L3	L2
ACGGAGCGCAAATTAC-1	L3	WM	L1	L1	L1	L1	L1	L1	L1	ACGCTAGTGATACACT-1	WM	L1	L1	L1	L1	L1	L1	L1	L1	ACCTACAGTATGTGGT-1	L3	L5	L1	L6	unmatch	L6	unmatch	L1	L1	ACGAGTACGGATGCCC-1	L2	L2	L2	L2	L2	L2	L2	L2	L2	ACTCTTGTATAGTAAC-1	L6	L5	L4	unmatch	L4	L4	L4	L4	L3
ACGGATGGTGCGGATA-1	L3	L5	L5	L5	L5	L6	L5	L5	L5	ACGCTGTGAGGCGTAG-1	L2	L4	L4	L4	L5	L5	L5	L5	L5	ACCTACTATAAATCTA-1	L3	L3	L5	L5	L4	L5	L5	L5	L5	ACGATACATAGAACTA-1	L2	L2	L2	L2	L2	L2	L2	L2	L2	ACTGAAACGCCGTTAG-1	L6	WM	L5	L5	L6	L5	L5	L6	L5
ACGGCACTTGCTTGGG-1	L3	WM	L5	L6	L5	L5	L5	L5	L5	ACGCTTAGTGTCTCTC-1	L2	L3	L1	L2	L2	WM	L1	L1	L2	ACCTCAGCGAGGCGCA-1	L3	L3	L5	L5	L4	L4	L5	L4	L4	ACGATACCTATCCTGA-1	L2	L3	L4	L4	unmatch	L3	L3	L3	L3	ACTGAATGGCGAAAGT-1	L6	L4	L6	L4	L5	L5	L5	L5	L5
ACGGCCAACATGGACT-1	L3	L6	L6	L5	L5	L5	L5	L5	L5	ACGGAACACGAGTGCC-1	L2	L5	L6	L5	L5	L6	L5	L5	L6	ACCTCCGCCCTCGCTG-1	L3	L3	L2	L2	L3	L2	L2	L3	L2	ACGATCATACATAGAG-1	L2	L2	L1	L1	L1	L1	L1	L1	L1	ACTGATTTAGTGATTC-1	L2	L6	unmatch	L3	L3	unmatch	L3	L2	L2
ACGGCGACGATGGGAA-1	L3	L5	L4	L6	L5	L4	L3	L4	L4	ACGGAATTTAGCAAAT-1	L2	L3	L4	L2	L2	L2	L3	L3	L3	ACCTCCGTTATTCACC-1	L3	unmatch	L1	L6	unmatch	L6	unmatch	L2	L2	ACGATCATCTTGTAAA-1	L3	L1	L1	L1	L1	L1	unmatch	L1	L1	ACTGCCCGCCATTCTC-1	L6	L4	WM	L5	L6	L6	L6	L6	L6
ACGGCGGGTTGCCCTG-1	L3	L3	L2	L2	L2	L2	L2	L2	L2	ACGGACTCTCAAAGCG-1	L2	L5	L5	L4	L5	L5	L5	L5	L5	ACCTCGAACTTATGCT-1	WM	WM	WM	L5	L6	L5	WM	WM	L6	ACGATGCATATGTTAT-1	L2	L2	L2	L2	L2	L2	L2	L2	L3	ACTGCCGTCGTAACTC-1	L6	L3	L3	unmatch	L3	L3	unmatch	L3	L3
ACGGGAGTGTCGGCCC-1	L3	L5	L5	L5	L5	L5	L5	L6	L6	ACGGAGCGCAAATTAC-1	L2	L2	L1	L1	L1	L1	L1	L1	L1	ACCTGCGTGTCATGTT-1	L3	unmatch	L5	L3	L4	L4	L5	L4	L4	ACGATGGATCCGATGC-1	L2	L2	L2	L2	L2	L2	L2	L2	L3	ACTGCGGACACACCGT-1	L6	unmatch	L4	L3	unmatch	unmatch	unmatch	L2	L2
ACGGGCGTATGCGACA-1	L3	L1	L1	L1	L1	L1	L1	L1	L1	ACGGATGGTGCGGATA-1	WM	L5	L5	L5	L5	L4	L4	L4	L4	ACCTTTCCTTTAGAAG-1	L3	L4	L1	L3	L2	L3	L2	L3	L3	ACGCAAACTAATAGAT-1	L2	L5	L5	L5	L5	L5	L5	L4	L4	ACTGCTCGGAAGGATG-1	L6	unmatch	WM	L5	L5	L5	L5	L5	L5
ACGGGTCATGTGACTT-1	L3	L5	L3	L5	L3	L3	L3	L3	L3	ACGGCACTTGCTTGGG-1	L2	L6	L6	L5	L5	L4	L4	L4	L4	ACGAAATGGGCGGCAC-1	L3	L3	L3	L3	L3	L3	L3	L3	L3	ACGCAATCACTACAGC-1	L2	L1	L2	L2	L2	L2	L2	L3	L3	ACTGTACGATACACAT-1	L6	L3	unmatch	unmatch	L3	L3	L3	L3	L3
ACGGTACAGTTCAATG-1	L3	WM	L5	L6	L5	L6	L5	L6	L6	ACGGCCAACATGGACT-1	L2	L6	L3	L4	L5	L5	L5	L5	L5	ACGACCCATGAGTTGC-1	L3	unmatch	L2	L2	L2	L2	L2	L2	L2	ACGCATACGTTTACTA-1	L2	L3	unmatch	L3	unmatch	L2	L2	L3	L3	ACTGTAGCACTTTGGA-1	L6	L4	L6	unmatch	L4	L4	L4	L3	L3
ACGTACAGATTTCTCT-1	L1	L1	L1	L1	L1	L1	L1	L1	L1	ACGGCGACGATGGGAA-1	L2	L6	L5	L5	L5	L3	L4	L4	L4	ACGACTCTAGGGCCGA-1	L3	L3	L4	L5	L4	L4	L5	L4	L4	ACGCATTCGTGAGTAC-1	L1	L4	L1	L1	L1	L1	L1	L1	L1	ACTGTATACGCGAGCA-1	L6	L3	L3	unmatch	L3	L3	L3	L3	L2
ACGTACTTTGGCACGG-1	L3	WM	L6	WM	WM	WM	WM	WM	WM	ACGGCGGGTTGCCCTG-1	L2	L1	L1	L1	L1	WM	L1	L1	L1	ACGACTGGTCATACTC-1	L3	L4	L5	L5	L6	L5	L6	L5	L5	ACGCCACTCGAAACAG-1	L2	L5	L4	L5	L5	L5	L5	L5	L5	ACTGTCCAGGATTATA-1	L6	L3	L4	unmatch	L4	L4	L4	L4	L4
ACGTAGATTGCTGATG-1	L3	L6	L4	L3	L3	L3	L3	L3	L3	ACGGGAGTGTCGGCCC-1	L2	L4	L3	L5	L5	L5	L5	L5	L5	ACGAGAACCCATCACG-1	L6	L2	L1	L1	L1	L1	L1	L1	L1	ACGCCAGATGATTTCT-1	L2	L2	L2	L2	L2	L2	L2	L2	L2	ACTGTCTTCTTTAGAA-1	L6	L3	L6	unmatch	L4	L4	L4	L3	L3
ACGTAGGAGAGTCGCT-1	L3	L5	WM	WM	L5	L6	WM	L6	L6	ACGGGCGTATGCGACA-1	L2	L4	L1	L1	L1	L1	L1	L1	L1	ACGAGATATTTGCTTA-1	L3	L2	unmatch	L2	L2	L2	L2	L3	L3	ACGCCAGTGCGTTTGC-1	L2	L3	L4	L5	L3	L4	L3	L4	L4	ACTGTGCTAGTAGATC-1	L2	L3	unmatch	unmatch	L3	unmatch	L3	L3	L3
ACGTATTACTCCGATC-1	L3	L5	L2	L3	L3	L4	L6	L3	L3	ACGGGTCATGTGACTT-1	L2	L5	L4	L4	L5	L3	L4	L4	L4	ACGAGGATACCACTCT-1	L5	L3	L3	L4	L4	L5	L5	L5	L5	ACGCCCAGCTGTCGAT-1	L2	L3	L4	L2	unmatch	unmatch	L3	L3	L3	ACTGTTTAGTGTAGGC-1	L3	L3	unmatch	L3	L3	unmatch	L3	L3	L3
ACGTCCTAAACGAGAT-1	L1	L1	L1	L1	L1	L1	L1	L1	L1	ACGGTACAGTTCAATG-1	L2	L5	L6	L5	L5	L6	L5	L5	L5	ACGAGGTTTACAACGT-1	L6	L3	L5	L5	L6	L5	L6	L6	L6	ACGCCGCTAGACGACC-1	L2	L2	L2	L2	L2	L2	L2	L2	L2	ACTTACCGGGCGCGCA-1	L6	unmatch	L3	L3	unmatch	unmatch	unmatch	L2	L3
ACGTCTCGTTCCGGGA-1	L3	L5	L6	L3	L5	L5	L5	L6	L6	ACGTACAGATTTCTCT-1	L2	L3	L1	L1	L1	L1	L1	L1	L1	ACGAGTACGGATGCCC-1	L3	L2	L2	L6	L1	L1	L1	L2	L2	ACGCGAAGTCAGACGA-1	L2	L3	L4	L3	L3	L3	L3	L3	L3	ACTTACGCATCCACGC-1	L6	L6	L5	L5	L6	L6	L6	L6	L6
ACGTGCGCCTCGTGCA-1	L3	L3	L2	L2	L2	L2	L2	L3	L3	ACGTACTTTGGCACGG-1	L2	WM	WM	WM	WM	WM	WM	WM	WM	ACGATACATAGAACTA-1	L3	L2	L1	L1	L2	L1	L1	L2	L1	ACGCGCTACACAGGGT-1	L2	L4	L4	L2	L3	L3	L3	L3	L3	ACTTAGTACGACAAGA-1	L6	L4	L3	unmatch	L3	unmatch	L3	L3	L3
ACGTGGTCGAATGTGC-1	L1	L1	L1	L1	L1	L1	L1	L1	L1	ACGTAGATTGCTGATG-1	L2	L3	L3	L2	L4	L3	L3	L3	L3	ACGATACCTATCCTGA-1	L6	L4	L3	L3	L3	L3	L3	L3	L3	ACGCGGGCCAAGGACA-1	L2	L1	L1	L1	L1	L1	L1	L1	L1	ACTTATACTTACCCGG-1	L3	L4	L3	unmatch	unmatch	unmatch	L3	L3	L3
ACGTTAATGTCGAAGA-1	L3	L6	L4	L3	L3	L3	L3	L4	L4	ACGTAGGAGAGTCGCT-1	L2	L5	L6	L5	L5	L6	L5	L6	L6	ACGATCATACATAGAG-1	L3	L2	L1	L6	L1	L1	L1	L1	L1	ACGCGTTTCTTAAGAG-1	L3	L2	L2	L2	unmatch	L2	L3	L2	L3	ACTTATTAGGATCGGT-1	L6	L4	L6	unmatch	L4	L4	L4	L4	L4
ACGTTAGATTTGCCCG-1	WM	L6	L5	L6	L4	L5	L5	L5	L5	ACGTATTACTCCGATC-1	L2	L2	L2	L2	L3	L2	L3	L3	L3	ACGATCATCTTGTAAA-1	L3	unmatch	L1	L6	unmatch	L6	unmatch	L1	L1	ACGCTACTGAATGGGC-1	L3	L5	L5	L3	L3	L4	L3	L4	L3	ACTTATTTATGTGCCA-1	L6	L6	L4	L5	L5	unmatch	L4	L4	L4
ACGTTATTGGTCACTC-1	L3	L6	L1	L4	L3	L1	L4	L3	L4	ACGTCCTAAACGAGAT-1	L2	L1	L1	L1	L1	WM	L1	L1	L1	ACGATGCATATGTTAT-1	L3	L2	L3	L3	L2	L3	L2	L2	L3	ACGCTAGTGATACACT-1	L2	L2	unmatch	L2	L2	L2	L2	L2	L2	ACTTCAGGCTGATCCC-1	L6	WM	L5	L5	L5	L5	L5	L5	L5
ACGTTCCGCGCTCCGT-1	L1	L1	L1	L1	L1	L1	L1	L1	L1	ACGTCTCGTTCCGGGA-1	L2	L2	L6	L3	L5	L5	L5	L6	L6	ACGATGGATCCGATGC-1	L3	L2	L2	L2	L2	L2	L2	L2	L3	ACGCTGTGAGGCGTAG-1	L3	L4	L4	L4	L3	L3	L3	L3	L3	ACTTCCATGCGGGACA-1	L6	WM	L5	L5	L6	L6	L6	L6	L6
ACGTTCGCAATCAATT-1	L3	L5	L2	L2	L2	L4	L2	L2	L2	ACGTGCGCCTCGTGCA-1	L2	L1	L2	L2	L2	L1	L2	L3	L3	ACGCAAACTAATAGAT-1	L3	L4	L5	L5	L4	L5	L5	L5	L5	ACGCTTAGTGTCTCTC-1	L2	L2	L4	L3	unmatch	unmatch	L3	L3	L3	ACTTCGCCATACGCAC-1	L6	L6	L3	unmatch	L3	L3	L3	L3	L3
ACGTTCGTTCAGGAAA-1	WM	WM	L1	L6	L5	WM	WM	L6	L6	ACGTGGTCGAATGTGC-1	L2	L2	L1	L3	L2	WM	L1	L2	L2	ACGCAATCACTACAGC-1	L3	L2	L2	L2	L2	L2	L2	L3	L3	ACGGAACACGAGTGCC-1	L2	L3	L4	L5	L3	L4	L3	L4	L4	ACTTCGCTAGCGAGTG-1	L6	unmatch	unmatch	L3	unmatch	WM	unmatch	L1	L1
ACGTTCTGTACAAGTC-1	L3	L5	L5	L5	L5	L6	L5	L5	L5	ACGTTAATGTCGAAGA-1	L2	WM	L3	L2	L4	L3	L4	L4	L4	ACGCATACGTTTACTA-1	L3	unmatch	L2	L3	L3	L2	L2	L2	L3	ACGGAATTTAGCAAAT-1	L2	L1	L1	L1	L1	L1	L1	L1	L1	ACTTGACTCCCTCTTT-1	L6	L5	L5	unmatch	L4	L4	L4	L4	L4
ACGTTTAGTTGTGATC-1	L3	L1	L1	L1	L1	L1	L1	L1	L1	ACGTTAGATTTGCCCG-1	L2	L3	L3	L5	L4	L3	L4	L4	L4	ACGCATTCGTGAGTAC-1	L3	L1	L2	L1	L2	L1	L2	L2	L2	ACGGACGCAGCGACAA-1	WM	WM	WM	WM	WM	WM	WM	WM	WM	ACTTGCCATATTGTAC-1	L6	L3	L3	L3	L3	unmatch	L3	L3	L3
ACTAAGGACGCACACC-1	L3	L3	L2	L2	L2	L2	L2	L2	L2	ACGTTATTGGTCACTC-1	L2	L3	L4	L2	L4	L3	L4	L4	L4	ACGCCACTCGAAACAG-1	L3	L3	L5	L5	L4	L5	L5	L4	L5	ACGGACTCTCAAAGCG-1	L2	L3	L3	L5	L3	L4	L3	L3	L3	ACTTGGGACCCGGTGG-1	L6	unmatch	L4	unmatch	L4	L4	L4	L4	L3
ACTAATACGTCAGGCG-1	L3	L5	L1	L1	L1	L1	L1	L1	L1	ACGTTCACTATGCCGC-1	L2	WM	WM	WM	WM	WM	WM	WM	WM	ACGCCAGATGATTTCT-1	L3	L2	L1	L2	L2	L1	L1	L2	L2	ACGGAGCGCAAATTAC-1	L3	L3	L4	L2	unmatch	unmatch	L3	L3	L3	ACTTGTAGTCCCTTCA-1	L6	L6	WM	unmatch	L4	L4	L4	L4	L4
ACTACAAAGAGAGGTG-1	WM	WM	WM	WM	WM	WM	WM	WM	WM	ACGTTCCGCGCTCCGT-1	L2	L1	L1	L1	L1	WM	L1	L1	L1	ACGCCAGTGCGTTTGC-1	L3	L3	L5	L4	L4	L4	L3	L4	L4	ACGGATGGTGCGGATA-1	L2	L3	L3	L5	L3	L4	L3	L3	L3	ACTTGTGGATGGAACG-1	L6	L6	L4	L4	L4	L5	L4	L4	L4
ACTACCAGCTCTCTGG-1	L3	L6	L6	L3	L3	L3	L3	L3	L3	ACGTTCGCAATCAATT-1	L2	L2	L6	L1	L3	L1	L1	L1	L1	ACGCCCAGCTGTCGAT-1	L3	L3	unmatch	L2	L3	L3	L2	L3	L3	ACGGCACTTGCTTGGG-1	L2	L3	L4	L3	L3	L3	L3	L3	L3	ACTTTACCCTCATGAA-1	L6	unmatch	L3	L3	unmatch	unmatch	unmatch	L2	L2
ACTACGCGTTAGAATT-1	L3	WM	L5	L5	L5	L5	L5	L6	L6	ACGTTCGTTCAGGAAA-1	L2	L4	L4	L4	L5	L5	L5	L6	L6	ACGCCGCTAGACGACC-1	L3	L2	unmatch	L2	L2	L2	L2	L3	L3	ACGGCCAACATGGACT-1	L2	L5	L4	L3	L3	L3	L3	L3	L3	ACTTTCCTATAGCTTC-1	L6	unmatch	L4	unmatch	L4	L4	L3	L3	L3
ACTAGTTGCGATCGTC-1	L3	L5	L3	L5	L3	L4	L3	L3	L3	ACGTTCTGTACAAGTC-1	L2	L5	L5	L4	L5	L6	L5	L5	L5	ACGCGAAGTCAGACGA-1	L3	L3	L3	L3	L3	L3	L3	L3	L3	ACGGCGACGATGGGAA-1	L3	L3	L3	L2	unmatch	unmatch	L3	L3	L3	ACTTTGACTGCATCCT-1	L6	L4	WM	unmatch	L4	L4	L4	L3	L4
ACTATATGCTGTGTTC-1	L3	L1	L1	L1	L1	L1	L1	L1	L1	ACGTTTAGTTGTGATC-1	L2	L1	L1	L1	L1	WM	L1	L1	L1	ACGCGCTACACAGGGT-1	L3	L4	L3	L3	L2	L4	L3	L3	L3	ACGGCGGGTTGCCCTG-1	L2	L2	L2	L2	L2	L2	L2	L2	L2	ACTTTGGTCGTGCTCC-1	L6	WM	L5	L5	L5	L5	L5	L5	L5
ACTATCCAGGGCATGG-1	L3	L2	L2	L3	L2	L4	L6	L3	L3	ACTAAGGACGCACACC-1	L2	L3	L2	L3	L2	L2	L2	L2	L3	ACGCGGGCCAAGGACA-1	L3	L1	L2	L2	L2	L2	L2	L3	L3	ACGGCTGGATGTAGAA-1	L3	L5	L5	WM	L5	L5	L5	L6	L6	ACTTTGTCGACGCACT-1	L6	unmatch	L6	L5	unmatch	L5	unmatch	L5	L4
ACTATCGCCGGCTAAA-1	L3	L5	L6	L5	L5	L3	L4	L3	L3	ACTAATACGTCAGGCG-1	L2	L2	L1	L1	L1	L1	L1	L2	L2	ACGCGTTTCTTAAGAG-1	L3	L4	L3	L3	L3	L3	L3	L3	L3	ACGGGAGTGTCGGCCC-1	L2	L4	L3	L3	L3	L4	L3	L3	L3	AGAAATTATGACTCGC-1	L6	L6	L4	L4	L4	unmatch	L4	L4	L4
ACTATCTGCCCGCGTA-1	L3	L5	L4	L5	L3	L4	L3	L4	L4	ACTACAAAGAGAGGTG-1	L2	WM	WM	WM	WM	WM	WM	WM	WM	ACGCTACTGAATGGGC-1	L3	L4	L3	L4	L4	L4	L3	L4	L4	ACGGGCGTATGCGACA-1	L2	L4	L2	L2	unmatch	unmatch	L3	L3	L3	AGAACCCAGCGTGACA-1	L6	L3	L3	L3	unmatch	unmatch	unmatch	L2	L3
ACTATTCGTCCGTGGT-1	L3	L1	L1	L1	L1	L1	L1	L1	L1	ACTACCAGCTCTCTGG-1	L2	L3	L3	L3	L4	L3	L3	L3	L3	ACGCTAGTGATACACT-1	L3	L1	L1	L6	L1	L1	L1	L1	L2	ACGGGTCATGTGACTT-1	L1	L1	L1	L1	L1	L1	unmatch	L1	L1	AGAACCCTCAATTGGG-1	L6	L6	L5	L5	L5	L5	L5	L5	L5
ACTATTTCCGGGCCCA-1	L3	WM	L6	WM	L5	WM	L5	L6	L6	ACTACGCGTTAGAATT-1	L2	WM	L4	L4	L5	L5	L5	L5	L5	ACGCTGTGAGGCGTAG-1	L3	L4	L3	L4	L4	L4	L3	L4	L3	ACGGTACAGTTCAATG-1	L2	L3	L4	L5	L3	L4	L3	L4	L4	AGAACGTGGTACATTC-1	L3	L3	L3	unmatch	L3	L3	L3	L3	L3
ACTCAACGAATGTATT-1	L3	L3	L2	L2	L2	L2	L2	L3	L3	ACTAGTTGCGATCGTC-1	L2	L6	L3	L3	L3	L3	L3	L3	L3	ACGCTTAGTGTCTCTC-1	L3	L4	L4	L3	L3	L3	L3	L2	L3	ACGGTCACCGAGAACA-1	WM	WM	WM	WM	WM	WM	WM	WM	WM	AGAAGAGCGCCGTTCC-1	unmatch	L4	unmatch	L3	L3	unmatch	WM	L3	L3
ACTCAAGTGCAAGGCT-1	L3	L5	L5	L6	L5	L6	L5	L5	L5	ACTATATGCTGTGTTC-1	L2	L1	L1	L1	L1	L1	L1	L1	L1	ACGGAACACGAGTGCC-1	L3	L3	L3	L4	L4	L4	L3	L4	L4	ACGTACAGATTTCTCT-1	L2	L2	L2	L2	L2	L2	L2	L2	L3	AGAAGGTACACTTCAC-1	L6	unmatch	L5	L5	L5	L5	L5	L5	L5
ACTCAATAAAGGCACG-1	L3	L3	L2	L2	L2	L2	L6	L3	L3	ACTATCCAGGGCATGG-1	L2	L2	L6	L2	L3	L2	L2	L2	L3	ACGGAATTTAGCAAAT-1	L6	L1	L1	L1	L1	L1	L1	L1	L1	ACGTACTTTGGCACGG-1	L2	L5	L4	WM	L5	L5	L5	L6	L6	AGAAGGTTGCCGAATT-1	L6	L5	L5	L5	L5	L5	L5	L5	L5
ACTCAGACCTGCTTCT-1	L3	L3	L2	L2	L2	L2	L2	L3	L3	ACTATCTGCCCGCGTA-1	L2	L2	L3	L4	L3	L4	L4	L3	L3	ACGGACGCAGCGACAA-1	WM	WM	WM	WM	WM	WM	WM	WM	WM	ACGTAGATTGCTGATG-1	L2	L4	L1	L1	L1	L1	L1	L1	L1	AGAAGGTTGTAGGTCG-1	L6	WM	WM	WM	WM	L6	L6	WM	L6
ACTCCAATATCATCAT-1	WM	WM	WM	WM	L6	WM	WM	WM	WM	ACTATGTCCAGCTGCC-1	L2	WM	WM	WM	WM	WM	WM	WM	WM	ACGGACTCTCAAAGCG-1	L3	L3	L3	L4	L4	L4	L3	L4	L4	ACGTAGGAGAGTCGCT-1	L2	L3	L5	L5	L3	L4	L5	L4	L4	AGAAGTGATTCGTGAT-1	L6	L5	L5	L5	L5	L5	L5	L5	L5
ACTCCCATTCCTAAAG-1	L3	WM	L6	L5	L5	L5	L5	L6	L6	ACTATTCGTCCGTGGT-1	L2	L1	L1	L1	L1	L1	L1	L1	L1	ACGGAGCGCAAATTAC-1	L3	L3	unmatch	L3	L3	L3	L2	L2	L3	ACGTATTACTCCGATC-1	L2	L3	L1	L1	L1	L1	unmatch	L1	L1	AGAATAAATCTTCAGG-1	L6	WM	L6	unmatch	L4	L4	L4	L3	L4
ACTCCCGAATTCGTTT-1	L3	L2	L2	L2	L2	L2	L2	L3	L3	ACTATTTCCGGGCCCA-1	L2	L4	L4	L5	L5	L5	L5	L6	L6	ACGGATGGTGCGGATA-1	L3	L3	L4	L4	L3	L4	L3	L3	L3	ACGTCTCGTTCCGGGA-1	L2	L3	L4	L5	L3	L4	L3	L4	L4	AGAATTATGGATTCGA-1	L2	L3	L3	L3	unmatch	L3	unmatch	L2	L2
ACTCCCGTAGACTAGG-1	L3	L1	L1	L1	L1	L1	L1	L1	L1	ACTCAACGAATGTATT-1	L2	L3	L1	L3	L2	WM	L2	L2	L2	ACGGCACTTGCTTGGG-1	L3	L3	L4	L4	L4	L4	L5	L4	L3	ACGTGACAAAGTAAGT-1	L2	L3	L5	L5	L5	L5	L5	L6	L5	AGAATTGTTTGACATA-1	L6	L4	L3	unmatch	L3	L4	L3	L3	L3
ACTCCCTAATGCTAAA-1	L3	L5	L5	L5	L5	L6	L5	L5	L5	ACTCAAGTGCAAGGCT-1	L4	L5	L5	L5	L5	L4	L5	L4	L4	ACGGCCAACATGGACT-1	L3	L3	L3	L4	L4	L4	L3	L4	L4	ACGTGCGCCTCGTGCA-1	L2	L2	unmatch	L2	L2	L2	L2	L2	L2	AGACAGCTCAGAATCC-1	L6	L4	unmatch	L6	L3	unmatch	WM	L3	L3
ACTCCCTAGAATAGTA-1	L4	L6	L4	L5	L5	L3	L3	L4	L4	ACTCAATAAAGGCACG-1	L2	L1	L2	L2	L2	L2	L2	L3	L3	ACGGCGACGATGGGAA-1	L3	L3	unmatch	L3	L3	L3	L3	L3	L3	ACGTGGTCGAATGTGC-1	L2	L1	L1	L2	unmatch	unmatch	L3	L3	L3	AGACAGGCATCTCAGC-1	L6	L6	L4	L4	unmatch	unmatch	L4	L3	L4
ACTCCGGCCGACCACT-1	L3	L5	L5	L5	L5	L6	L5	L6	L6	ACTCAGACCTGCTTCT-1	L2	L3	L2	L2	L2	WM	L2	L2	L2	ACGGCGGGTTGCCCTG-1	L3	L2	L2	L1	L2	L2	L2	L2	L2	ACGTTAATGTCGAAGA-1	L2	L4	L2	L2	L2	L2	L2	L2	L2	AGACATAGATCCTTCC-1	L6	L3	unmatch	unmatch	L3	WM	L3	L3	L3
ACTCGATGTATTTCAT-1	L3	L5	L6	L4	L3	L1	L4	L3	L4	ACTCCAATATCATCAT-1	L2	L5	WM	WM	L6	WM	WM	WM	WM	ACGGCTGGATGTAGAA-1	L3	L3	WM	L5	L6	L5	L6	L6	L6	ACGTTAGATTTGCCCG-1	L2	L4	L3	L4	L2	L3	L3	L3	L3	AGACCAAACCACACCT-1	L6	unmatch	WM	L5	L5	L5	L5	L5	L5
ACTCGCCGTTCGATAA-1	L3	L5	L5	L5	L5	L6	L5	L5	L5	ACTCCCATTCCTAAAG-1	L2	L6	L4	L5	L5	L5	L5	L6	L6	ACGGGAGTGTCGGCCC-1	L3	L3	L3	L4	L4	L4	L5	L4	L4	ACGTTATTGGTCACTC-1	L1	L1	L1	L1	L1	L1	L1	L1	L1	AGACCATGGGATACAA-1	L6	WM	unmatch	unmatch	L3	L4	L4	L3	L3
ACTCGTAACCCGTCCT-1	L3	L5	L6	L6	L5	L5	L5	L6	L6	ACTCCCGAATTCGTTT-1	L2	L1	L1	L3	L2	L2	L2	L2	L2	ACGGGCGTATGCGACA-1	L3	L3	unmatch	L3	L3	L3	L3	L3	L3	ACGTTCACTATGCCGC-1	L2	L5	WM	L1	L5	L1	L6	L6	L6	AGACCCACCGCTGATC-1	L6	WM	L5	L5	L5	L5	L5	L5	L5
ACTCGTCAGTAATCCC-1	L3	L6	L4	L3	L3	L3	L3	L3	L3	ACTCCCGTAGACTAGG-1	L1	L1	L1	L1	L1	L1	L1	L1	L1	ACGGGTCATGTGACTT-1	L6	unmatch	L1	L1	unmatch	L1	L1	L1	L1	ACGTTCCGCGCTCCGT-1	L2	L2	L2	L2	L2	L2	L2	L3	L3	AGACCCGCCCTCCTCG-1	L6	L3	L4	unmatch	L4	L4	L4	L3	L3
ACTCTAAACCTGGGAT-1	L3	L5	L6	L6	L5	L1	L4	L5	L5	ACTCCCTAATGCTAAA-1	L2	L5	L5	L4	L5	L5	L5	L5	L5	ACGGTACAGTTCAATG-1	L3	L3	L4	L4	L4	L4	L3	L4	L4	ACGTTCGCAATCAATT-1	L2	L1	L2	L2	L2	L2	L2	L2	L2	AGACCGCTCCGCGGTT-1	L6	L5	L4	L4	L4	unmatch	L4	L4	L4
ACTCTCTGACTTAGGT-1	L3	L6	L3	L3	L3	L3	L3	L3	L3	ACTCCCTAGAATAGTA-1	L2	L5	L5	L4	L5	L3	L4	L4	L4	ACGGTCACCGAGAACA-1	WM	WM	WM	WM	WM	WM	WM	WM	WM	ACGTTCGTTCAGGAAA-1	L2	L5	L5	L5	L5	L5	L5	L4	L4	AGACCGGGAAACCCTG-1	L6	L4	L6	unmatch	L4	L4	L4	L5	L4
ACTCTCTTATACACGA-1	L3	L1	L1	L1	L1	L1	L1	L1	L1	ACTCCGGCCGACCACT-1	L2	L4	L6	L5	L5	L6	L5	L5	L5	ACGTACAGATTTCTCT-1	L3	L2	L2	L2	L2	L2	L2	L3	L3	ACGTTCTGTACAAGTC-1	L3	L3	L3	L5	L3	L4	L3	L3	L3	AGACGAAGTGCCGGTC-1	L6	L6	L4	L4	L4	unmatch	L4	L4	L4
ACTCTGACCTAATAGA-1	L3	L5	L5	L5	L5	L6	L5	L6	L6	ACTCGATGTATTTCAT-1	L2	L3	L4	L3	L4	L3	L4	L4	L4	ACGTACTTTGGCACGG-1	L3	L3	WM	L5	L6	L1	L6	L6	L6	ACGTTGTCGTTGAAAG-1	WM	WM	WM	WM	WM	WM	WM	WM	WM	AGACGACGATGCCGCT-1	L6	L3	L5	L5	L6	L6	L6	L6	L6
ACTCTTGTATAGTAAC-1	L3	L6	L4	L3	L3	L3	L3	L3	L3	ACTCGCCGTTCGATAA-1	L2	L5	L6	L5	L5	L6	L5	L5	L5	ACGTAGATTGCTGATG-1	L3	L1	L1	L1	L1	L1	L1	L1	L1	ACGTTTAGTTGTGATC-1	L2	L2	L2	L2	L2	L2	L2	L2	L3	AGACGCCCACTTCGCC-1	L6	L6	unmatch	L5	L5	L5	L5	L5	L5
ACTGAAACGCCGTTAG-1	L3	L2	L5	L6	L5	L4	L3	L5	L4	ACTCGTAACCCGTCCT-1	L2	L5	L3	L5	L5	L5	L5	L5	L5	ACGTAGGAGAGTCGCT-1	L3	L3	L5	L5	L4	L5	L5	L4	L4	ACGTTTCGGTGCACTT-1	L2	L2	L4	L5	L3	L3	L3	L5	L3	AGACGGGATTGGTATA-1	L6	WM	WM	L3	L3	unmatch	L3	L3	L3
ACTGAATGGCGAAAGT-1	L3	L5	L4	L6	L3	L4	L3	L4	L4	ACTCGTCAGTAATCCC-1	L2	L3	L3	L2	L2	L3	L3	L3	L3	ACGTATTACTCCGATC-1	L3	unmatch	L1	L6	unmatch	L6	unmatch	L1	L1	ACTAATACGTCAGGCG-1	L2	L5	L3	L3	unmatch	L4	L3	L3	L3	AGACTAGCCTTCCAGA-1	L6	L4	L6	unmatch	L4	L4	L4	L3	L3
ACTGATTTAGTGATTC-1	L1	L1	L1	L1	L1	L1	L1	L1	L1	ACTCTAAACCTGGGAT-1	L2	L6	L4	L2	L5	L3	L5	L4	L4	ACGTCCTAAACGAGAT-1	L3	L1	L5	L4	L2	L3	L2	L3	L3	ACTACAAAGAGAGGTG-1	L2	L4	L5	L5	L5	L5	L5	L5	L4	AGACTGTTACCGGGTC-1	L2	L5	WM	WM	WM	L6	L6	WM	L6
ACTGCCCGCCATTCTC-1	WM	WM	L6	WM	WM	WM	WM	WM	WM	ACTCTCTGACTTAGGT-1	L2	L3	L3	L2	L4	L3	L4	L3	L3	ACGTCTCGTTCCGGGA-1	L3	L4	L3	L4	L4	L4	L5	L4	L4	ACTACATCCCGACAAG-1	L2	L5	L5	L5	L5	L5	L5	L6	L6	AGAGAAACACCAGAAA-1	L6	L4	WM	WM	WM	L6	L6	WM	L6
ACTGCCGTCGTAACTC-1	L3	L3	L1	L2	L2	L1	L2	L2	L2	ACTCTCTTATACACGA-1	L2	L3	L1	L1	L1	WM	L1	L1	L1	ACGTGACAAAGTAAGT-1	L3	L3	L5	L5	L4	L5	L5	L4	L4	ACTACCAGCTCTCTGG-1	L2	L1	L1	L1	L1	L1	L1	L1	L1	AGAGAACCGTCTAGGA-1	L6	L3	L3	L3	L3	unmatch	L3	L2	L2
ACTGCGGACACACCGT-1	L3	L2	L2	L2	L2	L4	L2	L2	L3	ACTCTGACCTAATAGA-1	L2	L5	L6	L5	L5	L6	L5	L5	L5	ACGTGCGCCTCGTGCA-1	L3	L1	L1	L1	L1	L1	L1	L1	L1	ACTACCATCCGAGGGC-1	WM	WM	WM	WM	WM	WM	WM	WM	WM	AGAGAAGGAGTACAAT-1	L6	L4	L5	L5	L6	L6	L6	L6	L6
ACTGGCGAACCTGCGT-1	L3	L3	L2	L2	L2	L2	L2	L2	L2	ACTCTTGTATAGTAAC-1	L2	L3	L3	L3	L4	L3	L3	L3	L3	ACGTGGTCGAATGTGC-1	L3	L2	unmatch	L3	L3	L3	L2	L2	L3	ACTACGCGTTAGAATT-1	L2	L3	L4	L3	L3	L4	L3	L3	L3	AGAGATCTCTAAAGCG-1	L6	L4	L6	unmatch	L4	L4	L4	L5	L4
ACTGTACGATACACAT-1	L3	L3	L2	L3	L2	L3	L2	L2	L3	ACTGAAACGCCGTTAG-1	L2	L5	L5	L4	L5	L4	L4	L4	L4	ACGTTAATGTCGAAGA-1	L6	L2	L2	L2	L2	L2	L2	L2	L3	ACTAGTTGCGATCGTC-1	L2	L1	L1	L1	L1	L1	L1	L1	L1	AGAGCAGTTATGAGAC-1	L6	L4	L6	unmatch	L4	L4	L4	L3	L3
ACTGTAGCACTTTGGA-1	L3	L5	L3	L6	L3	L3	L3	L3	L4	ACTGAATGGCGAAAGT-1	L2	L6	L3	L3	L4	L3	L4	L3	L3	ACGTTAGATTTGCCCG-1	L3	L1	L3	L4	L2	L3	L3	L3	L3	ACTATATGCTGTGTTC-1	L2	L4	L3	L4	unmatch	unmatch	L3	L3	L3	AGAGCCGCCGAGATTT-1	L6	WM	L6	L5	L5	L5	L5	L5	L5
ACTGTATACGCGAGCA-1	L3	L3	L2	L2	L2	L3	L2	L3	L3	ACTGATTTAGTGATTC-1	L2	L1	L1	L1	L1	WM	L1	L1	L1	ACGTTATTGGTCACTC-1	L6	L1	L1	L1	L1	L1	L1	L1	L1	ACTATCCAGGGCATGG-1	L1	L1	L1	L1	L1	L1	unmatch	L1	L1	AGAGCGCTTGTAACGG-1	unmatch	unmatch	unmatch	L3	unmatch	WM	unmatch	L3	L1
ACTGTCCAGGATTATA-1	L3	L6	L4	L5	L3	L3	L3	L3	L3	ACTGCCCGCCATTCTC-1	L2	WM	WM	WM	WM	WM	WM	WM	WM	ACGTTCACTATGCCGC-1	L3	L3	WM	L6	L6	L5	L6	L6	L6	ACTATCGCCGGCTAAA-1	L1	L1	L1	L1	L1	L1	unmatch	L1	L1	AGAGCGGGCTAATCAT-1	L6	L3	L3	unmatch	L3	L3	L3	L3	L3
ACTGTCTTCTTTAGAA-1	L3	L3	L4	L3	L3	L3	L3	L3	L3	ACTGCCGTCGTAACTC-1	L2	L1	L1	L1	L1	L1	L1	L1	L1	ACGTTCCGCGCTCCGT-1	L3	L2	L2	L2	L2	L2	L2	L2	L2	ACTATCTGCCCGCGTA-1	L2	L3	L1	L1	unmatch	L2	L2	L2	L2	AGAGCGTACAAGCTCG-1	L6	L3	unmatch	unmatch	L3	L4	L4	L3	L3
ACTGTGCTAGTAGATC-1	L3	L3	L3	L3	L3	L3	L3	L3	L3	ACTGCGGACACACCGT-1	L2	L2	L6	L3	L3	L1	L2	L2	L3	ACGTTCGCAATCAATT-1	L3	unmatch	L1	L6	unmatch	L6	unmatch	L2	L2	ACTATGTCCAGCTGCC-1	L2	L5	L5	L5	L5	L5	L5	L6	L6	AGAGCTACGAAAGCAT-1	L3	L4	unmatch	L3	L3	WM	L4	L3	L3
ACTGTTTAGTGTAGGC-1	L3	L1	L1	L1	L1	L1	L1	L1	L1	ACTGCTCGGAAGGATG-1	L2	L5	WM	L6	L6	L6	L6	L6	L6	ACGTTCGTTCAGGAAA-1	L3	unmatch	L5	L4	L4	L5	L5	L5	L4	ACTATTCGTCCGTGGT-1	L2	L2	L2	L2	L2	L2	L2	L3	L2	AGAGGCTTCGGAAACC-1	L6	L5	L5	L4	L5	L5	L4	L4	L4
ACTTACCGGGCGCGCA-1	L3	L1	L1	L1	L1	L1	L1	L1	L1	ACTGGCGAACCTGCGT-1	L2	L3	L2	L3	L2	L2	L2	L2	L3	ACGTTCTGTACAAGTC-1	L3	L3	L4	L4	L3	L3	L3	L3	L3	ACTATTTCCGGGCCCA-1	L4	L5	L4	L5	L5	L4	L5	L4	L4	AGAGGTATCTCGGTCC-1	L6	L3	unmatch	unmatch	L3	WM	L3	L2	L2
ACTTACGCATCCACGC-1	L3	L5	L5	L5	L5	L6	L5	L5	L5	ACTGGGATGCCAGTGC-1	L2	WM	WM	WM	WM	WM	WM	WM	WM	ACGTTGTCGTTGAAAG-1	WM	WM	WM	WM	WM	WM	WM	WM	WM	ACTCAACGAATGTATT-1	L2	L2	L2	L2	L2	L2	L2	L3	L2	AGAGTAAACTTCACTA-1	L6	L6	L4	unmatch	L4	unmatch	L4	L4	L3
ACTTAGTACGACAAGA-1	L1	L3	L3	L3	L3	L3	L3	L3	L3	ACTGTACGATACACAT-1	L2	L3	L2	L3	L2	L2	L3	L3	L3	ACGTTTAGTTGTGATC-1	L3	L2	L2	L2	L2	L2	L2	L2	L2	ACTCAAGTGCAAGGCT-1	L2	L3	L4	L5	L3	L4	L3	L3	L3	AGAGTATAGTGTTACG-1	L1	unmatch	unmatch	L3	unmatch	WM	unmatch	L1	L1
ACTTATACTTACCCGG-1	L3	L5	L3	L2	L2	L2	L6	L3	L3	ACTGTAGCACTTTGGA-1	L2	L5	L6	L2	L4	L3	L4	L4	L4	ACGTTTCGGTGCACTT-1	L4	L4	L3	L4	L4	L4	L5	L4	L4	ACTCAATAAAGGCACG-1	L2	L1	L1	L1	L1	L1	L1	L1	L1	AGATAACTTCAGGGCC-1	L6	L4	L4	unmatch	L4	L4	L4	L4	L4
ACTTATCTGATCTATA-1	L3	L1	L1	L1	L1	L1	L1	L1	L1	ACTGTATACGCGAGCA-1	L2	L3	L2	L2	L2	L2	L2	L3	L3	ACTAAGGACGCACACC-1	L3	L2	L3	L3	L3	L3	L3	L4	L3	ACTCAGACCTGCTTCT-1	L2	L2	L2	L2	L2	L2	L2	L3	L2	AGATACCAGCACTTCA-1	L6	unmatch	unmatch	unmatch	unmatch	unmatch	unmatch	L2	L2
ACTTATTAGGATCGGT-1	L4	L6	L4	L5	L4	L3	L3	L4	L4	ACTGTCCAGGATTATA-1	L2	L4	L3	L3	L4	L3	L4	L4	L3	ACTAATACGTCAGGCG-1	L6	L3	L5	L4	L3	L3	L3	L3	L3	ACTCATGGCAGCCTTC-1	WM	WM	WM	WM	L6	L1	L6	L6	L6	AGATACCGGTGTTCAC-1	L6	L4	L6	unmatch	L4	L5	L4	L6	L4
ACTTATTTATGTGCCA-1	L3	L1	L3	L6	L3	L4	L3	L3	L3	ACTGTCTTCTTTAGAA-1	L2	L3	L3	L3	L2	L3	L3	L3	L3	ACTACAAAGAGAGGTG-1	L3	L4	L5	L5	L6	L5	L6	L6	L5	ACTCCAATATCATCAT-1	L2	L5	L5	L5	L5	L5	L5	L5	L5	AGATACGACTTCATAT-1	L6	L3	L3	unmatch	L3	WM	L3	L3	L3
ACTTCAGGCTGATCCC-1	L3	L5	L5	L5	L5	L4	L3	L4	L4	ACTGTGCTAGTAGATC-1	L2	L3	L2	L3	L2	L2	L3	L3	L3	ACTACATCCCGACAAG-1	L3	L3	WM	L1	L6	L5	L6	L6	L6	ACTCCCATTCCTAAAG-1	L2	L5	L4	L3	L3	L4	L3	L3	L3	AGATACTCAAGATCGA-1	L6	unmatch	WM	L4	L5	L5	L4	L5	L4
ACTTCCATGCGGGACA-1	L3	L5	L5	L5	L5	L6	L5	L5	L5	ACTGTTTAGTGTAGGC-1	L2	L6	L1	L1	L1	WM	L1	L1	L1	ACTACCAGCTCTCTGG-1	L3	L2	L1	L1	L1	L1	L1	L1	L1	ACTCCCGAATTCGTTT-1	L2	L1	L1	L1	L2	L1	L2	L1	L1	AGATATAATACGACTA-1	L6	WM	WM	WM	WM	WM	L6	WM	WM
ACTTCCTGTCGTGCGA-1	L3	L6	L2	L2	L2	L2	L2	L2	L3	ACTTACCGGGCGCGCA-1	L1	L1	L1	L1	L1	L1	L1	L1	L1	ACTACCATCCGAGGGC-1	WM	WM	WM	WM	WM	WM	WM	WM	WM	ACTCCCGTAGACTAGG-1	L2	L2	L4	L2	unmatch	unmatch	L3	L3	L3	AGATCGTGCATAAGAT-1	L6	L4	unmatch	L3	unmatch	unmatch	unmatch	L2	L2
ACTTCGCCATACGCAC-1	L3	L6	L2	L2	L2	L3	L2	L3	L3	ACTTACGCATCCACGC-1	L2	L6	L5	L4	L5	L4	L4	L4	L4	ACTACGCGTTAGAATT-1	L3	L4	L3	L4	L4	L4	L5	L4	L4	ACTCCCTAATGCTAAA-1	L2	L3	L4	L5	L3	L4	L3	L3	L3	AGATCTCAGGTGTGAT-1	L6	L3	unmatch	unmatch	L3	L3	L3	L3	L3
ACTTGACTCCCTCTTT-1	L3	L6	L4	L5	L3	L3	L3	L4	L4	ACTTAGTACGACAAGA-1	L2	L3	L2	L2	L2	L2	L3	L3	L3	ACTAGTTGCGATCGTC-1	L3	unmatch	L1	L6	L3	L6	L1	L1	L1	ACTCCCTAGAATAGTA-1	L2	L3	L4	L2	unmatch	L2	L3	L3	L3	AGATGACTCGCCCACG-1	L6	L4	L3	unmatch	L3	L3	L3	L3	L3
ACTTGCCATATTGTAC-1	L3	L1	L1	L1	L1	L1	L1	L1	L1	ACTTATACTTACCCGG-1	L2	L2	L2	L3	L2	L2	L2	L3	L3	ACTATATGCTGTGTTC-1	L3	unmatch	unmatch	L3	L3	L3	L3	L3	L3	ACTCCGGCCGACCACT-1	L2	L3	L5	L5	L3	L4	L3	L4	L4	AGATGAGGGTTGCGAT-1	L1	L3	L3	L3	unmatch	unmatch	unmatch	L3	L2
ACTTGGGACCCGGTGG-1	L3	WM	L3	L3	L3	L3	L3	L3	L3	ACTTATCTGATCTATA-1	L2	L2	L1	L1	L1	L6	L1	L1	L1	ACTATCCAGGGCATGG-1	L3	unmatch	L1	L6	unmatch	L6	unmatch	L1	L1	ACTCGATGTATTTCAT-1	L1	L1	L1	L1	L1	L1	unmatch	L1	L1	AGATGATGGAGTCTGG-1	L6	unmatch	L3	L3	unmatch	unmatch	unmatch	L2	L2
ACTTGTAGTCCCTTCA-1	L3	L6	L5	L3	L5	L5	L5	L6	L6	ACTTATTAGGATCGGT-1	L2	L6	L3	L4	L4	L3	L4	L4	L4	ACTATCGCCGGCTAAA-1	L3	unmatch	L1	L1	unmatch	L1	L1	L1	L1	ACTCGCCGTTCGATAA-1	L2	L3	L4	L3	L3	L4	L3	L3	L3	AGATGCAAGACGTGCA-1	L6	WM	L5	L5	L6	L6	L6	L6	L6
ACTTGTGGATGGAACG-1	L3	L5	L3	L3	L3	L4	L3	L4	L4	ACTTATTTATGTGCCA-1	L2	L2	L5	L3	L3	L3	L4	L3	L3	ACTATCTGCCCGCGTA-1	L3	unmatch	L2	L1	L3	L6	L2	L2	L2	ACTCGCGATCTGACGC-1	L1	L1	L1	L1	L1	L1	unmatch	L1	L1	AGATTATAGGACGTTT-1	L6	L4	L4	unmatch	L4	L4	L4	L4	L4
ACTTTACCCTCATGAA-1	L3	L3	L2	L2	L2	L2	L2	L2	L2	ACTTCAGGCTGATCCC-1	WM	L5	L5	L4	L5	L4	L4	L4	L4	ACTATGTCCAGCTGCC-1	L6	L3	WM	L5	L6	L5	L6	L6	L6	ACTCGTAACCCGTCCT-1	L2	L5	L5	L5	L3	L4	L3	L3	L3	AGATTCACAACCGATA-1	L6	L5	L5	L5	L5	L5	L5	L5	L5
ACTTTCCTATAGCTTC-1	L3	L3	L3	L3	L3	L3	L3	L3	L3	ACTTCCATGCGGGACA-1	L2	L5	L5	L5	L5	L4	L5	L4	L4	ACTATTCGTCCGTGGT-1	L3	L2	L2	L2	L2	L2	L2	L3	L3	ACTCGTCAGTAATCCC-1	L1	L1	L1	L1	L1	L1	L1	L1	L1	AGCAAAGGCCGCTAGT-1	L6	WM	WM	L5	L6	L6	L6	L6	L6
ACTTTGACTGCATCCT-1	L3	L5	L6	L5	L5	L5	L5	L5	L5	ACTTCCTGTCGTGCGA-1	L2	L6	L3	L4	L3	L2	L3	L3	L3	ACTATTTCCGGGCCCA-1	L3	L3	L5	L5	L4	L5	L5	L5	L5	ACTCTAAACCTGGGAT-1	L2	L4	L2	L2	unmatch	L2	L2	L2	L3	AGCAACATATCTTATT-1	L6	unmatch	L4	L4	L4	unmatch	unmatch	L2	L3
AGAAATTATGACTCGC-1	L3	L2	L6	L5	L5	L4	L6	L4	L4	ACTTCGCCATACGCAC-1	L2	L3	L2	L3	L2	L2	L3	L3	L3	ACTCAACGAATGTATT-1	L3	L2	L1	L1	L2	L1	L1	L1	L1	ACTCTCTGACTTAGGT-1	L2	L2	unmatch	L2	L2	L2	L2	L2	L2	AGCAACCGAAAGTAAT-1	L6	L5	L5	L5	L5	L5	L5	L5	L5
AGAACGTGGTACATTC-1	L3	L3	L2	L2	L2	L3	L2	L2	L3	ACTTGACTCCCTCTTT-1	L2	L3	L3	L3	L4	L3	L4	L4	L4	ACTCAAGTGCAAGGCT-1	L3	L3	L4	L3	L3	L3	L3	L4	L3	ACTCTCTTATACACGA-1	L2	L2	L2	L2	unmatch	unmatch	L3	L3	L3	AGCACCAGTACTCACG-1	L6	L3	L3	unmatch	unmatch	L4	unmatch	L3	L3
AGAACTGTACTTTGTA-1	L3	L5	L6	L5	L5	L6	L5	L5	L5	ACTTGCCATATTGTAC-1	L2	L3	L1	L1	L1	WM	L1	L1	L1	ACTCAATAAAGGCACG-1	L3	L2	L1	L6	L1	L1	unmatch	L2	L1	ACTCTGACCTAATAGA-1	L2	L3	L3	L5	L3	L4	L3	L4	L3	AGCACTACCGGCCTGT-1	L6	L4	unmatch	unmatch	L4	L4	L4	L4	L3
AGAAGAGCGCCGTTCC-1	unmatch	L6	L1	L1	L2	L3	L3	L3	L3	ACTTGGGACCCGGTGG-1	L2	L3	L3	L2	L4	L3	L3	L4	L3	ACTCAGACCTGCTTCT-1	L3	L2	L2	L2	L2	L2	L2	L2	L2	ACTCTTCAGCTCCCGC-1	L2	L2	L2	L2	L2	L2	L2	L2	L2	AGCACTACCTCACCAG-1	L6	WM	L5	L5	L6	L5	L5	L5	L5
AGAAGGTACACTTCAC-1	L3	WM	WM	WM	WM	L1	L4	L6	L6	ACTTGGGCTTTCGCCA-1	L2	L5	WM	L5	L6	WM	L6	L6	L6	ACTCATGGCAGCCTTC-1	WM	WM	WM	WM	WM	L5	WM	WM	WM	ACTCTTGTATAGTAAC-1	L1	L2	L1	L1	L1	L1	L1	L1	L1	AGCACTTAAGGACGCC-1	L6	L4	L6	unmatch	L4	L4	L4	L4	L4
AGAAGGTTGCCGAATT-1	L3	L6	L5	L6	L4	L5	L5	L5	L5	ACTTGTAGTCCCTTCA-1	L2	L6	L4	L4	L5	L5	L5	L5	L6	ACTCCAATATCATCAT-1	L3	L3	L5	L5	L6	L5	L5	L5	L5	ACTGAAACGCCGTTAG-1	L2	L3	L3	L3	unmatch	unmatch	L3	L3	L3	AGCAGAAGGAGAAAGA-1	L6	WM	WM	WM	WM	WM	L6	WM	WM
AGAAGGTTGTAGGTCG-1	L3	WM	L6	L6	L5	L6	L5	L6	L5	ACTTGTGGATGGAACG-1	L2	L2	L4	L3	L5	L4	L4	L3	L3	ACTCCCATTCCTAAAG-1	L3	L3	L5	L4	L4	L4	L5	L4	L4	ACTGAATGGCGAAAGT-1	L2	L3	L2	L2	unmatch	L2	L2	L3	L3	AGCAGCCAGATGAATA-1	L6	WM	L5	L5	L6	L6	L6	L6	L6
AGAAGTGATTCGTGAT-1	L6	L3	L6	L6	L5	L5	L5	L6	L6	ACTTGTTACCGGATCA-1	L2	WM	WM	WM	WM	WM	WM	L6	L6	ACTCCCGAATTCGTTT-1	L3	L1	L1	L6	unmatch	L6	unmatch	L1	L1	ACTGATTTAGTGATTC-1	L3	L3	unmatch	L2	unmatch	unmatch	L3	L3	L3	AGCATATCAATATGCT-1	L6	WM	L5	L5	L5	L5	L5	L5	L5
AGAATAAATCTTCAGG-1	L3	L6	L5	L5	L5	L5	L5	L5	L5	ACTTTACCCTCATGAA-1	L2	L1	L1	L1	L1	L1	L1	L1	L1	ACTCCCGTAGACTAGG-1	L3	L2	unmatch	L3	L2	L3	L3	L3	L3	ACTGCCCGCCATTCTC-1	L2	L5	L5	L4	L5	L5	L5	L6	L6	AGCATCATTTCGAAAG-1	L6	unmatch	L5	L5	L5	L5	L5	L5	L5
AGAATACAGGCTATCC-1	L3	L6	L5	L5	L5	L6	L5	L5	L5	ACTTTCCTATAGCTTC-1	L2	L3	L3	L2	L2	L3	L3	L3	L3	ACTCCCTAATGCTAAA-1	L3	L3	L4	L4	L4	L4	L3	L3	L4	ACTGCCGTCGTAACTC-1	L3	L2	L2	L2	L2	L2	L2	L3	L2	AGCATCGTCGATAATT-1	L6	L3	L3	unmatch	L3	L3	L3	L3	L3
AGAATGCGGGTTCGGA-1	L3	L1	L1	L1	L1	L1	L1	L1	L1	ACTTTGACTGCATCCT-1	L2	L4	L4	L2	L5	L5	L5	L5	L5	ACTCCCTAGAATAGTA-1	L3	L4	L3	L3	L3	L3	L3	L3	L3	ACTGCGGACACACCGT-1	L2	L3	L1	L1	unmatch	L1	unmatch	L1	L1	AGCCAAGCTTTGTGTC-1	WM	WM	WM	WM	WM	L6	L6	WM	WM
AGAATTATGGATTCGA-1	L3	L6	L2	L2	L2	L2	L6	L3	L3	AGAAATTATGACTCGC-1	L2	L2	L5	L4	L3	L4	L3	L3	L3	ACTCCGGCCGACCACT-1	L3	L3	L5	L5	L4	L4	L5	L4	L4	ACTGCTCGGAAGGATG-1	L2	L5	L5	L5	L5	L5	L5	L5	L5	AGCCACAGGTTACCCG-1	L6	L6	L5	L5	L6	L6	L6	L6	L6
AGAATTGTTTGACATA-1	L3	L6	L3	L3	L3	L3	L3	L3	L3	AGAACGTGGTACATTC-1	L2	L3	L2	L3	L2	L2	L3	L3	L3	ACTCGATGTATTTCAT-1	L3	L1	L1	L1	L1	L1	L1	L1	L1	ACTGGGATGCCAGTGC-1	WM	L5	L5	L5	L5	L5	L5	L5	L4	AGCCACTCCCGTGCTT-1	L6	L3	L3	unmatch	L3	L3	L3	L3	L3
AGACAGCTCAGAATCC-1	L3	L5	L3	L6	L3	L3	L3	L4	L4	AGAACTGTACTTTGTA-1	L2	L6	L6	L5	L5	L6	L5	L5	L6	ACTCGCCGTTCGATAA-1	L3	L3	L4	L3	L3	L3	L3	L3	L3	ACTGTACGATACACAT-1	L2	L2	L1	L1	L1	L1	L1	L1	L1	AGCCCATACATGTAAG-1	L6	L5	L5	L4	L5	L4	L5	L5	L4
AGACATAGATCCTTCC-1	L1	L3	L1	L1	L2	L1	L1	L2	L2	AGAAGAGCGCCGTTCC-1	L2	L6	WM	WM	L2	L2	L3	L3	L3	ACTCGCGATCTGACGC-1	L1	L1	L1	L6	L1	L6	unmatch	L1	L1	ACTGTAGCACTTTGGA-1	L2	L4	L1	L1	L1	L1	L1	L1	L1	AGCCCGCAACAAGCAG-1	L6	WM	unmatch	L3	WM	WM	WM	WM	WM
AGACCATGGGATACAA-1	L3	L6	L4	L6	L3	L3	L3	L3	L3	AGAAGGTACACTTCAC-1	L2	WM	WM	L6	L6	L6	L6	L6	L6	ACTCGTAACCCGTCCT-1	L3	L4	L3	L4	L4	L4	L5	L4	L4	ACTGTATACGCGAGCA-1	L2	L2	unmatch	L2	L2	L2	L2	L2	L2	AGCCCGGCATTAGAGG-1	L6	L5	L5	L5	L6	L6	L6	L6	L6
AGACCCACCGCTGATC-1	L3	L5	L3	L5	L5	L4	L3	L5	L4	AGAAGGTTGCCGAATT-1	L2	L3	L3	L5	L4	L4	L5	L4	L4	ACTCGTCAGTAATCCC-1	L3	L1	L1	L1	L1	L1	L1	L1	L1	ACTGTCCAGGATTATA-1	L2	L4	L1	L1	L2	L1	L1	L3	L1	AGCCCGGTAGCCTGTA-1	L6	WM	WM	WM	WM	L6	L6	WM	L6
AGACCCGCCCTCCTCG-1	L3	L3	L4	L3	L3	L3	L3	L3	L3	AGAAGGTTGTAGGTCG-1	L2	L5	L5	L5	L5	L5	L5	L5	L5	ACTCTAAACCTGGGAT-1	L3	L2	unmatch	L2	L3	L3	L3	L3	L3	ACTGTCTTCTTTAGAA-1	L2	L1	L1	L1	L1	L1	L1	L1	L1	AGCCCTAAGCGAAGTT-1	L6	L3	L3	unmatch	L3	L3	L3	L3	L3
AGACCGCTCCGCGGTT-1	L3	L6	L3	L6	L3	L4	L3	L3	L4	AGAAGTGATTCGTGAT-1	L2	L6	L3	L4	L5	L5	L5	L5	L5	ACTCTCTGACTTAGGT-1	L3	L2	L2	L2	L2	L2	L2	L3	L3	ACTGTGCTAGTAGATC-1	L2	L1	L1	L1	L1	L1	L1	L1	L1	AGCCCTCCCTGGTGGC-1	L6	L5	L5	L5	L6	L6	L6	L6	L6
AGACCGGGAAACCCTG-1	L3	L6	L6	L5	L5	L5	L5	L5	L5	AGAATAAATCTTCAGG-1	L2	L2	L4	L5	L5	L5	L5	L5	L5	ACTCTCTTATACACGA-1	L3	L2	L2	L2	L2	L3	L2	L3	L3	ACTGTTTAGTGTAGGC-1	L2	L2	L2	L4	L2	unmatch	L2	L3	L3	AGCCCTGTCGCACCGT-1	L6	unmatch	L3	L3	unmatch	unmatch	unmatch	L2	L2
AGACGAAGTGCCGGTC-1	L3	L5	L4	L5	L3	L4	L3	L3	L3	AGAATACAGGCTATCC-1	L2	L5	L6	L5	L5	L6	L5	L5	L6	ACTCTGACCTAATAGA-1	L3	L3	L4	L4	L3	L4	L3	L4	L4	ACTTACCGGGCGCGCA-1	L3	L3	L3	L3	unmatch	unmatch	L3	L3	L3	AGCCCTTCTAATCCGA-1	L2	unmatch	L3	L3	unmatch	unmatch	unmatch	L2	L2
AGACGACGATGCCGCT-1	L3	L6	L5	L5	L5	L5	L5	L6	L6	AGAATGCGGGTTCGGA-1	L2	L1	L1	L1	L1	L1	L1	L1	L1	ACTCTTCAGCTCCCGC-1	L3	L2	L2	L6	L2	L2	L2	L2	L2	ACTTACGCATCCACGC-1	L2	L3	L3	L5	L3	L4	L3	L3	L3	AGCCCTTGGACATCCC-1	L6	WM	L6	L5	L5	L5	L5	L5	L5
AGACGGGATTGGTATA-1	L3	L1	L1	L1	L1	L1	L1	L2	L2	AGAATTATGGATTCGA-1	L2	L3	L2	L2	L2	L2	L2	L3	L3	ACTCTTGTATAGTAAC-1	L3	L2	L1	L2	L2	L1	L2	L2	L2	ACTTAGTACGACAAGA-1	L1	L2	L1	L1	L1	L1	L1	L1	L1	AGCCGTGGCTAAATGT-1	L6	WM	L5	L5	L5	L5	L5	L5	L5
AGACGGGCCGATTTAA-1	L1	L1	L1	L1	L2	L1	L1	L2	L2	AGAATTGTTTGACATA-1	L2	L3	L4	L2	L4	L3	L3	L3	L3	ACTGAAACGCCGTTAG-1	L3	L3	unmatch	L3	L3	L3	L3	L3	L3	ACTTATACTTACCCGG-1	L2	L1	L1	L1	L1	L1	unmatch	L1	L1	AGCCTAATACCCACGT-1	L6	unmatch	L5	L5	L5	L5	L5	L5	L5
AGACTAGCCTTCCAGA-1	L3	L6	L3	L3	L3	L3	L3	L3	L3	AGACAGCTCAGAATCC-1	L2	L3	L3	L2	L4	L3	L4	L4	L4	ACTGAATGGCGAAAGT-1	L3	L3	unmatch	L2	L3	L3	L2	L2	L3	ACTTATTAGGATCGGT-1	L3	L4	L3	L4	L2	L3	L3	L3	L3	AGCCTTAAAGCGGAAG-1	L6	L4	unmatch	L6	L3	L4	L3	L3	L3
AGACTGTTACCGGGTC-1	WM	WM	WM	WM	WM	WM	WM	WM	WM	AGACATAGATCCTTCC-1	L2	L3	L1	L1	L1	WM	L1	L1	L1	ACTGATTTAGTGATTC-1	L3	L4	L5	L3	L3	L3	L3	L3	L3	ACTTATTTATGTGCCA-1	L2	L1	unmatch	L1	unmatch	L1	L2	L3	L1	AGCGACAGGAACGGTC-1	L6	L5	L5	L5	L5	L5	L5	L6	L6
AGAGAAACACCAGAAA-1	WM	WM	WM	WM	L6	WM	WM	WM	WM	AGACCAAACCACACCT-1	L2	L5	WM	L6	L6	L6	L6	L6	L6	ACTGCCCGCCATTCTC-1	L3	L3	WM	L5	L6	L5	L6	L6	L6	ACTTCAGGCTGATCCC-1	L2	L3	L3	L3	unmatch	unmatch	L3	L3	L3	AGCGACATCCCATTCA-1	L6	L3	L3	unmatch	L3	L3	L3	L3	L3
AGAGAACCGTCTAGGA-1	L3	L3	L2	L2	L2	L2	L2	L3	L3	AGACCATGGGATACAA-1	L2	L3	L3	L2	L4	L3	L4	L4	L4	ACTGCCGTCGTAACTC-1	L3	L2	L2	L2	L2	L1	L2	L2	L2	ACTTCCAGTGGAAGCT-1	L2	L5	L5	L5	L5	L5	L5	L6	L6	AGCGACCAACGATATT-1	L6	L3	L4	unmatch	L4	L4	L4	L3	L3
AGAGAAGGAGTACAAT-1	L6	L5	L5	WM	L5	L5	L5	L6	L6	AGACCCACCGCTGATC-1	L2	L6	L5	L5	L5	L4	L4	L4	L4	ACTGCGGACACACCGT-1	L3	unmatch	L1	L6	unmatch	L6	unmatch	L1	L1	ACTTCCATGCGGGACA-1	L2	L3	L4	L5	L3	L4	L3	L3	L3	AGCGCATAATGAATCG-1	L6	WM	L5	L5	L6	L6	L6	L6	L6
AGAGATCTCTAAAGCG-1	L3	L6	L6	L6	L5	L5	L5	L5	L5	AGACCCGCCCTCCTCG-1	L2	L3	L2	L2	L4	L3	L3	L3	L3	ACTGCTCGGAAGGATG-1	L3	unmatch	L5	L5	L6	L5	L6	L5	L5	ACTTCGCCATACGCAC-1	L2	L3	L1	L1	L2	L1	L1	L1	L1	AGCGCGGGTGCCAATG-1	L2	L3	L3	L3	L3	unmatch	L3	L3	L2
AGAGCAGTTATGAGAC-1	L3	WM	L3	L6	L4	L3	L3	L4	L4	AGACCGCTCCGCGGTT-1	L2	L2	L6	L4	L3	L3	L4	L3	L3	ACTGGCGAACCTGCGT-1	L3	L4	L3	L3	L3	L3	L3	L3	L3	ACTTCGCTAGCGAGTG-1	L2	L2	L2	L2	L2	L2	L2	L2	L2	AGCGCTTATGGGCAAG-1	L6	unmatch	L3	L3	unmatch	unmatch	L3	L2	L3
AGAGCCGCCGAGATTT-1	L3	L5	L3	L5	L5	L4	L3	L5	L4	AGACCGGGAAACCCTG-1	L6	L3	L4	L2	L5	L5	L5	L5	L5	ACTGGGATGCCAGTGC-1	L3	L3	L5	L5	L6	L5	L5	L4	L5	ACTTGACTCCCTCTTT-1	L2	L2	L2	L2	L2	L2	L2	L2	L2	AGCGGACACTTCGTAG-1	L6	WM	WM	WM	WM	L6	L6	WM	L6
AGAGCGCTTGTAACGG-1	L1	L3	L1	L1	L1	L1	L1	L1	L1	AGACGAAGTGCCGGTC-1	L2	L6	L6	L2	L3	L3	L4	L3	L3	ACTGTACGATACACAT-1	L3	L2	L1	L1	L1	L1	L1	L1	L1	ACTTGCCATATTGTAC-1	L2	L2	L2	L2	L2	unmatch	L2	L3	L3	AGCGGCGGTTAGCGGT-1	L6	unmatch	L5	L5	L5	L5	L5	L5	L5
AGAGCGGGCTAATCAT-1	L3	L3	L2	L2	L2	L2	L2	L2	L2	AGACGACGATGCCGCT-1	L2	L6	L4	L5	L5	L5	L5	L5	L6	ACTGTAGCACTTTGGA-1	L3	L3	L2	L2	L2	L2	L2	L3	L2	ACTTGGGACCCGGTGG-1	L2	L1	L1	L1	L1	L1	L1	L1	L1	AGCGGGAAGGGTCCAT-1	L6	L3	unmatch	unmatch	L3	WM	L3	L3	L3
AGAGCGTACAAGCTCG-1	L3	L6	L4	L6	L3	L3	L3	L4	L4	AGACGGGATTGGTATA-1	L2	L2	L2	L3	L2	WM	L2	L2	L2	ACTGTATACGCGAGCA-1	L1	L1	L1	L1	L1	L1	L1	L1	L1	ACTTGGGCTTTCGCCA-1	L2	L5	L5	L5	L5	L5	L5	L5	L5	AGCGGGTCTGACACTC-1	WM	WM	unmatch	WM	WM	L6	L6	WM	WM
AGAGCTACGAAAGCAT-1	L3	L2	L3	L3	L3	L3	L3	L3	L3	AGACGGGCCGATTTAA-1	L2	L1	L1	L1	L2	L1	L2	L3	L3	ACTGTCCAGGATTATA-1	L3	L4	L2	L2	L2	L2	L2	L3	L3	ACTTGTAGTCCCTTCA-1	L2	L5	L4	L5	L3	L4	L3	L4	L3	AGCGGTTGAGATGTAC-1	L3	L3	L6	L4	L3	unmatch	L5	L3	L3
AGAGGCTTCGGAAACC-1	L3	L5	L4	L6	L3	L4	L3	L4	L4	AGACTAGCCTTCCAGA-1	L2	L4	L3	L4	L4	L3	L4	L4	L3	ACTGTCTTCTTTAGAA-1	L3	unmatch	L1	L1	L1	L1	L1	L1	L1	ACTTGTGGATGGAACG-1	L6	L1	unmatch	L1	unmatch	L1	L2	L2	L2	AGCGGTTGCCGCTCTG-1	L6	L3	L3	L3	unmatch	unmatch	unmatch	L2	L2
AGAGGGACAATTGTCC-1	L3	L3	L2	L2	L2	L2	L2	L2	L3	AGACTGTTACCGGGTC-1	L2	L5	WM	L5	L5	L5	L5	L6	L6	ACTGTGCTAGTAGATC-1	L3	L2	L1	L1	L1	L1	L1	L1	L1	ACTTGTTACCGGATCA-1	L2	L3	L5	L3	L5	L5	L5	L6	L6	AGCGTCTGAACCCGCA-1	L6	L6	unmatch	L3	L3	WM	L3	L3	L3
AGAGGTATCTCGGTCC-1	L1	L1	L1	L1	L1	L1	L1	L1	L1	AGAGAAACACCAGAAA-1	WM	WM	WM	WM	WM	WM	WM	WM	WM	ACTGTTTAGTGTAGGC-1	L3	L2	L2	L2	L2	L2	L2	L3	L3	ACTTTACCCTCATGAA-1	L2	L1	unmatch	L1	L2	L1	L2	L1	L2	AGCGTGGTATTCTACT-1	L6	L5	L5	L5	L5	L5	L5	L5	L5
AGAGTAAACTTCACTA-1	L3	L5	L3	L3	L3	L4	L3	L3	L3	AGAGAACCGTCTAGGA-1	L2	L3	L2	L2	L2	L2	L2	L2	L2	ACTTACCGGGCGCGCA-1	L3	unmatch	unmatch	L3	L3	L3	L3	L3	L3	ACTTTCCTATAGCTTC-1	L2	L5	L1	L1	L1	L1	L1	L1	L1	AGCGTTCCGATTTAAA-1	L6	L3	L6	L4	L3	unmatch	L4	L3	L3
AGAGTGAACAGACACC-1	L3	L6	L2	L2	L2	L2	L2	L2	L3	AGAGAAGGAGTACAAT-1	L2	L6	L6	L5	L5	L5	L5	L6	L6	ACTTACGCATCCACGC-1	L3	L3	L4	L4	L3	L4	L3	L4	L3	ACTTTGACTGCATCCT-1	L3	L5	L4	L4	L3	L3	L3	L3	L3	AGCTAACAAGCAATGT-1	L6	L5	L5	L5	L6	L6	L6	L6	L6
AGAGTTAGAGACCGAT-1	L3	L2	L1	L1	L2	L1	L2	L2	L2	AGAGATCTCTAAAGCG-1	L2	L6	L4	L4	L5	L5	L5	L5	L5	ACTTAGTACGACAAGA-1	L3	L2	L1	L1	L1	L1	L1	L1	L1	ACTTTGGTCGTGCTCC-1	L2	L5	L5	L5	L5	L5	L5	L6	L6	AGCTAAGTACGCAGGC-1	L6	WM	L5	L5	L6	L6	L6	L6	L6
AGAGTTGCAGGCCTCC-1	L3	L3	L2	L2	L2	L2	L2	L2	L2	AGAGCAGTTATGAGAC-1	L2	L4	L4	L2	L4	L3	L4	L4	L4	ACTTATACTTACCCGG-1	L3	L2	L1	L6	unmatch	L6	unmatch	L1	L1	ACTTTGTCGACGCACT-1	L2	L3	unmatch	L2	unmatch	L2	L2	L2	L2	AGCTAGAAGCAGAAGT-1	L6	L3	unmatch	L3	unmatch	unmatch	unmatch	L2	L2
AGATAACTTCAGGGCC-1	L3	L4	L3	L5	L4	L3	L3	L4	L4	AGAGCCGCCGAGATTT-1	L2	L5	L6	WM	L3	L6	L4	L3	L3	ACTTATCTGATCTATA-1	L3	L4	L5	L4	L2	L5	L5	L5	L5	AGAAATTATGACTCGC-1	L2	L1	L1	L1	unmatch	L2	L2	L2	L2	AGCTATTTAATCCAAC-1	L6	L3	L3	unmatch	L3	L3	unmatch	L3	L3
AGATACCAATAGAACC-1	L3	L5	L5	L5	L5	L6	L5	L5	L5	AGAGCGCTTGTAACGG-1	L2	L1	L1	L1	L1	L1	L1	L1	L1	ACTTATTAGGATCGGT-1	L3	L2	L3	L3	L2	L3	L3	L3	L3	AGAACACGGCGATGGT-1	WM	WM	WM	WM	WM	WM	WM	WM	WM	AGCTCCATATATGTTC-1	L6	L6	L5	L5	L5	L5	L5	L5	L5
AGATACCAGCACTTCA-1	L1	L1	L1	L1	L1	L1	L1	L1	L1	AGAGCGGGCTAATCAT-1	L2	L3	L1	L3	L2	L1	L2	L3	L3	ACTTATTTATGTGCCA-1	L3	L3	L2	L2	L3	L2	L2	L2	L3	AGAACCCAGCGTGACA-1	L2	L2	L1	L1	L1	L1	unmatch	L1	L1	AGCTCCTTCGCACATC-1	L6	WM	L5	L5	L5	L5	L5	L5	L5
AGATACCGGTGTTCAC-1	L3	L4	L5	L5	L4	L5	L5	L5	L5	AGAGCGTACAAGCTCG-1	L4	L4	L4	L2	L4	L3	L4	L4	L4	ACTTCAGGCTGATCCC-1	L3	unmatch	L3	L3	L3	L3	L3	L2	L3	AGAACCCTCAATTGGG-1	L2	L5	L5	WM	L5	L5	L5	L6	L6	AGCTCGTTGATGGAAA-1	L6	L3	unmatch	L3	unmatch	WM	unmatch	L1	L1
AGATACGACTTCATAT-1	L3	L3	L3	L3	L3	L3	L2	L3	L3	AGAGCTACGAAAGCAT-1	L2	L4	L2	L2	L2	L3	L3	L3	L3	ACTTCCAGTGGAAGCT-1	L3	L3	WM	L5	L6	L1	L6	L6	L6	AGAACGTGGTACATTC-1	L2	L2	L1	L1	L1	L1	L1	L1	L1	AGCTCTAGACGTTCCA-1	L6	L4	L3	unmatch	L4	L4	L3	L4	L3
AGATACTCAAGATCGA-1	L3	L6	L4	L6	L3	L4	L3	L4	L4	AGAGGCTTCGGAAACC-1	L2	L6	L3	L4	L3	L4	L4	L3	L3	ACTTCCATGCGGGACA-1	L3	L3	L4	L4	L3	L4	L3	L3	L3	AGAACTGTACTTTGTA-1	L2	L3	L4	L5	L3	L4	L3	L3	L3	AGCTCTTCCCAGTGCA-1	L3	L3	L3	unmatch	L3	L3	L3	L3	L3
AGATATAATACGACTA-1	L3	L5	L5	L5	L5	L6	L5	L6	L6	AGAGGGACAATTGTCC-1	L2	L3	L2	L2	L2	L2	L2	L3	L3	ACTTCGCCATACGCAC-1	L3	L3	L1	L1	L1	L1	L1	L2	L1	AGAAGAGCGCCGTTCC-1	unmatch	L2	L1	L1	L1	L1	L1	L1	L1	AGCTCTTTACTCAGTT-1	L6	L4	L5	L5	L5	L5	L5	L5	L5
AGATCGTGCATAAGAT-1	L3	L1	L1	L1	L1	L1	L1	L1	L1	AGAGGTATCTCGGTCC-1	L2	L3	L1	L1	L1	WM	L1	L1	L1	ACTTCGCTAGCGAGTG-1	L3	L2	L2	L2	L2	L2	L2	L2	L2	AGAAGGTACACTTCAC-1	L2	L5	L5	L5	L5	L5	L5	L5	L5	AGCTGAAGTAAACCAA-1	L6	L4	L3	unmatch	L3	L3	L3	L3	L3
AGATCTCAGGTGTGAT-1	L3	L3	L2	L3	L2	L3	L2	L2	L3	AGAGTAAACTTCACTA-1	L2	L6	L4	L3	L3	L3	L3	L3	L3	ACTTGACTCCCTCTTT-1	L3	L4	L2	L2	L2	L2	L2	L2	L3	AGAAGGTTGCCGAATT-1	L2	L4	L3	L4	L3	L3	L3	L3	L3	AGCTGCATTTGAGGTG-1	L6	L6	L6	L4	L3	unmatch	L6	L4	L3
AGATGACTCGCCCACG-1	L3	L3	L2	L3	L2	L3	L3	L3	L3	AGAGTGAACAGACACC-1	L2	L3	L2	L3	L2	L2	L3	L3	L3	ACTTGCCATATTGTAC-1	L3	L2	L2	L2	L2	L2	L2	L3	L3	AGAAGGTTGTAGGTCG-1	L2	L3	L3	L5	L3	L4	L3	L3	L3	AGCTGTAACCTCAATC-1	L6	L5	L5	L5	L5	L6	L6	L5	L5
AGATGAGGGTTGCGAT-1	L3	L1	L1	L1	L1	L1	L1	L1	L1	AGAGTTAGAGACCGAT-1	L2	L1	L2	L3	L2	L2	L2	L2	L3	ACTTGGGACCCGGTGG-1	L3	L2	L2	L3	L2	L2	L2	L2	L2	AGAAGTGATTCGTGAT-1	L2	L5	L4	L5	L3	L3	L3	L4	L3	AGCTTATAGAGACCTG-1	L3	L3	unmatch	L3	L3	WM	L3	L2	L2
AGATGATGGAGTCTGG-1	L3	L2	L2	L2	L2	L4	L2	L3	L3	AGAGTTGCAGGCCTCC-1	L2	L3	L2	L2	L2	L2	L2	L2	L3	ACTTGGGCTTTCGCCA-1	L3	L3	L5	L5	L4	L5	L5	L5	L5	AGAATAAATCTTCAGG-1	L2	L3	L4	L4	L3	L3	L3	L3	L3	AGCTTCAATACTTTGA-1	L6	unmatch	L6	L4	L3	unmatch	L4	L3	L3
AGATGCAAGACGTGCA-1	L3	WM	WM	WM	WM	L6	L4	WM	WM	AGATAACTTCAGGGCC-1	L2	L4	L3	L4	L4	L3	L4	L4	L4	ACTTGTAGTCCCTTCA-1	L4	L4	L3	L5	L4	L4	L5	L4	L4	AGAATACAGGCTATCC-1	L2	L3	L4	L5	L3	L4	L3	L3	L3	AGCTTGATCTTAACTT-1	L4	L4	L6	L4	L4	L4	L4	L4	L4
AGATGCTATAACGAGC-1	L3	L6	L3	L3	L3	L3	L3	L3	L3	AGATACCAATAGAACC-1	L2	L5	L6	L5	L5	L6	L5	L5	L5	ACTTGTGGATGGAACG-1	L3	L3	L1	L6	L3	L6	L1	L1	L1	AGAATGCGGGTTCGGA-1	L2	L2	L3	L3	L3	unmatch	L3	L3	L3	AGGAAGCTGTCCGCCG-1	L2	WM	WM	L5	WM	L6	L6	L6	L6
AGATTATAGGACGTTT-1	L3	L5	L4	L6	L4	L3	L3	L4	L4	AGATACCAGCACTTCA-1	L2	L2	L1	L1	L1	L1	L1	L1	L1	ACTTGTTACCGGATCA-1	L3	L3	L5	L5	L4	L5	L5	L4	L4	AGAATTATGGATTCGA-1	L2	L2	L1	L1	L1	L1	L1	L1	L1	AGGACAGTCGAATCCC-1	L6	L5	L4	unmatch	L4	L4	L4	L4	L4
AGATTCAAGCGGGTCG-1	L3	L2	L2	L2	L2	L2	L2	L3	L3	AGATACCGGTGTTCAC-1	L2	L4	L3	L4	L4	L4	L4	L4	L4	ACTTTACCCTCATGAA-1	L3	L1	L1	L6	unmatch	L6	unmatch	L1	L1	AGAATTGTTTGACATA-1	L2	L1	L1	L1	L1	L1	L1	L1	L1	AGGACATCGCACGTCG-1	L6	L3	unmatch	unmatch	L3	L4	L3	L3	L3
AGATTCACAACCGATA-1	L3	WM	WM	WM	WM	L1	L4	WM	L6	AGATACGACTTCATAT-1	L2	L1	L2	L3	L2	L2	L3	L3	L3	ACTTTCCTATAGCTTC-1	L3	L1	L1	L6	L1	L1	L1	L1	L1	AGACAGCTCAGAATCC-1	L1	L1	L1	L1	L1	L1	L1	L1	L1	AGGACGACCCATTAGA-1	L6	L5	L5	L5	L5	L5	L5	L5	L5
AGCAAAGGCCGCTAGT-1	L3	L5	L6	L6	L5	L6	L5	L5	L5	AGATACTCAAGATCGA-1	L2	L6	L3	L3	L4	L3	L4	L3	L3	ACTTTGACTGCATCCT-1	L3	L4	L3	L4	L4	L4	L3	L4	L3	AGACAGGCATCTCAGC-1	L2	L4	unmatch	L2	L2	L1	L2	L3	L2	AGGACGCTCGATGTTG-1	L2	L3	L3	L3	unmatch	unmatch	unmatch	L2	L2
AGCAACATATCTTATT-1	L3	L5	L2	L3	L2	L4	L6	L3	L3	AGATATAATACGACTA-1	WM	L5	L5	L5	L5	L5	L5	L5	L5	ACTTTGGTCGTGCTCC-1	L3	L3	WM	L5	L6	L5	L6	L6	L6	AGACATAGATCCTTCC-1	L2	L2	L2	L2	L2	L2	L2	L3	L3	AGGAGACATCCACAGT-1	L6	WM	unmatch	L3	unmatch	WM	unmatch	L2	L1
AGCAACCGAAAGTAAT-1	L3	WM	WM	WM	WM	L1	L4	WM	WM	AGATCGTGCATAAGAT-1	L2	L1	L1	L1	L1	L1	L1	L1	L1	ACTTTGTCGACGCACT-1	L3	unmatch	L2	L2	L3	L2	L2	L2	L2	AGACCAAACCACACCT-1	L2	L5	L5	L5	L5	L5	L5	L5	L5	AGGAGAGTCTGGCTAC-1	L6	unmatch	unmatch	L3	unmatch	WM	unmatch	L1	L1
AGCACCAGTACTCACG-1	L3	L6	L2	L2	L3	L3	L3	L3	L3	AGATCTCAGGTGTGAT-1	L2	L3	L3	L3	L2	L2	L3	L3	L3	AGAAATTATGACTCGC-1	L3	unmatch	L2	L6	L3	L6	L2	L2	L2	AGACCATGGGATACAA-1	L1	L1	L1	L1	L1	L1	L1	L1	L1	AGGAGGCCTTCGCGCG-1	L6	WM	L5	L5	L5	L5	L5	L5	L5
AGCACTACCGGCCTGT-1	L3	L4	L5	L5	L4	L5	L5	L5	L5	AGATGACTCGCCCACG-1	L2	L1	L2	L2	L2	L2	L3	L3	L3	AGAACACGGCGATGGT-1	WM	WM	WM	WM	WM	WM	WM	WM	WM	AGACCCACCGCTGATC-1	L2	L3	L4	L4	L3	L3	L3	L3	L3	AGGATAAAGTCGGGAT-1	L6	WM	L5	L5	L6	L6	L6	L6	L6
AGCACTACCTCACCAG-1	L3	L5	L3	L5	L5	L4	L3	L5	L4	AGATGAGGGTTGCGAT-1	L2	L1	L1	L1	L1	L1	L1	L1	L1	AGAACCCAGCGTGACA-1	L3	unmatch	L1	L6	unmatch	L6	unmatch	L1	L1	AGACCCGCCCTCCTCG-1	L2	L2	L1	L1	L1	L1	L1	L1	L1	AGGATATAGGGATTTA-1	L4	L6	L4	L4	L4	unmatch	L4	L4	L4
AGCACTTAAGGACGCC-1	L3	L4	L4	L5	L4	L3	L3	L4	L4	AGATGATGGAGTCTGG-1	L2	L2	L2	L3	L3	L2	L2	L2	L3	AGAACCCTCAATTGGG-1	L6	L3	WM	L5	L6	L5	L6	L6	L6	AGACCGCTCCGCGGTT-1	L2	L3	L1	L1	unmatch	L1	L1	L1	L1	AGGATCACGCGATCTG-1	L6	L4	L5	L5	L5	L5	L5	L5	L5
AGCAGAAGGAGAAAGA-1	L3	L6	L4	L5	L5	L6	L5	L6	L6	AGATGCAAGACGTGCA-1	L2	L4	WM	WM	L6	WM	L6	WM	L6	AGAACGTGGTACATTC-1	L3	unmatch	L1	L1	L1	L1	L1	L2	L1	AGACCGGGAAACCCTG-1	L2	L3	L3	L4	L3	L3	L3	L3	L3	AGGATTGCTTACGACA-1	L6	unmatch	unmatch	L3	unmatch	WM	unmatch	L1	L1
AGCAGCCAGATGAATA-1	L3	L5	L6	L5	L5	L5	L5	L5	L5	AGATGCATCCTGTGTC-1	L2	L5	WM	L6	L6	WM	L6	L6	L6	AGAACTGTACTTTGTA-1	L6	L3	L4	L5	L4	L4	L5	L4	L4	AGACGAAGTGCCGGTC-1	L2	L1	unmatch	L1	unmatch	L1	L2	L2	L2	AGGCACGTGACTGTCC-1	L6	L4	WM	L5	L5	L5	L5	L5	L5
AGCAGTCGAAGCATGC-1	L3	WM	L6	L5	L5	L6	L5	L6	L6	AGATTATAGGACGTTT-1	L2	L2	L5	L4	L4	L3	L4	L4	L4	AGAAGAGCGCCGTTCC-1	unmatch	L4	L1	L1	L1	L6	L1	L1	L1	AGACGACGATGCCGCT-1	L2	L5	L5	L5	L5	L3	L5	L4	L4	AGGCAGATGCGTAAAC-1	L3	L3	L3	L3	L3	L3	L3	L2	L2
AGCATATCAATATGCT-1	L3	L6	L4	L5	L3	L4	L3	L4	L4	AGATTCAAGCGGGTCG-1	L2	L5	L2	L2	L2	L2	L2	L3	L3	AGAAGGTACACTTCAC-1	L3	L5	L5	L5	L4	L5	L5	L5	L5	AGACGCCCACTTCGCC-1	L2	L3	L2	L2	unmatch	L2	L3	L3	L3	AGGCAGGGAGCGTACT-1	L6	WM	L5	L5	L6	L6	L6	L6	L6
AGCATCATTTCGAAAG-1	WM	WM	WM	WM	WM	L1	L4	WM	L6	AGATTCACAACCGATA-1	L2	WM	WM	L6	L6	L6	L6	L6	L6	AGAAGGTTGCCGAATT-1	L3	L2	L3	L4	L2	L4	L3	L3	L3	AGACGGGATTGGTATA-1	L2	L3	L3	L3	unmatch	unmatch	L3	L5	L3	AGGCATTGTCGTAGGG-1	L4	unmatch	L4	unmatch	L4	unmatch	L4	L4	L4
AGCATCGTCGATAATT-1	L3	L3	L2	L3	L3	L3	L2	L3	L3	AGCAAAGGCCGCTAGT-1	L2	L5	L5	L5	L5	L6	L5	L5	L5	AGAAGGTTGTAGGTCG-1	L3	L3	L4	L5	L3	L4	L3	L4	L3	AGACGGGCCGATTTAA-1	L3	L4	L3	L4	unmatch	L4	L3	L3	L3	AGGCCACATTGGTTAC-1	L6	L3	L3	L3	unmatch	unmatch	unmatch	L3	L3
AGCATTACGAGGCAAG-1	L3	L5	L5	L5	L5	L6	L5	L5	L5	AGCAACATATCTTATT-1	L2	L1	L2	L2	L2	L2	L3	L3	L3	AGAAGTGATTCGTGAT-1	L3	L4	L3	L3	L4	L4	L5	L3	L4	AGACTAGCCTTCCAGA-1	L1	L1	L1	L1	L1	L1	L1	L1	L1	AGGCCACCCGTTATGA-1	L6	WM	L6	unmatch	L4	L4	L4	L3	L3
AGCCAAGCTTTGTGTC-1	L3	L5	L6	L6	L5	L6	L5	L6	L6	AGCAACCGAAAGTAAT-1	L2	L5	WM	WM	L6	WM	L6	WM	WM	AGAATAAATCTTCAGG-1	L3	L3	L3	L4	L3	L4	L3	L3	L3	AGACTGTTACCGGGTC-1	WM	L5	L5	L5	L5	L5	L5	L5	L5	AGGCCCATTGTACAGG-1	L6	L3	unmatch	unmatch	L3	L3	L3	L3	L3
AGCCACAGGTTACCCG-1	L3	L5	L3	L5	L5	L6	L5	L5	L5	AGCACCAGTACTCACG-1	L2	L1	L2	L3	L2	L2	L3	L3	L3	AGAATACAGGCTATCC-1	L6	L3	L5	L5	L4	L4	L5	L4	L4	AGAGAAACACCAGAAA-1	L2	L5	L5	L5	L5	L5	L5	L4	L4	AGGCCCTAGAACGCCA-1	L6	L5	L5	L5	L5	L5	L5	L5	L5
AGCCACTCCCGTGCTT-1	L3	L3	L2	L2	L2	L2	L2	L3	L2	AGCACTACCGGCCTGT-1	WM	L5	L4	L4	L5	L5	L5	L5	L5	AGAATGCGGGTTCGGA-1	L3	L5	L3	L3	L3	L3	L3	L3	L3	AGAGAACCGTCTAGGA-1	L2	L2	unmatch	L2	L2	L2	L2	L2	L2	AGGCCTGAGAATCTCG-1	L6	WM	L5	L5	L6	L6	L6	L6	L6
AGCCATATAGTATGTG-1	WM	WM	WM	WM	WM	L6	L4	WM	L6	AGCACTACCTCACCAG-1	L2	L5	L5	L5	L5	L4	L4	L4	L4	AGAATTATGGATTCGA-1	L3	unmatch	L1	L6	unmatch	L6	unmatch	L1	L1	AGAGAAGGAGTACAAT-1	L2	L5	L5	L5	L5	L5	L5	L4	L4	AGGCGATAACTGGCGT-1	L6	unmatch	L4	L5	unmatch	L5	unmatch	L5	L5
AGCCCATACATGTAAG-1	L4	L6	L5	L5	L4	L5	L5	L4	L4	AGCACTTAAGGACGCC-1	L2	L4	L5	L2	L4	L3	L4	L4	L4	AGAATTGTTTGACATA-1	L3	L1	L1	L1	L1	L1	L1	L1	L1	AGAGATCTCTAAAGCG-1	L3	L5	L3	L4	L3	L3	L3	L3	L3	AGGCGGTTTGTCCCGC-1	L6	WM	WM	L5	L5	L5	L6	L6	L5
AGCCCGCAACAAGCAG-1	WM	WM	WM	WM	WM	L1	WM	WM	WM	AGCAGAAGGAGAAAGA-1	L4	L6	L5	L5	L5	L5	L5	L5	L5	AGACAGCTCAGAATCC-1	L3	L3	L2	L2	L2	L2	L2	L2	L2	AGAGCAGTTATGAGAC-1	L2	L1	unmatch	L4	L2	L2	L2	L3	L2	AGGCGTCTATGGACGG-1	L6	unmatch	L3	L3	unmatch	unmatch	unmatch	L2	L2
AGCCCGGCATTAGAGG-1	WM	WM	WM	WM	L6	WM	WM	WM	WM	AGCAGCCAGATGAATA-1	L2	L6	L3	L5	L5	L5	L5	L5	L5	AGACAGGCATCTCAGC-1	L3	unmatch	L2	L2	L2	L2	L2	L2	L2	AGAGCCGCCGAGATTT-1	L2	L3	L2	L2	unmatch	unmatch	L2	L3	L3	AGGCTATGGTTAGCTT-1	L6	L5	unmatch	unmatch	L4	L4	L4	L3	L3
AGCCCGGTAGCCTGTA-1	L3	WM	L6	L6	L5	L5	L5	L6	L6	AGCAGTCGAAGCATGC-1	L2	L5	L6	L5	L5	L6	L6	L6	L6	AGACATAGATCCTTCC-1	L3	L2	L2	L2	L2	L2	L2	L2	L2	AGAGCGCTTGTAACGG-1	L2	L2	L4	L3	unmatch	unmatch	L3	L3	L3	AGGCTTCCCGAAGAAG-1	L6	L5	L5	L5	L6	L6	L6	L5	L5
AGCCCTAAGCGAAGTT-1	L3	L3	L2	L2	L2	L2	L2	L2	L2	AGCATATCAATATGCT-1	L2	L5	L5	L2	L3	L3	L4	L4	L3	AGACCAAACCACACCT-1	L3	L5	L5	L4	L4	L5	L5	L5	L5	AGAGCGGGCTAATCAT-1	L2	L2	L2	L2	L2	L2	L2	L2	L2	AGGCTTGCTAGACACC-1	L4	unmatch	L3	unmatch	L3	L4	L3	L3	L3
AGCCCTTCTAATCCGA-1	L3	L3	L1	L1	L1	L1	L1	L1	L1	AGCATCATTTCGAAAG-1	L2	L4	WM	L5	L5	WM	L6	L6	L6	AGACCATGGGATACAA-1	L3	L2	L1	L1	L1	L1	L1	L2	L1	AGAGCGTACAAGCTCG-1	L1	L1	L1	L1	L1	L1	L1	L1	L1	AGGGAAACGAGGTACT-1	L6	L3	L3	L3	L3	unmatch	unmatch	L2	L2
AGCCCTTGGACATCCC-1	L3	L5	L6	L5	L5	L6	L3	L5	L4	AGCATCGTCGATAATT-1	L2	L4	L2	L3	L2	L3	L3	L3	L3	AGACCCACCGCTGATC-1	L3	L3	L3	L3	L3	L3	L3	L3	L3	AGAGCTACGAAAGCAT-1	L2	L1	L1	L1	L1	L1	L1	L3	L1	AGGGACAGCACGGCGG-1	L6	L4	unmatch	unmatch	L3	WM	L3	L3	L2
AGCCGCAAATTCAAAT-1	L3	L6	L6	L6	L5	L5	L5	L6	L6	AGCATTACGAGGCAAG-1	L2	L5	L6	WM	L5	L6	L5	L5	L5	AGACCCGCCCTCCTCG-1	L3	L1	L1	L1	L1	L1	L1	L1	L1	AGAGGCTTCGGAAACC-1	L2	L1	unmatch	L1	unmatch	L1	L1	L1	L2	AGGGACCGGCTGCGTT-1	L6	unmatch	L3	L3	unmatch	unmatch	unmatch	L2	L2
AGCCGCTTGATTAGCG-1	L3	L5	L1	L1	L3	L1	L4	L3	L3	AGCCAAGCTTTGTGTC-1	L2	L5	L4	L5	L5	L5	L5	L5	L5	AGACCGCTCCGCGGTT-1	L1	L1	L1	L1	L3	L6	L1	L1	L1	AGAGGTATCTCGGTCC-1	L2	L5	L2	L3	L2	unmatch	L2	L3	L3	AGGGACTCTACGCGAC-1	L6	WM	L5	L5	L6	L6	L6	L6	L6
AGCCGTGGCTAAATGT-1	L3	L6	L6	L3	L5	L5	L5	L6	L6	AGCCACAGGTTACCCG-1	L2	L5	L5	L5	L5	L6	L5	L4	L4	AGACCGGGAAACCCTG-1	L3	L2	L3	L4	L4	L3	L3	L4	L3	AGAGTAAACTTCACTA-1	L2	L1	L1	L1	L1	L1	unmatch	L1	L1	AGGGAGACATACTTCG-1	L6	unmatch	L3	L3	unmatch	unmatch	unmatch	L1	L2
AGCCTAATACCCACGT-1	L3	WM	L6	WM	WM	L5	L5	L6	L6	AGCCACTCCCGTGCTT-1	L2	L3	L2	L3	L2	L1	L2	L2	L3	AGACGAAGTGCCGGTC-1	L3	L1	L2	L2	L3	L2	L2	L2	L2	AGAGTATAGTGTTACG-1	L2	L3	L2	L2	unmatch	unmatch	L2	L2	L3	AGGGCAGCGGCGTGGT-1	L6	L5	unmatch	unmatch	L3	unmatch	L3	L3	L2
AGCCTTAAAGCGGAAG-1	L3	L5	L6	L3	L3	L1	L3	L4	L4	AGCCATATAGTATGTG-1	L2	L5	WM	WM	L6	L6	L6	L6	L6	AGACGACGATGCCGCT-1	L3	L4	L3	L4	L4	L4	L5	L4	L4	AGAGTCTTAATGAAAG-1	L2	L2	L4	L3	L3	L4	L3	L5	L4	AGGGCGAGCAGCTGAT-1	L6	L4	L6	L4	L4	L5	L5	L4	L4
AGCGACAGGAACGGTC-1	L3	L6	L6	L6	L5	L5	L5	L5	L6	AGCCCATACATGTAAG-1	L2	L4	L3	L4	L5	L5	L5	L5	L5	AGACGCCCACTTCGCC-1	L3	L3	unmatch	L2	L3	L3	L2	L3	L3	AGAGTTAGAGACCGAT-1	L2	L3	L3	L3	L3	L4	L3	L3	L3	AGGGCGTGATCGGCTA-1	L6	L3	L3	unmatch	L3	L4	L3	L3	L3
AGCGACATCCCATTCA-1	L3	L3	L2	L2	L2	L2	L2	L3	L3	AGCCCGCAACAAGCAG-1	L2	L5	WM	WM	L6	WM	L6	WM	L6	AGACGGGATTGGTATA-1	L3	L4	unmatch	L3	L3	L3	L2	L3	L3	AGAGTTGCAGGCCTCC-1	L2	L2	L4	L3	L3	L3	L3	L3	L3	AGGGCTGCAGTTACAG-1	L6	L4	L4	unmatch	L4	L4	L4	L3	L3
AGCGACCAACGATATT-1	L3	L3	L4	L3	L3	L3	L3	L3	L3	AGCCCGCACTACAATG-1	L2	L5	L6	L5	L5	L6	L5	L5	L5	AGACGGGCCGATTTAA-1	L3	L1	L3	L4	L3	L3	L3	L3	L3	AGATAACTTCAGGGCC-1	L2	L4	L2	L4	L2	L2	L2	L2	L2	AGGGTCAGTAACCCTA-1	L2	unmatch	L3	L3	unmatch	unmatch	unmatch	L2	L2
AGCGATGCGCCTAATA-1	L3	L5	L5	L5	L5	L6	L5	L5	L5	AGCCCGGCATTAGAGG-1	L2	WM	WM	WM	WM	WM	WM	WM	WM	AGACTAGCCTTCCAGA-1	L3	L1	L2	L2	L2	L2	L2	L2	L2	AGATAATCACACCTAT-1	WM	WM	WM	WM	WM	WM	WM	WM	WM	AGGGTCGATGCGAACT-1	L3	unmatch	L3	L4	unmatch	unmatch	unmatch	L3	L3
AGCGCATAATGAATCG-1	L3	L5	L6	L6	L5	L5	L5	L5	L5	AGCCCGGTAGCCTGTA-1	L2	L4	L6	L4	L5	L5	L5	L6	L6	AGACTGTTACCGGGTC-1	L3	L4	L5	L4	L4	L5	L5	L5	L5	AGATACCAATAGAACC-1	L2	L3	L4	L3	unmatch	unmatch	L3	L3	L3	AGGGTGCCGTTCTTTA-1	L6	L5	WM	L5	WM	L6	L6	L6	L6
AGCGCGGGTGCCAATG-1	L1	L3	L1	L2	L1	L1	L1	L1	L1	AGCCCTAAGCGAAGTT-1	L1	L3	L1	L2	L1	L1	L1	L1	L1	AGAGAAACACCAGAAA-1	L3	L3	WM	L5	L6	L5	L6	L6	L6	AGATACCAGCACTTCA-1	L2	L3	L4	L3	unmatch	L3	L3	L3	L3	AGGGTGCTCTCGAGGG-1	L6	L4	unmatch	L4	unmatch	unmatch	unmatch	L2	L3
AGCGCTTATGGGCAAG-1	L3	L1	L1	L1	L1	L1	L1	L1	L1	AGCCCTCCCTGGTGGC-1	L2	WM	WM	WM	WM	WM	WM	WM	WM	AGAGAACCGTCTAGGA-1	L3	L2	L1	L1	L1	L1	L1	L1	L1	AGATACCGGTGTTCAC-1	L2	L2	L3	L4	L2	L3	L3	L3	L3	AGGGTGGATAGTGCAT-1	L6	L6	L3	L6	L4	L4	L4	L3	L3
AGCGGACACTTCGTAG-1	L3	L6	L5	L5	L5	L5	L5	L5	L6	AGCCCTGTCGCACCGT-1	L2	L5	L6	L3	L3	L2	L3	L3	L3	AGAGAAGGAGTACAAT-1	L3	L4	L5	L5	L4	L5	L5	L5	L5	AGATACGACTTCATAT-1	L1	L2	L1	L1	L1	L1	L1	L1	L1	AGGGTTCCCTTTGGTT-1	L6	L3	L3	unmatch	L3	L3	L3	L2	L3
AGCGGCGGTTAGCGGT-1	WM	WM	L6	WM	WM	L6	L5	L6	L6	AGCCCTTCTAATCCGA-1	L2	L1	L1	L1	L1	L1	L1	L1	L1	AGAGATCTCTAAAGCG-1	L3	L2	L3	L3	L3	L3	L3	L3	L3	AGATACTCAAGATCGA-1	L2	L2	L2	L2	unmatch	L2	L2	L2	L2	AGGGTTTAGTTCGGGA-1	L3	L4	L4	unmatch	L4	L4	L4	L3	L3
AGCGGGAAGGGTCCAT-1	L3	L3	L2	L3	L2	L3	L2	L3	L3	AGCCCTTGGACATCCC-1	L2	L5	L6	WM	L3	L6	L4	L3	L3	AGAGCAGTTATGAGAC-1	L3	L1	unmatch	L3	L2	L3	L3	L3	L3	AGATATAATACGACTA-1	L3	L3	L4	L5	L3	L4	L3	L4	L4	AGGTAACCTCCTATTC-1	L6	L3	L3	unmatch	L3	L3	L3	L3	L3
AGCGGGTCTGACACTC-1	L3	WM	L5	L6	L5	L6	L5	L6	L6	AGCCGCAAATTCAAAT-1	L2	L4	L4	L2	L5	L5	L5	L4	L4	AGAGCCGCCGAGATTT-1	L3	L3	unmatch	L3	L3	L2	L2	L2	L2	AGATCGTGCATAAGAT-1	L2	L2	L2	L2	L2	L2	L2	L2	L2	AGGTACGATATTGCCA-1	L1	L3	unmatch	unmatch	L3	L3	L3	L3	L3
AGCGGTTGAGATGTAC-1	L3	L3	L2	L2	L2	L2	L2	L2	L2	AGCCGTGGCTAAATGT-1	L6	L2	L4	L2	L5	L5	L5	L5	L4	AGAGCGCTTGTAACGG-1	L3	L2	unmatch	L3	L2	L3	L3	L3	L3	AGATCTCAGGTGTGAT-1	L1	L1	L1	L1	L1	L1	L1	L1	L1	AGGTAGATCGAGATAT-1	L6	WM	WM	L5	WM	L6	L6	L6	L6
AGCGGTTGCCGCTCTG-1	L3	L1	L1	L1	L1	L1	L1	L1	L1	AGCCTAATACCCACGT-1	L2	L1	L4	L6	L5	L5	L5	L6	L6	AGAGCGGGCTAATCAT-1	L3	L2	L1	L1	L1	L1	L1	L1	L1	AGATCTGGAGAGGATA-1	WM	WM	WM	WM	WM	WM	WM	WM	WM	AGGTAGGTACAAAGCT-1	L6	L4	L4	unmatch	L4	L4	L4	L4	L4
AGCGTACGAGAGCTAG-1	L3	L3	L2	L2	L2	L2	L3	L3	L3	AGCCTTAAAGCGGAAG-1	L2	L3	L4	L3	L4	L3	L4	L4	L4	AGAGCGTACAAGCTCG-1	L6	L1	L2	L2	L2	L2	L2	L2	L2	AGATGACTCGCCCACG-1	L2	L1	L1	L1	L1	L1	L1	L1	L1	AGGTATAATTGATAGT-1	L6	unmatch	L3	L4	unmatch	unmatch	unmatch	L2	L2
AGCGTAGCGCTAGACC-1	L3	L3	L6	L2	L2	L2	L2	L2	L2	AGCGACAGGAACGGTC-1	L2	L6	L4	L4	L5	L5	L5	L5	L5	AGAGCTACGAAAGCAT-1	L1	unmatch	L1	L1	L1	L1	L1	L1	L1	AGATGAGGGTTGCGAT-1	L3	L2	L2	L2	unmatch	unmatch	L3	L3	L3	AGGTCAGGTGAGAGTG-1	L6	L4	WM	L4	L5	L5	L5	L5	L5
AGCGTCTGAACCCGCA-1	L3	L3	L2	L2	L2	L2	L2	L2	L2	AGCGACATCCCATTCA-1	L2	L3	L2	L3	L2	L2	L2	L3	L3	AGAGGCTTCGGAAACC-1	L3	L3	L1	L6	L3	L2	L1	L1	L2	AGATGATGGAGTCTGG-1	L2	L1	L1	L1	unmatch	L1	unmatch	L1	L1	AGGTCGCCTCCCAACA-1	L6	WM	WM	L5	L5	L5	L4	L6	L5
AGCGTGGTATTCTACT-1	L3	L6	L4	L6	L3	L3	L3	L4	L4	AGCGACCAACGATATT-1	L2	L3	L2	L2	L4	L3	L3	L3	L3	AGAGGTATCTCGGTCC-1	L3	L2	L2	L3	L2	L2	L2	L2	L3	AGATGCAAGACGTGCA-1	L2	L3	L5	L5	L5	L5	L5	L5	L5	AGGTCGCGGAGTTACT-1	L1	unmatch	unmatch	L3	unmatch	unmatch	unmatch	L2	L2
AGCGTTCCGATTTAAA-1	L1	L3	L6	L2	L2	L2	L2	L2	L2	AGCGATGCGCCTAATA-1	L2	L5	L6	L5	L5	L6	L5	L5	L4	AGAGTAAACTTCACTA-1	L3	unmatch	L1	L6	unmatch	L6	unmatch	L1	L1	AGATGCATCCTGTGTC-1	L2	L3	L5	L3	L5	L5	L5	L5	L4	AGGTGGTGACCTTCGC-1	L6	WM	WM	WM	WM	L6	L6	WM	WM
AGCTAACAAGCAATGT-1	WM	WM	WM	WM	WM	WM	WM	WM	WM	AGCGCATAATGAATCG-1	L2	L6	L4	L4	L5	L5	L5	L5	L5	AGAGTATAGTGTTACG-1	L3	L3	unmatch	L2	L3	L2	L2	L3	L3	AGATGCTATAACGAGC-1	L1	L1	L1	L1	L1	L1	L1	L1	L1	AGGTGTATCGCCATGA-1	L6	WM	L6	unmatch	L4	L4	L4	L4	L4
AGCTAAGTACGCAGGC-1	L3	L5	L5	L5	L5	L6	L5	L5	L5	AGCGCGGGTGCCAATG-1	L1	L1	L1	L1	L1	L1	L1	L1	L1	AGAGTCTTAATGAAAG-1	L3	L4	L3	L4	L4	L4	L5	L4	L4	AGATTATAGGACGTTT-1	L2	L2	L2	L2	L2	L2	L2	L2	L2	AGGTTACACCATGCCG-1	L6	unmatch	L4	L4	unmatch	unmatch	unmatch	L2	L3
AGCTAGAAGCAGAAGT-1	L3	L1	L1	L1	L1	L1	L1	L1	L1	AGCGCTAGAGCGATGT-1	L2	L2	L6	L3	L3	L2	L3	L3	L3	AGAGTTAGAGACCGAT-1	L3	L5	L4	L4	L3	L3	L3	L3	L3	AGATTCACAACCGATA-1	L2	L5	L5	L5	L5	L5	L5	L5	L5	AGGTTGAGGCACGCTT-1	L2	L3	L3	unmatch	L3	L3	unmatch	L2	L3
AGCTATTTAATCCAAC-1	L3	L1	L1	L1	L1	L1	L1	L1	L1	AGCGCTTATGGGCAAG-1	L2	L1	L1	L1	L1	L1	L1	L1	L2	AGAGTTGCAGGCCTCC-1	L3	L2	L3	L3	L3	L3	L3	L4	L3	AGCAAAGGCCGCTAGT-1	L2	L3	L4	L4	L3	L4	L3	L3	L3	AGGTTTCACACACCTT-1	L6	L5	L4	L4	L4	L4	L4	L4	L4
AGCTCCATATATGTTC-1	L3	L5	L4	L5	L5	L4	L3	L4	L4	AGCGGACACTTCGTAG-1	L2	L6	L4	L5	L5	L5	L5	L5	L5	AGATAACTTCAGGGCC-1	L3	L2	L3	L2	L2	L2	L2	L3	L3	AGCAACATATCTTATT-1	L2	L1	L1	L1	L1	L1	unmatch	L1	L1	AGTAACGTTCATCCTG-1	L6	L3	L3	L3	L3	unmatch	L3	L2	L3
AGCTCCTTCGCACATC-1	L3	L5	L3	L5	L5	L4	L3	L4	L4	AGCGGCGGTTAGCGGT-1	L2	WM	L4	L6	L5	L5	L5	L6	L6	AGATAATCACACCTAT-1	WM	WM	WM	WM	WM	WM	WM	WM	WM	AGCAACCGAAAGTAAT-1	L2	L5	L5	L5	L5	L5	L5	L5	L5	AGTAATGTCTTGCCGC-1	L6	L3	unmatch	unmatch	L3	L3	L3	L3	L3
AGCTCGTTGATGGAAA-1	L1	L1	L1	L1	L1	L1	L1	L2	L2	AGCGGGAAGGGTCCAT-1	L2	L3	L2	L2	L2	L2	L3	L3	L3	AGATACCAATAGAACC-1	L3	L3	L4	L4	L3	L3	L3	L3	L3	AGCACACGTTTAGACT-1	WM	L5	L5	L1	L5	L5	L5	L6	L6	AGTACATCATTTATCA-1	L6	unmatch	L3	L3	unmatch	unmatch	unmatch	L1	L2
AGCTCTAGACGTTCCA-1	L3	L6	L4	L3	L3	L3	L3	L3	L3	AGCGGGTCTGACACTC-1	L2	L6	L5	L5	L5	L6	L5	L5	L5	AGATACCAGCACTTCA-1	L3	L3	unmatch	L3	L3	L3	L3	L3	L3	AGCACCAGTACTCACG-1	L3	L1	L1	L1	L1	L1	L1	L1	L1	AGTACGGCCCGTATCG-1	L6	L6	L3	unmatch	L4	L4	L4	L3	L3
AGCTCTTCCCAGTGCA-1	L1	L1	L1	L1	L1	L1	L1	L1	L1	AGCGGTTGAGATGTAC-1	L2	L3	L2	L3	L2	L2	L2	L2	L3	AGATACCGGTGTTCAC-1	L3	L4	L3	L4	L2	L3	L3	L3	L3	AGCACTACCGGCCTGT-1	L2	L1	L3	L4	L3	L3	L3	L3	L3	AGTACGGGCACCTGGC-1	L6	L3	L3	L3	L3	L3	L3	L3	L3
AGCTCTTCGTAACCTT-1	L3	L2	L2	L3	L2	L4	L6	L3	L3	AGCGGTTGCCGCTCTG-1	L1	L1	L1	L1	L1	L1	L1	L1	L1	AGATACGACTTCATAT-1	L3	L2	L1	L1	L1	L1	L1	L1	L1	AGCACTACCTCACCAG-1	L6	L1	L3	L3	unmatch	unmatch	L3	L3	L3	AGTACGTGGCCTGTCT-1	L6	L4	L3	unmatch	L3	L3	L3	L3	L3
AGCTCTTTACTCAGTT-1	L3	L3	L6	L6	L4	L5	L3	L5	L5	AGCGTACGAGAGCTAG-1	L2	L3	L2	L3	L2	L2	L2	L3	L3	AGATACTCAAGATCGA-1	L3	L4	unmatch	L2	L3	L2	L2	L2	L3	AGCACTTAAGGACGCC-1	L2	L2	unmatch	L2	L2	L2	L2	L3	L3	AGTACTCTTATGCCCA-1	L6	L5	L5	L5	L5	L6	L6	L6	L6
AGCTGAAGTAAACCAA-1	L1	L3	L1	L1	L1	L1	L1	L1	L2	AGCGTAGCGCTAGACC-1	L2	L1	L1	L1	L1	WM	L1	L1	L1	AGATATAATACGACTA-1	L3	L4	L3	L5	L4	L4	L5	L4	L4	AGCAGAAGGAGAAAGA-1	L2	L3	L4	L5	L3	L4	L5	L4	L4	AGTAGCGTGAACGAAC-1	L6	unmatch	unmatch	L3	L3	unmatch	L3	L2	L3
AGCTGCATTTGAGGTG-1	L3	L3	L2	L2	L2	L2	L2	L3	L3	AGCGTCTGAACCCGCA-1	L2	L1	L1	L1	L1	WM	L1	L1	L1	AGATCGTGCATAAGAT-1	L3	L2	L2	L2	L2	L2	L2	L2	L3	AGCAGCCAGATGAATA-1	L2	L5	L4	L3	L3	L3	L3	L3	L3	AGTAGCTAGACGCCGA-1	L6	L6	L6	L4	L3	unmatch	L4	L2	L3
AGCTGCTGTGCCGAAT-1	L3	L3	L2	L2	L2	L2	L2	L3	L3	AGCGTGGTATTCTACT-1	L2	L3	L3	L3	L4	L3	L4	L4	L4	AGATCTCAGGTGTGAT-1	L3	L2	L1	L6	L1	L1	L1	L2	L1	AGCAGTCGAAGCATGC-1	L4	L3	L4	L5	L3	L4	L3	L4	L4	AGTAGGAAGGAAGTTG-1	L3	unmatch	L3	L3	unmatch	unmatch	unmatch	L2	L2
AGCTGTAACCTCAATC-1	L3	WM	L6	WM	L5	L5	L5	L6	L6	AGCGTTCCGATTTAAA-1	L2	L3	L2	L2	L2	L2	L2	L2	L3	AGATCTGGAGAGGATA-1	WM	WM	WM	WM	WM	WM	WM	WM	WM	AGCATATCAATATGCT-1	L2	L4	unmatch	L2	unmatch	L2	L2	L2	L2	AGTAGGTAACATACAT-1	L6	L4	unmatch	unmatch	L3	L3	L3	L3	L3
AGCTTATAGAGACCTG-1	L3	L1	L1	L1	L1	L1	L1	L1	L1	AGCTAACAAGCAATGT-1	L2	L5	WM	WM	L6	WM	L6	L6	L6	AGATGACTCGCCCACG-1	L6	L2	L1	L1	L1	L1	L1	L1	L1	AGCATCATTTCGAAAG-1	L2	L5	L5	L5	L5	L5	L5	L5	L5	AGTATAATACTAGGCA-1	L6	L3	L6	unmatch	L4	L4	L4	L3	L3
AGCTTCAATACTTTGA-1	L3	L1	L1	L1	L1	L1	L1	L1	L2	AGCTAAGTACGCAGGC-1	L2	L4	L5	L4	L5	L5	L5	L4	L5	AGATGAGGGTTGCGAT-1	L3	L2	L2	L2	L2	L3	L3	L3	L3	AGCATCGTCGATAATT-1	L1	L2	L1	L1	L1	L1	L1	L1	L1	AGTATACACAGCGACA-1	WM	L5	WM	WM	WM	L6	L6	L6	WM
AGCTTCTTCTCGAGCA-1	L3	L5	L5	L5	L5	L6	L5	L6	L5	AGCTAGAAGCAGAAGT-1	L2	L1	L1	L1	L1	L1	L1	L1	L1	AGATGATGGAGTCTGG-1	L3	unmatch	L1	L6	unmatch	L6	unmatch	L1	L1	AGCATTACGAGGCAAG-1	L2	L3	L4	L5	L3	L4	L3	L3	L3	AGTATGCTGGAGACCA-1	L6	WM	L5	L5	L6	L6	L6	L6	L6
AGCTTGATCTTAACTT-1	L3	L4	L6	L5	L4	L5	L5	L5	L5	AGCTATTTAATCCAAC-1	L2	L1	L1	L1	L1	L1	L1	L1	L1	AGATGCAAGACGTGCA-1	L3	L3	L5	L5	L4	L5	L5	L5	L5	AGCCAAGCTTTGTGTC-1	L3	L2	L5	L5	L5	L5	L5	L4	L4	AGTATTTGGCACGACC-1	WM	L5	L6	L5	L6	L6	L6	L6	L6
AGGAAAGCCTCTGATG-1	L3	L3	L2	L2	L2	L2	L2	L3	L3	AGCTCCATATATGTTC-1	L2	L2	L5	L4	L3	L4	L4	L3	L3	AGATGCATCCTGTGTC-1	L3	L3	L3	L4	L4	L4	L5	L5	L5	AGCCACAGGTTACCCG-1	L2	L3	L3	L5	L3	L4	L3	L3	L3	AGTCAAATGATGTGAT-1	WM	L5	WM	WM	WM	L6	L6	WM	L6
AGGAAGCTGTCCGCCG-1	L3	L2	L5	L6	L5	L5	L5	L5	L5	AGCTCCTTCGCACATC-1	L2	L5	L5	L4	L5	L4	L4	L4	L4	AGATGCTATAACGAGC-1	L6	L4	L1	L1	L1	L1	L1	L1	L1	AGCCACTCCCGTGCTT-1	L2	L2	L2	L2	L2	L2	L2	L2	L2	AGTCAACACCACCATC-1	L6	L5	L5	L5	L5	L5	L5	L5	L5
AGGACAGTCGAATCCC-1	L3	L3	L4	L3	L3	L3	L3	L3	L3	AGCTCGTTGATGGAAA-1	L2	L1	L1	L1	L1	L1	L1	L1	L1	AGATTATAGGACGTTT-1	L3	L4	unmatch	L3	L2	L3	L2	L3	L3	AGCCATATAGTATGTG-1	L2	L3	L5	L5	L5	L5	L5	L5	L5	AGTCAAGATGACACTT-1	L6	L6	L5	L5	L5	L5	L5	L4	L4
AGGACATCGCACGTCG-1	L3	L6	L3	L3	L3	L3	L3	L3	L3	AGCTCTAGACGTTCCA-1	L2	L3	L3	L3	L2	L3	L3	L3	L3	AGATTCACAACCGATA-1	L3	L5	L5	L5	L4	L5	L5	L5	L5	AGCCCATACATGTAAG-1	L2	L4	L3	L5	L3	L3	L3	L3	L3	AGTCACTAGCTCTCGA-1	L6	WM	L5	L5	L5	L5	L5	L5	L5
AGGACGACCCATTAGA-1	L3	L6	L5	L6	L4	L5	L5	L5	L5	AGCTCTTCCCAGTGCA-1	L2	L1	L1	L1	L1	L1	L1	L1	L1	AGCAAAGGCCGCTAGT-1	L3	L3	L3	L4	L4	L4	L3	L4	L4	AGCCCGCAACAAGCAG-1	L2	L2	L5	L5	L5	L5	L5	L5	L5	AGTCACTCCGCCTCAT-1	L6	L3	unmatch	L3	L3	WM	WM	L3	L2
AGGACGCTCGATGTTG-1	L3	L1	L1	L1	L1	L1	L1	L1	L1	AGCTCTTCGTAACCTT-1	L2	L2	L6	L4	L3	L2	L3	L3	L3	AGCAACATATCTTATT-1	L3	unmatch	L1	L6	unmatch	L6	unmatch	L1	L1	AGCCCGCACTACAATG-1	L2	L5	L4	L5	L3	L4	L3	L3	L3	AGTCAGCCACCGCCTG-1	L3	L3	unmatch	unmatch	L3	unmatch	L3	L3	L3
AGGACTTATAGGAGAA-1	L3	L5	L3	L3	L3	L3	L3	L3	L3	AGCTCTTTACTCAGTT-1	L2	L3	L3	L4	L4	L4	L4	L4	L4	AGCAACCGAAAGTAAT-1	L3	L4	L5	L5	L4	L5	L5	L4	L5	AGCCCGGCATTAGAGG-1	L2	L1	L5	L5	L5	L5	L5	L5	L6	AGTCCATTGGCTGATG-1	L6	unmatch	L3	L4	unmatch	unmatch	unmatch	L2	L3
AGGAGGCCTTCGCGCG-1	L3	L5	L4	L5	L3	L4	L3	L4	L4	AGCTGAAGTAAACCAA-1	L1	L1	L1	L1	L1	L1	L1	L1	L1	AGCACACGTTTAGACT-1	L6	L3	WM	L5	L6	L5	L6	L6	L6	AGCCCGGTAGCCTGTA-1	L2	L5	L5	L5	L5	L5	L5	L4	L4	AGTCCCGCCTTTAATT-1	L6	L4	unmatch	L3	L3	L3	L3	L3	L3
AGGATAAAGTCGGGAT-1	L3	L5	L5	L6	L5	L6	L5	L5	L5	AGCTGCATTTGAGGTG-1	L2	L2	L2	L2	L2	L2	L2	L3	L3	AGCACCAGTACTCACG-1	L3	unmatch	L1	L6	L1	L1	unmatch	L1	L1	AGCCCTAAGCGAAGTT-1	L2	L2	L2	L2	L2	L2	L2	L2	L2	AGTCCCTCGCAGAAAG-1	L1	unmatch	unmatch	L3	unmatch	WM	unmatch	L2	L1
AGGATATAGGGATTTA-1	L3	L3	L3	L3	L3	L4	L3	L3	L3	AGCTGCTGTGCCGAAT-1	L2	L3	L2	L3	L2	L2	L2	L3	L3	AGCACTACCGGCCTGT-1	L3	L3	L3	L3	L3	L3	L3	L3	L3	AGCCCTCCCTGGTGGC-1	L2	L5	L5	WM	L5	L5	L5	L6	L6	AGTCGACGGTCTCAAG-1	L3	unmatch	L6	unmatch	unmatch	unmatch	L3	L3	L3
AGGATATCCGACTGCA-1	L3	L5	L5	L5	L5	L6	L5	L6	L6	AGCTGTAACCTCAATC-1	L2	L6	L4	WM	L5	L5	L5	L6	L6	AGCACTACCTCACCAG-1	L3	L3	L3	L3	L3	L3	L3	L3	L3	AGCCCTGTCGCACCGT-1	L2	L1	L1	L1	L1	L1	unmatch	L1	L1	AGTCGGCCCAAACGAC-1	L6	L4	L6	unmatch	L4	L4	L4	L3	L3
AGGATCACGCGATCTG-1	L3	WM	L6	L6	L5	L5	L5	L6	L6	AGCTTATAGAGACCTG-1	L2	L1	L1	L1	L1	WM	L1	L1	L1	AGCACTTAAGGACGCC-1	L3	L1	L2	L3	L2	L2	L2	L3	L3	AGCCCTTCTAATCCGA-1	L2	L4	L3	L2	unmatch	unmatch	L3	L3	L3	AGTCGGCTCAACTTTA-1	L6	L5	L5	L5	L5	L5	L5	L5	L5
AGGCAAAGAGGAATCA-1	L3	L1	L1	L1	L1	L1	L1	L1	L1	AGCTTCAATACTTTGA-1	L2	L1	L1	L3	L2	WM	L2	L2	L2	AGCAGAAGGAGAAAGA-1	L3	L4	L3	L4	L4	L4	L5	L4	L4	AGCCCTTGGACATCCC-1	L2	L3	unmatch	L2	unmatch	L2	L2	L2	L2	AGTCGGTTGCGTGAGA-1	L6	L6	L4	L4	unmatch	unmatch	L3	L3	L3
AGGCACGTGACTGTCC-1	L3	L5	L6	L5	L5	L4	L3	L5	L4	AGCTTCTTCTCGAGCA-1	L2	L5	L6	L4	L5	L6	L5	L5	L5	AGCAGCCAGATGAATA-1	L3	L3	L3	L4	L4	L4	L5	L4	L4	AGCCGCAAATTCAAAT-1	L2	L2	L4	L3	L3	L3	L3	L3	L3	AGTCGTATAAAGCAGA-1	WM	WM	L5	WM	WM	L6	L6	WM	L6
AGGCAGATGCGTAAAC-1	L3	L3	L2	L2	L2	L2	L2	L3	L3	AGCTTGATCTTAACTT-1	L2	L3	L3	L5	L5	L5	L5	L5	L5	AGCAGTCGAAGCATGC-1	L3	L3	L5	L5	L4	L5	L5	L4	L4	AGCCGTGGCTAAATGT-1	L2	L5	L5	L5	L3	L4	L3	L3	L3	AGTCGTCGACCACCAA-1	L6	L6	L5	L5	L6	L6	L5	L6	L6
AGGCAGGGAGCGTACT-1	L3	L3	L6	L5	L5	L5	L5	L6	L6	AGGAACGAACGACTTC-1	L2	L5	L6	WM	L5	L6	L5	L5	L5	AGCATATCAATATGCT-1	L3	L4	unmatch	L2	L3	L2	L2	L2	L2	AGCCTAATACCCACGT-1	L2	L5	L5	L5	L5	L5	L5	L5	L4	AGTCGTGGGCATTACG-1	L6	L3	L5	L5	L5	L5	L5	L5	L5
AGGCATTGTCGTAGGG-1	L3	L6	L4	L6	L3	L4	L3	L3	L3	AGGAAGCTGTCCGCCG-1	L2	L6	L5	L5	L5	L5	L5	L5	L5	AGCATCATTTCGAAAG-1	L3	L4	L3	L5	L4	L5	L5	L5	L5	AGCCTTAAAGCGGAAG-1	L1	L1	L1	L1	L1	L1	L1	L1	L1	AGTCTAAAGTATACTC-1	L1	L4	L3	L3	unmatch	unmatch	unmatch	L1	L2
AGGCCACCCGTTATGA-1	L3	L5	L3	L6	L4	L3	L3	L4	L4	AGGACAGTCGAATCCC-1	L2	L3	L3	L3	L4	L3	L3	L3	L3	AGCATCGTCGATAATT-1	L3	L2	L1	L1	L1	L1	L1	L1	L1	AGCGACAGGAACGGTC-1	L2	L2	L4	L3	L3	L3	L3	L3	L3	AGTCTCACAAGACTAC-1	L6	WM	L5	L5	L6	L6	L6	L6	L5
AGGCCCAGTGACTGGT-1	L3	L3	L4	L3	L3	L3	L3	L3	L3	AGGACATCGCACGTCG-1	L2	L3	L2	L3	L2	L2	L3	L3	L3	AGCATTACGAGGCAAG-1	L3	L3	L4	L4	L3	L4	L3	L4	L3	AGCGACATCCCATTCA-1	L2	L2	unmatch	L1	L2	L1	L2	L1	L2	AGTCTGGACATCCTTG-1	L6	L4	L3	unmatch	L3	WM	L3	L3	L3
AGGCCCATTGTACAGG-1	L3	L3	L2	L2	L2	L2	L2	L3	L3	AGGACGACCCATTAGA-1	L2	L3	L3	L4	L4	L4	L4	L4	L4	AGCCAAGCTTTGTGTC-1	L3	L3	L5	L5	L4	L4	L5	L4	L4	AGCGACCAACGATATT-1	L2	L1	L1	L1	L1	L1	L1	L1	L1	AGTCTTCTCCTCAAAT-1	L6	unmatch	L4	unmatch	unmatch	L3	unmatch	L3	L3
AGGCCCTAGAACGCCA-1	L3	L6	L6	L6	L5	L5	L5	L6	L5	AGGACGCTCGATGTTG-1	L2	L1	L1	L1	L1	L1	L1	L1	L1	AGCCACAGGTTACCCG-1	L3	L3	L4	L3	L3	L4	L3	L4	L3	AGCGACTTTGAAGACA-1	WM	L5	L1	L1	L5	L1	L6	L6	L6	AGTCTTTAAAGTGTCC-1	L6	WM	WM	WM	WM	WM	L6	WM	WM
AGGCCTATCATACCAA-1	L3	L4	WM	WM	WM	WM	L5	L6	WM	AGGACTTATAGGAGAA-1	L2	L2	WM	L5	L3	L6	L3	L4	L4	AGCCACTCCCGTGCTT-1	L3	L2	L1	L1	L2	L1	L1	L1	L1	AGCGAGACGTGAAGGC-1	L2	L5	WM	L1	L5	L1	L6	L6	L6	AGTGAACAAACTTCTC-1	L6	unmatch	L3	L4	unmatch	unmatch	unmatch	L3	L3
AGGCCTGAGAATCTCG-1	L3	L5	L5	L5	L5	L6	L5	L5	L5	AGGAGACATCCACAGT-1	L2	L5	L1	WM	L1	WM	L1	L1	L1	AGCCATATAGTATGTG-1	L3	L3	L5	L5	L4	L5	L5	L5	L5	AGCGATGCGCCTAATA-1	L2	L3	L4	L3	unmatch	unmatch	L3	L3	L3	AGTGAAGATGGTGTCC-1	L1	WM	unmatch	L3	unmatch	WM	unmatch	L1	L1
AGGCGGTTTGTCCCGC-1	L3	WM	WM	WM	WM	WM	WM	WM	WM	AGGAGGCCTTCGCGCG-1	L2	L6	L5	L2	L3	L3	L4	L3	L3	AGCCCATACATGTAAG-1	L3	L4	L3	L4	L3	L4	L3	L3	L3	AGCGCATAATGAATCG-1	L2	L3	L4	L4	L3	L4	L3	L3	L3	AGTGACCTACTTTACG-1	L6	L5	L5	L5	L5	L5	L5	L5	L5
AGGCGTCTATGGACGG-1	L1	L1	L1	L1	L1	L1	L1	L1	L1	AGGATAAAGTCGGGAT-1	L2	L5	L5	L4	L5	L4	L5	L4	L4	AGCCCGCAACAAGCAG-1	L5	L4	L5	L5	L4	L5	L5	L5	L5	AGCGCGGGTGCCAATG-1	L2	L2	L2	L2	L2	L2	L2	L2	L2	AGTGACTGTGACACAA-1	L6	L5	L5	L5	L6	L6	L6	L6	L6
AGGCTATGGTTAGCTT-1	L3	L6	L3	L6	L4	L3	L3	L4	L4	AGGATATAGGGATTTA-1	L2	L6	L3	L3	L3	L3	L3	L3	L3	AGCCCGCACTACAATG-1	L3	L3	L3	L5	L4	L4	L3	L3	L3	AGCGCTAGAGCGATGT-1	L1	L1	L1	L1	L1	L1	unmatch	L1	L1	AGTGAGACTTCCAGTA-1	L6	L3	L3	L3	L3	unmatch	L3	L3	L3
AGGCTTCCCGAAGAAG-1	L3	L5	L6	L5	L5	L5	L3	L5	L5	AGGATATCCGACTGCA-1	L2	L5	L6	WM	L5	L6	L5	L5	L5	AGCCCGGCATTAGAGG-1	L6	L3	L5	L5	L6	L5	L5	L5	L6	AGCGCTTATGGGCAAG-1	L2	L3	L3	L3	unmatch	L3	L3	L3	L3	AGTGAGCCTCGCCGCC-1	L6	L3	L3	L3	unmatch	unmatch	unmatch	L2	L2
AGGCTTGCTAGACACC-1	L3	L6	L3	L6	L3	L3	L3	L4	L4	AGGATCACGCGATCTG-1	L6	WM	L4	L3	L5	L5	L5	L6	L6	AGCCCGGTAGCCTGTA-1	L3	L4	L5	L4	L4	L4	L5	L4	L4	AGCGGACACTTCGTAG-1	L2	L3	L4	L5	L3	L4	L3	L4	L3	AGTGAGGGTTTCTGAC-1	L3	L3	L3	L3	L3	L3	L3	L3	L3
AGGGAAACGAGGTACT-1	unmatch	L1	L1	L1	L1	L1	L1	L1	L1	AGGATTGCTTACGACA-1	L2	L1	L1	L1	L1	L1	L1	L1	L1	AGCCCTAAGCGAAGTT-1	L3	L2	L1	L2	L2	L1	L1	L2	L2	AGCGGCGGTTAGCGGT-1	L2	L5	L5	L5	L5	L5	L5	L5	L4	AGTGATAACCTGCGCG-1	L6	L6	L5	L5	L6	L6	L6	L6	L6
AGGGACAGCACGGCGG-1	L1	L1	L1	L1	L1	L1	L1	L1	L1	AGGCAAAGAGGAATCA-1	L2	L3	L1	L1	L1	WM	L1	L1	L1	AGCCCTCCCTGGTGGC-1	L6	L4	WM	L5	L6	L5	L6	L6	L6	AGCGGGAAGGGTCCAT-1	L2	L2	unmatch	L1	L2	L2	L2	L1	L2	AGTGATATGAGTAGTT-1	L6	L5	L5	L5	L5	L5	L5	L5	L5
AGGGACCGGCTGCGTT-1	L3	L2	L2	L3	L2	L4	L6	L3	L3	AGGCACGTGACTGTCC-1	L2	L5	L6	WM	L3	L6	L4	L3	L3	AGCCCTGTCGCACCGT-1	L1	unmatch	L1	L6	unmatch	L6	unmatch	L1	L1	AGCGGGTCTGACACTC-1	L2	L4	L5	L5	L3	L4	L5	L4	L4	AGTGATTCAAGCAGGA-1	L6	L3	L4	L4	L3	L3	unmatch	L2	L3
AGGGACTCTACGCGAC-1	L3	L6	L6	L5	L5	L5	L5	L5	L5	AGGCAGATGCGTAAAC-1	L2	L3	L2	L3	L2	L2	L2	L2	L2	AGCCCTTCTAATCCGA-1	L3	unmatch	L2	L2	L3	L2	L2	L2	L3	AGCGGTTGCCGCTCTG-1	L3	L2	L4	L3	unmatch	unmatch	L3	L3	L3	AGTGCACGCTTAAGAA-1	L6	L5	L5	L5	L5	L5	L5	L5	L5
AGGGAGACATACTTCG-1	L3	L1	L1	L1	L1	L1	L1	L2	L1	AGGCAGGGAGCGTACT-1	L2	L3	L4	L4	L5	L5	L5	L5	L5	AGCCCTTGGACATCCC-1	L3	L3	L2	L2	L3	L2	L2	L2	L2	AGCGTACGAGAGCTAG-1	L2	L2	unmatch	L2	L2	L1	L2	L2	L2	AGTGCGTAGCTCGTAA-1	L6	WM	L5	L5	L5	L5	L5	L5	L5
AGGGCAGCGGCGTGGT-1	L1	L3	L1	L1	L1	L1	L1	L1	L1	AGGCATTGTCGTAGGG-1	L2	L4	L4	L2	L3	L3	L3	L3	L3	AGCCGCAAATTCAAAT-1	L3	L4	L3	L4	L4	L4	L3	L4	L3	AGCGTCTGAACCCGCA-1	L2	L2	L2	L2	L2	L2	L2	L3	L2	AGTGCTAAACACAGCA-1	L6	WM	L5	L5	L6	L6	L6	L6	L6
AGGGCGAGCAGCTGAT-1	L3	L6	L5	L5	L5	L5	L5	L6	L6	AGGCCACCCGTTATGA-1	WM	L4	L3	L2	L4	L3	L4	L4	L4	AGCCGCTTGATTAGCG-1	L3	L3	L1	L1	unmatch	L1	L1	L1	L1	AGCGTGGTATTCTACT-1	L2	L5	L2	L4	L2	L2	L2	L3	L3	AGTGCTTGCACGAATA-1	L6	L6	L4	unmatch	L4	L4	L4	L3	L3
AGGGCGTGATCGGCTA-1	L3	L3	L3	L3	L3	L3	L3	L3	L3	AGGCCCAGTGACTGGT-1	L2	L3	L2	L3	L2	L2	L3	L3	L3	AGCCGTGGCTAAATGT-1	L3	L4	L3	L4	L4	L4	L5	L4	L4	AGCGTTCCGATTTAAA-1	L3	L2	L4	L4	L3	L3	L3	L3	L3	AGTGGCGGCAATTTGA-1	L2	L3	L3	L3	unmatch	unmatch	L3	L2	L2
AGGGCTGCAGTTACAG-1	L3	L6	L4	L3	L3	L3	L3	L3	L3	AGGCCCATTGTACAGG-1	L2	L3	L2	L3	L2	L2	L2	L3	L3	AGCCTAATACCCACGT-1	L3	L5	L5	L5	L4	L5	L5	L5	L5	AGCTAACAAGCAATGT-1	L2	L5	L5	L5	L5	L5	L5	L5	L5	AGTGGCGTCTGAAGGT-1	L6	WM	L5	L5	L6	L6	L6	L6	L6
AGGGTCAGAGCACTCG-1	WM	WM	WM	WM	L6	WM	WM	WM	WM	AGGCCCTAGAACGCCA-1	L2	L6	L3	L4	L5	L5	L5	L5	L5	AGCCTTAAAGCGGAAG-1	L3	L2	L2	L1	L2	L2	L2	L2	L2	AGCTAAGCTCCGTCCG-1	WM	L5	WM	WM	L6	WM	WM	L6	L6	AGTGGCTCCGTCGGCC-1	L6	L5	L6	unmatch	L4	L4	L4	L4	L4
AGGGTCAGTAACCCTA-1	L1	L1	L1	L1	L1	L1	L1	L1	L1	AGGCCTATCATACCAA-1	L2	WM	WM	WM	WM	WM	WM	WM	WM	AGCGACAGGAACGGTC-1	L3	L4	L3	L4	L4	L4	L5	L4	L4	AGCTAAGTACGCAGGC-1	L2	L5	L3	L5	L3	L4	L3	L3	L3	AGTGTATTGCGCATTG-1	L6	L5	L3	L3	unmatch	unmatch	unmatch	L2	L3
AGGGTCGATGCGAACT-1	L3	L2	L2	L2	L2	L4	L6	L3	L3	AGGCCTGAGAATCTCG-1	L2	L5	L6	L2	L5	L4	L5	L4	L4	AGCGACATCCCATTCA-1	L3	L1	L1	L1	L1	L1	L1	L1	L1	AGCTACGAATGGTGGT-1	L2	L3	L3	L5	L3	L4	L3	L3	L3	AGTGTGGTCTATTGTG-1	L6	L4	L3	unmatch	L3	L4	L4	L3	L3
AGGGTGCCGTTCTTTA-1	WM	WM	WM	WM	L6	WM	WM	WM	WM	AGGCGGTTTGTCCCGC-1	L2	WM	WM	WM	WM	WM	L6	WM	WM	AGCGACCAACGATATT-1	L6	L1	L1	L1	L1	L1	L1	L1	L1	AGCTAGAAGCAGAAGT-1	L2	L2	L2	L2	L2	unmatch	L2	L2	L2	AGTTAAACACTTGCGA-1	L6	L4	L5	L4	L4	L5	L5	L6	L4
AGGGTGCTCTCGAGGG-1	L3	L3	L2	L2	L2	L2	L2	L3	L3	AGGCGTCTATGGACGG-1	L1	L1	L1	L1	L1	L1	L1	L1	L1	AGCGACTTTGAAGACA-1	L6	L2	WM	WM	L6	L1	L6	L6	L6	AGCTATTTAATCCAAC-1	L2	L2	L2	L2	L2	L2	L2	L3	L2	AGTTAAGCGGTCCCGG-1	L6	L3	L3	unmatch	L3	L3	unmatch	L3	L3
AGGGTGGATAGTGCAT-1	L3	L5	L6	L6	L5	L5	L5	L5	L5	AGGCTATGGTTAGCTT-1	L2	L4	L4	L2	L4	L3	L4	L4	L4	AGCGAGACGTGAAGGC-1	L3	L4	WM	L5	L6	L5	L6	L6	L6	AGCTCCATATATGTTC-1	L2	L3	L2	L2	unmatch	L2	L2	L3	L2	AGTTAAGTCAACCGCT-1	L6	WM	L5	L5	L5	L5	L5	L5	L5
AGGGTGTGCTACACGC-1	L3	L3	L2	L2	L2	L2	L2	L3	L3	AGGCTTAAGTTGCACA-1	L2	L5	L6	WM	L6	WM	L6	L6	L6	AGCGATGCGCCTAATA-1	L3	L3	L3	L3	L3	L3	L3	L3	L3	AGCTCCTTCGCACATC-1	L2	L3	L3	L5	unmatch	unmatch	L3	L3	L3	AGTTACCCTTAAGACT-1	L6	unmatch	unmatch	L6	L3	WM	WM	L3	L3
AGGGTTCAGACGGTCC-1	WM	WM	WM	WM	L6	WM	WM	WM	WM	AGGCTTCCCGAAGAAG-1	L2	L6	L5	L5	L5	L5	L5	L5	L5	AGCGCATAATGAATCG-1	L3	L1	L3	L4	L4	L4	L5	L4	L4	AGCTCGTTGATGGAAA-1	L2	L2	L4	L3	unmatch	unmatch	L3	L3	L3	AGTTACCGCACATGGT-1	L6	L4	unmatch	unmatch	L3	L4	L3	L3	L3
AGGGTTCCCTTTGGTT-1	L3	L3	L2	L2	L2	L2	L2	L3	L3	AGGCTTGCTAGACACC-1	L2	L3	L3	L2	L4	L3	L4	L4	L4	AGCGCGGGTGCCAATG-1	L3	L2	L2	L2	L2	L2	L2	L3	L2	AGCTCTAGACGTTCCA-1	L2	L2	L1	L1	L1	L1	L1	L1	L1	AGTTACTCTATCGTGG-1	L6	L3	L3	L3	L3	L3	L3	L2	L3
AGGGTTTAGTTCGGGA-1	L3	L6	L3	L3	L3	L3	L3	L3	L3	AGGGAAACGAGGTACT-1	L2	L1	L1	L1	L1	WM	L1	L1	L1	AGCGCTAGAGCGATGT-1	L3	unmatch	L1	L6	unmatch	L6	unmatch	L1	L1	AGCTCTTCCCAGTGCA-1	L2	L2	L2	L2	L2	L2	L2	L2	L3	AGTTATTGAAAGGTAA-1	L6	L3	L3	L4	L3	unmatch	L3	L2	L3
AGGTAACCTCCTATTC-1	L3	L6	L2	L2	L2	L2	L2	L3	L3	AGGGACAGCACGGCGG-1	L2	L1	L1	L1	L1	WM	L1	L1	L1	AGCGCTTATGGGCAAG-1	L3	L4	L3	L3	L3	L3	L3	L3	L3	AGCTCTTCGTAACCTT-1	L2	L1	L1	L1	L1	L1	unmatch	L1	L1	AGTTCACCGGTTGGAC-1	L6	unmatch	unmatch	L6	L3	WM	WM	L3	L3
AGGTACGATATTGCCA-1	L3	L1	L1	L1	L1	L1	L1	L1	L1	AGGGACCGGCTGCGTT-1	L2	L2	L6	L2	L3	L2	L2	L2	L3	AGCGGACACTTCGTAG-1	L3	L4	L3	L4	L4	L4	L5	L4	L4	AGCTCTTTACTCAGTT-1	L2	L2	L4	L3	L2	L3	L3	L3	L3	AGTTCCTACAGAATTA-1	L6	L4	L4	unmatch	L4	L4	L4	L4	L4
AGGTAGATCGAGATAT-1	WM	WM	WM	L1	WM	WM	WM	WM	WM	AGGGACTCTACGCGAC-1	L2	L6	L3	L5	L5	L5	L5	L5	L5	AGCGGCGGTTAGCGGT-1	L5	L5	L3	L5	L4	L5	L5	L5	L5	AGCTGAAGTAAACCAA-1	L2	L2	L2	L2	L2	L2	L2	L2	L2	AGTTCCTATTTATGTT-1	L6	L5	L5	L5	L5	L5	L5	L5	L5
AGGTAGGTACAAAGCT-1	L3	L4	L5	L6	L4	L5	L5	L5	L5	AGGGAGACATACTTCG-1	L2	L1	L1	L1	L1	L1	L1	L1	L1	AGCGGGAAGGGTCCAT-1	L1	L1	L1	L1	L1	L1	L1	L1	L1	AGCTGTAACCTCAATC-1	L2	L3	L5	L5	L5	L5	L5	L4	L4	AGTTCTGCGTTGTATC-1	L6	L4	unmatch	L3	L3	WM	WM	L2	L2
AGGTATAATTGATAGT-1	L3	L2	L2	L3	L2	L4	L6	L3	L3	AGGGCAGCGGCGTGGT-1	L2	L3	L1	L1	L1	L1	L1	L1	L1	AGCGGGTCTGACACTC-1	L3	L3	L3	L5	L4	L4	L5	L4	L4	AGCTTATAGAGACCTG-1	L2	L2	L2	L2	L2	unmatch	L2	L3	L3	AGTTGACATCGGCTGG-1	L6	L4	unmatch	L3	L3	WM	L3	L2	L3
AGGTCAGGTGAGAGTG-1	L3	L5	L6	L5	L5	L5	L5	L6	L6	AGGGCGAGCAGCTGAT-1	L2	WM	L4	L5	L5	L5	L5	L5	L5	AGCGGTTGAGATGTAC-1	L3	L4	unmatch	L3	L3	L3	L3	L3	L3	AGCTTCTTCTCGAGCA-1	L2	L3	L3	L5	L3	L4	L3	L4	L3	AGTTGACGGTCCTTGC-1	WM	WM	unmatch	WM	WM	L6	L6	WM	WM
AGGTCGCCACTTCGGT-1	L1	L3	L6	L2	L2	L2	L2	L2	L2	AGGGCGTGATCGGCTA-1	L2	L3	L2	L3	L2	L2	L3	L3	L3	AGCGGTTGCCGCTCTG-1	L3	L4	L3	L3	L3	L3	L3	L3	L3	AGCTTGATCAGGGTAG-1	WM	WM	WM	WM	WM	WM	WM	WM	WM	AGTTGCTGACTGATAT-1	L6	L3	unmatch	unmatch	L3	WM	L3	L3	L3
AGGTCGCGGAGTTACT-1	L1	L3	L1	L1	L1	L1	L1	L1	L1	AGGGCTGCAGTTACAG-1	L2	L4	L3	L3	L4	L3	L3	L3	L3	AGCGTACGAGAGCTAG-1	L3	L2	L1	L1	L1	L1	L1	L1	L1	AGCTTGATCTTAACTT-1	L2	L3	L4	L4	L3	L3	L3	L3	L3	AGTTTATGTAAAGACA-1	L6	unmatch	unmatch	L3	unmatch	WM	unmatch	L2	L1
AGGTGCACGTCCACAT-1	L3	WM	L5	L5	L5	L6	L5	L5	L5	AGGGTCAGAGCACTCG-1	L2	WM	WM	WM	WM	WM	WM	WM	WM	AGCGTAGCGCTAGACC-1	L3	L2	L2	L3	L2	WM	L2	L2	L2	AGGAACGAACGACTTC-1	L3	L3	L3	L3	unmatch	unmatch	L3	L3	L3	AGTTTCGCAGGTCGGA-1	L6	L3	unmatch	unmatch	L3	L3	L3	L3	L3
AGGTGGTGACCTTCGC-1	WM	WM	L6	L6	L5	L6	L5	L6	L6	AGGGTCAGTAACCCTA-1	L2	L2	L1	L1	L1	L1	L1	L1	L1	AGCGTCTGAACCCGCA-1	L3	L2	L2	L2	L2	L2	L2	L3	L2	AGGAAGCTGTCCGCCG-1	L2	L3	L4	L5	L3	L4	L3	L3	L3	AGTTTGCACCTGCCTC-1	L6	L6	L5	L5	L6	L6	L6	L6	L6
AGGTGTATCGCCATGA-1	L3	L1	L6	L6	L5	L5	L5	L5	L5	AGGGTCGATGCGAACT-1	L2	L2	L2	L2	L3	L2	L2	L3	L3	AGCGTGGTATTCTACT-1	L3	L4	unmatch	L2	L3	L2	L2	L3	L3	AGGACAGTCGAATCCC-1	L2	L4	L1	L1	unmatch	L1	L1	L2	L1	AGTTTGGCACGGGTTG-1	L6	L4	L3	unmatch	L4	unmatch	L4	L4	L4
AGGTTACACCATGCCG-1	L3	L2	L4	L3	L3	L4	L6	L3	L3	AGGGTCTGGACGCAGT-1	L2	L5	L6	WM	L5	L6	L5	L5	L5	AGCGTTCCGATTTAAA-1	L3	L4	L3	L3	L3	L3	L3	L3	L3	AGGACATCGCACGTCG-1	L1	L1	L1	L1	L1	L1	L1	L1	L1	AGTTTGGCCAGACCTA-1	L6	L5	L5	L5	L5	L5	L5	L5	L5
AGGTTGAGGCACGCTT-1	L3	L3	L2	L2	L2	L2	L2	L3	L3	AGGGTGCCGTTCTTTA-1	WM	WM	WM	WM	WM	WM	WM	WM	WM	AGCTAACAAGCAATGT-1	L3	L3	L5	L5	L4	L5	L5	L5	L5	AGGACATCGGCACACT-1	L2	L3	L4	L3	unmatch	unmatch	L3	L3	L3	ATAAACGGACCCGTAA-1	L6	L6	L5	L5	L5	L5	L5	L5	L5
AGGTTTCACACACCTT-1	L3	L5	L4	L5	L3	L3	L3	L4	L4	AGGGTGCTCTCGAGGG-1	L2	L1	L2	L2	L2	L2	L2	L2	L3	AGCTAAGCTCCGTCCG-1	WM	WM	WM	WM	WM	WM	WM	WM	WM	AGGACGACCCATTAGA-1	L2	L2	L3	L4	L2	L3	L3	L3	L3	ATAAACGTTGCACCAC-1	L6	WM	L5	L5	L5	L5	L5	L5	L5
AGTAACGTTCATCCTG-1	L1	L1	L1	L1	L1	L1	L1	L1	L1	AGGGTGGATAGTGCAT-1	L2	L3	L2	L5	L4	L5	L5	L4	L4	AGCTAAGTACGCAGGC-1	L3	L3	L4	L3	L3	L4	L3	L4	L3	AGGACGCTCGATGTTG-1	L2	L2	L5	L4	L2	unmatch	L2	L2	L3	ATAAAGGCTCGGTCGT-1	L6	L4	L4	unmatch	L4	L4	L4	L4	L4
AGTAACTATAGCAGCC-1	L3	L5	L5	L6	L5	L6	L5	L5	L5	AGGGTGTGCTACACGC-1	L2	L3	L2	L2	L2	L2	L2	L3	L3	AGCTACGAATGGTGGT-1	L3	L3	L3	L5	L4	L4	L5	L4	L4	AGGACTTATAGGAGAA-1	L3	L1	L1	L1	L1	L1	unmatch	L1	L1	ATAAAGGTCAAGTACG-1	L6	unmatch	L3	L3	L3	unmatch	L3	L2	L2
AGTAATCTAAGGGTGG-1	L3	L5	L6	L6	L5	L6	L5	L5	L5	AGGGTTCAGACGGTCC-1	L2	WM	WM	WM	WM	WM	WM	WM	WM	AGCTAGAAGCAGAAGT-1	L3	L2	L2	L2	L2	L2	L2	L3	L3	AGGAGACATCCACAGT-1	L2	L5	L3	L3	unmatch	unmatch	L3	L3	L3	ATAAATATTAGCAGCT-1	L6	L6	L4	unmatch	L4	L4	L4	L4	L4
AGTAATGTCTTGCCGC-1	L3	L3	L2	L2	L2	L2	L2	L2	L3	AGGGTTCCCTTTGGTT-1	L2	L3	L2	L3	L2	L2	L2	L2	L3	AGCTATTTAATCCAAC-1	L3	L2	L2	L2	L2	L2	L2	L3	L2	AGGAGAGTCTGGCTAC-1	L2	L2	L2	L2	L2	unmatch	L2	L3	L3	ATAACGCCGGAGGGTC-1	L6	L3	L3	unmatch	L3	L4	L3	L3	L3
AGTACAGAAGCTTATA-1	WM	WM	L6	L6	L5	L6	L5	L6	L6	AGGGTTTAGTTCGGGA-1	L2	L1	L3	L2	L4	L3	L3	L3	L3	AGCTCCATATATGTTC-1	L3	L3	unmatch	L2	L3	L2	L2	L2	L2	AGGAGCGTTTATTATC-1	L2	L2	L4	L3	L3	L4	L3	L4	L3	ATAACGGAGTCCAACG-1	L6	L3	L3	unmatch	L3	L3	L3	L3	L3
AGTACATCATTTATCA-1	L1	L3	L1	L1	L1	L1	L1	L2	L2	AGGTAACCTCCTATTC-1	L2	L3	L2	L2	L2	L2	L2	L2	L3	AGCTCCTTCGCACATC-1	L3	L3	unmatch	L3	L3	L3	L2	L3	L3	AGGAGGCCTTCGCGCG-1	L2	L3	unmatch	L2	unmatch	L2	L2	L3	L2	ATAAGGTGGAGAACAT-1	L6	WM	L5	L5	L5	L5	L5	L5	L5
AGTACCTTCGAGTGCT-1	L3	L1	L1	L1	L1	L1	L1	L2	L2	AGGTACGATATTGCCA-1	L2	L3	L1	L1	L1	L1	L1	L1	L1	AGCTCGTTGATGGAAA-1	L3	L2	L3	L3	L2	L3	L3	L3	L3	AGGATAAAGTCGGGAT-1	L2	L3	L4	L3	L3	unmatch	L3	L4	L3	ATAAGTAGGATTCAGA-1	L6	unmatch	unmatch	L3	unmatch	unmatch	unmatch	L2	L2
AGTACGGCCCGTATCG-1	L3	L4	L5	L5	L5	L5	L5	L5	L5	AGGTAGATCGAGATAT-1	L2	L6	WM	L5	L6	WM	L6	WM	WM	AGCTCTAGACGTTCCA-1	L3	L2	L5	L2	L2	L1	L1	L2	L1	AGGATATAGGGATTTA-1	L2	L1	L1	L1	L1	L1	unmatch	L1	L1	ATAAGTAGGGCGACTC-1	L2	unmatch	L3	L3	unmatch	unmatch	unmatch	L2	L2
AGTACGGGCACCTGGC-1	L3	L3	L2	L2	L2	L2	L2	L3	L3	AGGTAGGTACAAAGCT-1	L2	L4	L4	L4	L4	L3	L4	L4	L4	AGCTCTTCCCAGTGCA-1	L3	L2	L2	L2	L2	L2	L2	L3	L3	AGGATATCCGACTGCA-1	L3	L3	L4	L5	L3	L4	L3	L4	L4	ATAAGTTACCGCGACG-1	L6	L4	L5	L5	L5	L5	L5	L5	L5
AGTACGTGGCCTGTCT-1	L1	L1	L1	L1	L1	L1	L1	L1	L1	AGGTATAATTGATAGT-1	L2	L2	L6	L3	L3	L2	L2	L2	L3	AGCTCTTCGTAACCTT-1	L3	unmatch	L1	L6	unmatch	L6	unmatch	L1	L1	AGGATCACGCGATCTG-1	L2	L3	L5	L3	L3	L5	L5	L3	L3	ATAATACCGTTAGCCG-1	L6	L4	unmatch	unmatch	L3	WM	L3	L3	L3
AGTACTCTTATGCCCA-1	L3	L5	L4	L5	L5	L4	L3	L5	L4	AGGTCAGGTGAGAGTG-1	L2	L2	L4	L4	L5	L5	L5	L5	L5	AGCTCTTTACTCAGTT-1	L3	L2	L3	L3	L2	L3	L3	L3	L3	AGGATTGCTTACGACA-1	L2	L2	L2	L2	L2	L2	L2	L2	L2	ATAATAGCTGTTGAAT-1	L6	L5	L5	L5	L5	L5	L5	L5	L5
AGTAGAAGGCGCCTCA-1	WM	WM	WM	WM	WM	WM	WM	WM	WM	AGGTCGCCACTTCGGT-1	L1	L1	L1	L1	L1	WM	L1	L1	L1	AGCTGAAGTAAACCAA-1	L3	L2	L2	L2	L2	L2	L2	L2	L2	AGGCACGTGACTGTCC-1	L2	L3	unmatch	L4	unmatch	L2	L2	L2	L2	ATAATAGTGTAGGGAC-1	L6	L4	L3	unmatch	L3	L4	L3	L3	L3
AGTAGCGTGAACGAAC-1	L3	L1	L1	L1	L1	L1	L1	L1	L1	AGGTCGCGGAGTTACT-1	L2	L1	L1	L1	L1	L1	L1	L1	L1	AGCTGCATTTGAGGTG-1	L3	L4	L3	L4	L3	L4	L3	L4	L3	AGGCAGATGCGTAAAC-1	L2	L1	unmatch	L2	L2	L2	L2	L2	L2	ATAATCTTGGAGAACC-1	L6	WM	L5	WM	L6	L6	L6	L6	L6
AGTAGCTAGACGCCGA-1	L3	L1	L2	L2	L2	L2	L2	L2	L2	AGGTGCACGTCCACAT-1	L2	L5	L6	L5	L5	L6	L5	L5	L5	AGCTGTAACCTCAATC-1	L3	L3	L5	L4	L4	L5	L5	L4	L4	AGGCAGGGAGCGTACT-1	L2	L4	L5	L4	L5	L4	L5	L4	L4	ATAATTAGCTAAGTAG-1	WM	WM	unmatch	WM	WM	L6	L6	WM	WM
AGTAGGAAGGAAGTTG-1	L3	WM	L1	L1	L1	L1	L1	L1	L1	AGGTGGTGACCTTCGC-1	L2	WM	L4	L5	L5	L5	L5	L5	L4	AGCTTATAGAGACCTG-1	L3	L2	L2	L2	L2	L2	L2	L2	L2	AGGCATTGTCGTAGGG-1	L2	L1	L1	L1	unmatch	L1	L1	L1	L1	ATACAGGCCCTCCAAT-1	L6	L6	L5	L5	L6	L6	L6	L6	L6
AGTAGGTAACATACAT-1	L3	L3	L2	L2	L2	L2	L2	L3	L3	AGGTGTATCGCCATGA-1	L2	L1	L4	L4	L5	L5	L5	L5	L5	AGCTTCAATACTTTGA-1	L3	L2	L2	L2	L2	L3	L2	L3	L3	AGGCCACATTGGTTAC-1	L2	L2	L1	L1	L1	L1	unmatch	L1	L1	ATACCACGGGCAACTT-1	L6	L4	L6	unmatch	L4	L4	L4	L4	L4
AGTATAATACTAGGCA-1	L3	L3	L3	L6	L3	L3	L3	L4	L4	AGGTTACACCATGCCG-1	L2	L2	L3	L3	L3	L2	L3	L3	L3	AGCTTCTTCTCGAGCA-1	L3	L3	L3	L4	L3	L4	L3	L3	L3	AGGCCACCCGTTATGA-1	L2	L1	L1	L1	L1	L1	L1	L1	L1	ATACCAGCAAATTGCT-1	L6	L3	unmatch	L3	L3	unmatch	L3	L3	L3
AGTATACACAGCGACA-1	L3	WM	WM	WM	WM	L1	L4	L6	WM	AGGTTGAGGCACGCTT-1	L2	L3	L2	L3	L2	L2	L2	L2	L2	AGCTTGATCAGGGTAG-1	WM	WM	WM	WM	WM	WM	WM	WM	WM	AGGCCCAGTGACTGGT-1	L2	L4	unmatch	L1	L2	L1	L2	L2	L1	ATACCAGGCTAATAGA-1	L6	L3	L3	unmatch	L3	L3	L3	L3	L3
AGTATCCATAATAACG-1	L3	L3	L2	L2	L2	L2	L2	L2	L2	AGGTTTCACACACCTT-1	L2	L6	L5	L3	L4	L3	L4	L4	L4	AGCTTGATCTTAACTT-1	L3	L4	L3	L4	L3	L4	L3	L4	L3	AGGCCCATTGTACAGG-1	L2	L2	unmatch	L2	L2	L2	L2	L2	L2	ATACCGTCATCCATAA-1	L6	unmatch	L3	L3	unmatch	unmatch	unmatch	L2	L2
AGTATGCTGGAGACCA-1	L3	WM	WM	WM	WM	L6	WM	L6	WM	AGTAACGTTCATCCTG-1	L2	L1	L1	L3	L2	WM	L2	L2	L2	AGGAACGAACGACTTC-1	L3	L3	unmatch	L3	L3	L3	L3	L3	L3	AGGCCCTAGAACGCCA-1	L2	L3	L4	L3	L3	L3	L3	L3	L3	ATACCTAACCAAGAAA-1	L6	WM	WM	L5	L6	L6	L6	L6	L6
AGTATTTGGCACGACC-1	L3	L6	L5	L5	L5	L5	L5	L6	L5	AGTAACTATAGCAGCC-1	L2	L5	L6	WM	L5	L6	L5	L5	L5	AGGAAGCTGTCCGCCG-1	L3	L3	L3	L4	L4	L4	L5	L4	L4	AGGCCTATCATACCAA-1	L2	L5	L5	L5	L5	L5	L5	L5	L4	ATACGCCGGCGAAACC-1	L6	L4	L4	unmatch	L4	L4	L4	L4	L3
AGTCAAATGATGTGAT-1	WM	WM	WM	WM	L6	WM	WM	WM	WM	AGTAAGGGACAGAATC-1	L2	L5	L6	L5	L5	L6	L5	L5	L5	AGGACAGTCGAATCCC-1	L3	L3	L2	L2	L3	L2	L2	L2	L2	AGGCCTGAGAATCTCG-1	L2	L1	L3	L5	L3	L4	L3	L3	L3	ATACGGAACGTCGTTT-1	L6	L4	L5	L5	L5	L5	L5	L5	L5
AGTCAACACCACCATC-1	L3	L6	L4	L6	L4	L3	L3	L5	L5	AGTAATCTAAGGGTGG-1	WM	L6	L6	WM	L5	L6	L5	L6	L6	AGGACATCGCACGTCG-1	L3	L2	L1	L1	L1	L5	L1	L1	L1	AGGCGATAACTGGCGT-1	L2	L3	unmatch	L2	unmatch	L2	L2	L2	L2	ATACGGGTTTCGATTG-1	L6	L5	L3	unmatch	L3	L3	L3	L3	L3
AGTCAAGATGACACTT-1	L3	L5	L4	L5	L3	L4	L3	L3	L3	AGTAATGTCTTGCCGC-1	L2	L3	L2	L3	L2	L2	L2	L3	L3	AGGACATCGGCACACT-1	L3	L1	L4	L3	L3	L3	L3	L3	L3	AGGCGGTTTGTCCCGC-1	L2	L5	L5	L5	L5	L5	L5	L5	L6	ATACGTACTTAGCCAC-1	L6	WM	WM	L5	L6	L6	L6	L6	L6
AGTCACTAGCTCTCGA-1	L3	L5	L4	L3	L3	L4	L3	L4	L4	AGTACAGAAGCTTATA-1	L2	L2	L6	L4	L5	L6	L5	L5	L6	AGGACGACCCATTAGA-1	L3	L2	L3	L4	L2	L4	L3	L3	L3	AGGCGTCTATGGACGG-1	L3	L2	L4	L3	unmatch	unmatch	L3	L3	L3	ATACGTCCACTCCTGT-1	L6	L6	L5	L4	L5	unmatch	L4	L4	L4
AGTCACTCCGCCTCAT-1	L3	L3	L2	L2	L2	L2	L2	L3	L3	AGTACATCATTTATCA-1	L2	L1	L1	L1	L1	L1	L1	L1	L1	AGGACGCTCGATGTTG-1	L3	L2	L5	L2	L2	L2	L2	L3	L3	AGGCTATGGTTAGCTT-1	L2	L2	L1	L1	L2	L1	L2	L1	L1	ATACGTTATGCACGGA-1	WM	WM	unmatch	WM	WM	L6	L6	WM	WM
AGTCAGCCACCGCCTG-1	L3	L3	L6	L3	L3	L3	L3	L3	L3	AGTACCTTCGAGTGCT-1	WM	L2	L6	L1	L3	L1	L1	L3	L3	AGGACTTATAGGAGAA-1	L3	unmatch	L1	L1	unmatch	L1	L1	L1	L1	AGGCTTAAGTTGCACA-1	L2	L5	L4	L5	L5	L5	L5	L5	L5	ATACTACCCGTACCAC-1	L6	WM	L5	L5	L6	L5	L5	L5	L5
AGTCCAGCGGGTACGT-1	L3	L3	L2	L2	L2	L2	L2	L3	L2	AGTACGGCCCGTATCG-1	L2	L4	L3	L3	L5	L5	L5	L5	L5	AGGAGACATCCACAGT-1	L3	L3	unmatch	L2	L3	L3	L2	L3	L3	AGGCTTCCCGAAGAAG-1	L2	L3	L3	L3	L3	L3	L3	L3	L3	ATACTAGCATGACCCT-1	L6	L3	L3	unmatch	L3	L3	L3	L3	L3
AGTCCATTGGCTGATG-1	L3	L6	L4	L3	L3	L4	L6	L3	L3	AGTACGGGCACCTGGC-1	L2	L1	L2	L2	L2	L2	L2	L3	L3	AGGAGAGTCTGGCTAC-1	L3	L2	L2	L2	L2	L3	L2	L3	L3	AGGCTTGCTAGACACC-1	L3	L1	L1	L1	L1	L1	L1	L1	L1	ATACTCTCGCCACTCT-1	L6	unmatch	unmatch	L3	L3	WM	L3	L2	L3
AGTCCCGCCTTTAATT-1	L1	L1	L1	L1	L1	L1	L1	L1	L1	AGTACGTGGCCTGTCT-1	L2	L1	L1	L3	L1	WM	L1	L1	L1	AGGAGCGTTTATTATC-1	L3	L4	L5	L4	L4	L4	L5	L4	L4	AGGGAAACGAGGTACT-1	L3	L1	L2	L2	L2	unmatch	L3	L3	L3	ATACTGCCTTACACCG-1	L6	L6	L5	L5	L6	L6	L6	L6	L6
AGTCGACGGTCTCAAG-1	L3	L3	L2	L2	L2	L4	L6	L3	L3	AGTACTCTTATGCCCA-1	L2	L6	L5	L5	L5	L4	L4	L4	L4	AGGAGGCCTTCGCGCG-1	L3	L4	L2	L2	L3	L2	L2	L2	L2	AGGGACAGCACGGCGG-1	L3	L2	L2	L2	L2	unmatch	L2	L3	L3	ATAGACAACGGGACCT-1	L6	L3	L3	L3	unmatch	L3	unmatch	L2	L2
AGTCGGCCCAAACGAC-1	L3	L4	L3	L6	L3	L3	L3	L3	L3	AGTAGAAGGCGCCTCA-1	L2	L4	WM	WM	L6	L6	L6	L6	L6	AGGATAAAGTCGGGAT-1	L3	L3	L5	L4	L3	L4	L5	L4	L4	AGGGACCGGCTGCGTT-1	L2	L1	L1	L1	unmatch	L1	unmatch	L1	L1	ATAGACGAAGAGAAAG-1	L6	L4	L4	unmatch	L4	L4	L4	L4	L4
AGTCGGCTCAACTTTA-1	L6	WM	L1	L6	L5	L5	L5	L6	L6	AGTAGCGTGAACGAAC-1	WM	L1	L1	L1	L1	WM	L1	L1	L1	AGGATATAGGGATTTA-1	L3	L4	L1	L3	L3	L6	L1	L1	L1	AGGGACTCTACGCGAC-1	L2	L5	L5	L3	L5	L3	L3	L3	L3	ATAGAGTACTGGGACA-1	L6	L4	L6	unmatch	L4	L4	L4	L3	L3
AGTCGGTTGCGTGAGA-1	L3	L5	L2	L3	L3	L4	L6	L3	L3	AGTAGCTAGACGCCGA-1	L2	L2	L2	L3	L2	L2	L2	L3	L3	AGGATATCCGACTGCA-1	L3	L3	L3	L5	L4	L4	L3	L4	L4	AGGGAGACATACTTCG-1	L2	L2	L2	L2	L2	L2	L2	L2	L2	ATAGAGTTATCAACTT-1	L2	L3	unmatch	L3	unmatch	unmatch	unmatch	L2	L2
AGTCGTATAAAGCAGA-1	L3	L5	L4	L5	L5	L6	L5	L6	L5	AGTAGGAAGGAAGTTG-1	L2	L2	L1	L1	L1	L1	L1	L1	L1	AGGATCACGCGATCTG-1	L3	L3	L5	L4	L4	L5	L5	L4	L4	AGGGCAGCGGCGTGGT-1	L2	L2	L3	L4	L2	L2	L2	L3	L3	ATAGATTTGCAGTCGG-1	L3	L3	L3	L4	L3	unmatch	L4	L3	L3
AGTCGTCGACCACCAA-1	L3	L5	L4	L5	L5	L4	L3	L5	L5	AGTAGGTAACATACAT-1	L2	L3	L2	L2	L2	L2	L2	L3	L3	AGGATTGCTTACGACA-1	L3	L2	L2	L2	L2	L2	L2	L3	L3	AGGGCCCTAATGTTCT-1	L3	L3	L2	L3	unmatch	unmatch	L3	L3	L3	ATAGCAACTAGGGAAG-1	L6	WM	L5	L5	L6	L6	L6	L6	L6
AGTCGTGGGCATTACG-1	L3	L6	L6	L6	L5	L5	L5	L6	L6	AGTATAATACTAGGCA-1	L4	L6	L3	L2	L4	L3	L4	L4	L4	AGGCAAAGAGGAATCA-1	L3	L2	L2	L2	L2	L2	L2	L2	L3	AGGGCGAGCAGCTGAT-1	L3	L3	L4	L3	L3	L3	L3	L3	L3	ATAGCCTCAGTACCCA-1	L6	WM	unmatch	unmatch	L3	WM	L3	L3	L3
AGTCTAAAGTATACTC-1	L3	L3	L1	L1	L1	L1	L1	L2	L2	AGTATACACAGCGACA-1	L2	L4	WM	WM	L5	L5	L6	L6	L6	AGGCACGTGACTGTCC-1	L3	unmatch	L2	L3	L3	L2	L2	L2	L2	AGGGCGTGATCGGCTA-1	L1	L2	L1	L1	L2	L1	L1	L1	L1	ATAGGAATCTAAGCTT-1	L6	unmatch	L3	L4	L3	unmatch	L3	L3	L3
AGTCTCACAAGACTAC-1	L3	L6	L6	WM	L5	L5	L5	L6	L6	AGTATCCATAATAACG-1	L2	L4	L1	L2	L1	WM	L1	L1	L1	AGGCAGATGCGTAAAC-1	WM	L1	L1	L1	L1	L1	L1	L1	L1	AGGGCTGCAGTTACAG-1	L2	L4	unmatch	L1	L2	L1	L2	L2	L1	ATAGGCGGCTATAGAA-1	L6	L5	L5	L5	L5	L5	L5	L5	L5
AGTCTGGACATCCTTG-1	L3	L6	L3	L3	L3	L3	L3	L3	L3	AGTATGCTGGAGACCA-1	L2	L5	WM	WM	L6	WM	L6	L6	L6	AGGCAGGGAGCGTACT-1	L3	L4	L3	L4	L4	L4	L5	L4	L4	AGGGTCAGAGCACTCG-1	L2	L3	L5	L5	L5	L5	L5	L5	L5	ATAGGCTAGCTTCGCA-1	L1	unmatch	L3	L3	unmatch	unmatch	unmatch	L2	L2
AGTCTTCTCCTCAAAT-1	L3	L3	L2	L2	L2	L2	L6	L3	L3	AGTATTTGGCACGACC-1	L2	L3	L3	L4	L5	L5	L5	L5	L5	AGGCATTGTCGTAGGG-1	L3	L1	L1	L6	L3	L6	L2	L2	L2	AGGGTCAGTAACCCTA-1	L2	L4	L4	L3	L3	unmatch	L3	L3	L3	ATAGGGATATCCTTGA-1	L6	L3	L3	unmatch	L3	L3	unmatch	L2	L3
AGTCTTTAAAGTGTCC-1	L3	L6	L5	L5	L5	L6	L5	L6	L6	AGTCAAATGATGTGAT-1	L2	WM	WM	WM	WM	WM	WM	WM	WM	AGGCCACATTGGTTAC-1	L3	L1	L1	L6	unmatch	L6	unmatch	L1	L1	AGGGTCGATGCGAACT-1	L1	L1	L1	L1	L1	L1	unmatch	L1	L1	ATAGGTTGGGCAGATG-1	L6	unmatch	L6	unmatch	L4	L4	L3	L3	L3
AGTGAACAAACTTCTC-1	L3	L5	L3	L3	L3	L4	L6	L3	L3	AGTCAACACCACCATC-1	L2	L4	L3	L4	L4	L4	L5	L4	L4	AGGCCACCCGTTATGA-1	L3	L4	L2	L2	L2	L2	L2	L3	L3	AGGGTCTGGACGCAGT-1	L2	L3	L4	L5	L3	L4	L3	L3	L3	ATAGTCTTTGACGTGC-1	L3	L5	L3	L3	L3	L3	L3	L3	L3
AGTGAAGATGGTGTCC-1	L3	L1	L1	L1	L1	L1	L1	L1	L1	AGTCAAGATGACACTT-1	L2	L5	L5	L4	L3	L3	L4	L3	L3	AGGCCCAGTGACTGGT-1	L3	unmatch	L1	L6	L1	L1	L1	L1	L1	AGGGTGCCGTTCTTTA-1	WM	L5	L5	L5	L5	L5	L5	L5	L5	ATAGTGAAGCGTTCTC-1	L6	L4	L5	L4	L4	L5	L5	L4	L5
AGTGACCTACTTTACG-1	L3	L5	L6	L5	L4	L5	L5	L5	L5	AGTCACTAGCTCTCGA-1	L2	L2	L3	L3	L3	L4	L4	L3	L3	AGGCCCATTGTACAGG-1	L3	L2	L1	L1	L1	L1	L1	L1	L1	AGGGTGCTCTCGAGGG-1	L2	L1	L1	L1	L1	L1	unmatch	L1	L1	ATATAAAGCGCTCGTG-1	L6	L6	L5	L5	L6	L6	L6	L6	L6
AGTGACTGTGACACAA-1	WM	WM	WM	WM	L6	WM	WM	WM	WM	AGTCACTCCGCCTCAT-1	L2	L4	L1	L3	L2	WM	L1	L1	L1	AGGCCCTAGAACGCCA-1	L3	L1	L3	L4	L4	L4	L5	L4	L3	AGGGTGGATAGTGCAT-1	L2	L2	L4	L2	L2	L2	L2	L2	L2	ATATAAATGTAGCTGC-1	L6	WM	L5	L5	L6	L6	L6	L6	L6
AGTGAGACTTCCAGTA-1	L3	L3	L2	L2	L2	L3	L2	L3	L3	AGTCAGCCACCGCCTG-1	L2	L3	L2	L3	L2	L2	L3	L3	L3	AGGCCTATCATACCAA-1	L3	L3	L5	L5	L6	L5	L5	L4	L5	AGGGTTCAGACGGTCC-1	L2	L5	L5	L5	L5	L5	L5	L5	L5	ATATACGCTCGTGACG-1	L6	L6	L5	L5	L5	L5	L5	L6	L6
AGTGAGCCTCGCCGCC-1	L3	L3	L6	L2	L2	L2	L2	L2	L2	AGTCCAGCGGGTACGT-1	L2	L1	L1	L3	L2	WM	L2	L3	L2	AGGCCTGAGAATCTCG-1	L3	L3	L4	L3	L3	L4	L3	L4	L3	AGGGTTCCCTTTGGTT-1	L2	L1	L1	L1	L1	L1	L1	L1	L1	ATATAGAGTATTGGTC-1	L6	L4	WM	L5	L5	L5	L5	L5	L5
AGTGAGGGTTTCTGAC-1	L1	L1	L1	L1	L1	L1	L1	L1	L1	AGTCCATTGGCTGATG-1	L2	L2	L2	L3	L3	L2	L3	L3	L3	AGGCGATAACTGGCGT-1	L3	unmatch	L2	L2	L3	L2	L2	L2	L2	AGGGTTTAGTTCGGGA-1	L1	L2	L1	L1	L1	L1	L1	L1	L1	ATATCAACCTACAGAG-1	L6	unmatch	L6	L4	unmatch	unmatch	unmatch	L2	L2
AGTGAGTCGAATTAAC-1	L3	WM	L5	L5	L5	L6	L5	L5	L5	AGTCCCGCCTTTAATT-1	L2	L1	L1	L1	L1	L1	L1	L1	L1	AGGCGGTTTGTCCCGC-1	L3	L3	WM	L5	L6	L5	L6	L6	L6	AGGTAACCTCCTATTC-1	L2	L2	L2	L4	L2	L2	L2	L2	L2	ATATCGTGCCAGACCC-1	L6	unmatch	unmatch	L3	L3	unmatch	L3	L2	L2
AGTGATAACCTGCGCG-1	L3	L5	L5	L5	L5	L4	L5	L5	L5	AGTCCCTCGCAGAAAG-1	L2	L1	L1	L1	L1	L1	L1	L1	L1	AGGCGTCTATGGACGG-1	L3	L2	unmatch	L3	L3	L3	L2	L3	L3	AGGTACGATATTGCCA-1	L2	L2	L2	L3	L2	L2	L2	L3	L3	ATATCGTTCCTCGAAC-1	L6	WM	L5	L5	L6	L6	L6	L6	L6
AGTGATATGAGTAGTT-1	L3	L5	L5	L6	L5	L5	L5	L5	L5	AGTCGACGGTCTCAAG-1	L2	L3	L2	L3	L2	L2	L3	L3	L3	AGGCTATGGTTAGCTT-1	L3	L2	L2	L2	L2	L2	L2	L2	L3	AGGTAGATCGAGATAT-1	L2	L5	L5	L5	L5	L5	L5	L5	L5	ATATCTCCCTCGTTAA-1	L6	L3	L3	unmatch	L3	L3	L3	L3	L3
AGTGATTCAAGCAGGA-1	L3	L3	L2	L2	L2	L2	L2	L3	L3	AGTCGGCCCAAACGAC-1	L2	L4	L4	L3	L4	L3	L3	L3	L3	AGGCTTAAGTTGCACA-1	L3	L3	L5	L5	L4	L5	L5	L5	L5	AGGTAGGTACAAAGCT-1	L2	L2	L4	L4	L2	L3	L2	L2	L3	ATATCTTAGGGCCTTC-1	L6	L4	L4	unmatch	L4	L4	L4	L3	L3
AGTGCACGCTTAAGAA-1	L3	L5	L4	L5	L3	L4	L3	L4	L4	AGTCGGCTCAACTTTA-1	L2	L6	L3	L5	L5	L5	L5	L5	L5	AGGCTTCCCGAAGAAG-1	L3	L4	L3	L4	L4	L4	L5	L4	L4	AGGTATAATTGATAGT-1	L3	L1	L1	L1	unmatch	L1	unmatch	L1	L1	ATATGTCTCCCTAGCC-1	L6	unmatch	L3	L4	unmatch	unmatch	unmatch	L2	L3
AGTGCGTAGCTCGTAA-1	L3	L4	L5	L5	L5	L5	L5	L5	L5	AGTCGGTTGCGTGAGA-1	L2	L2	L6	L5	L3	L2	L3	L3	L3	AGGCTTGCTAGACACC-1	L3	L2	L2	L2	L2	L2	L2	L2	L2	AGGTATGCGGACATTA-1	L2	L2	unmatch	L1	L2	L1	L2	L1	L1	ATATTCAGTTAAACCT-1	L6	L5	L5	L5	L5	L5	L5	L5	L5
AGTGCTAAACACAGCA-1	L3	L5	L5	L5	L5	L6	L5	L5	L5	AGTCGTATAAAGCAGA-1	L2	L5	L5	L4	L5	L5	L5	L5	L5	AGGGAAACGAGGTACT-1	L3	L2	L2	L2	L2	L2	L2	L3	L3	AGGTCAGGTGAGAGTG-1	L2	L1	L4	L5	L3	L3	L3	L3	L3	ATATTCCACATAGTGA-1	L6	L5	L5	L5	L5	L5	L5	L5	L5
AGTGCTTGCACGAATA-1	L3	L1	L3	L2	L3	L3	L3	L3	L3	AGTCGTCGACCACCAA-1	L2	L5	L5	L4	L5	L4	L4	L4	L4	AGGGACAGCACGGCGG-1	L3	L2	L2	L2	L2	L2	L2	L3	L2	AGGTCGCCTCCCAACA-1	L2	L3	L2	L4	unmatch	unmatch	L3	L3	L3	ATATTCCCACAGGTCA-1	L2	L4	L3	unmatch	L3	L3	L3	L3	L3
AGTGGCCCGCAAATGG-1	L3	L5	L5	L5	L5	L6	L5	L5	L5	AGTCGTGGGCATTACG-1	L2	L4	L4	L5	L5	L5	L5	L5	L5	AGGGACCGGCTGCGTT-1	L3	unmatch	L1	L6	unmatch	L6	unmatch	L1	L1	AGGTCGCGGAGTTACT-1	L3	L2	L2	L2	L2	L2	L2	L2	L2	ATATTGCTGTCAAAGT-1	L3	L3	unmatch	unmatch	L3	L4	L3	L3	L3
AGTGGCGGCAATTTGA-1	L1	L1	L1	L1	L1	L1	L1	L1	L1	AGTCTAAAGTATACTC-1	L1	L1	L1	L1	L1	L1	L1	L1	L1	AGGGACTCTACGCGAC-1	L3	L4	L3	L4	L4	L4	L5	L4	L4	AGGTGCACGTCCACAT-1	L2	L3	L3	L5	L3	L4	L3	L3	L3	ATATTGGAGAGGCCTT-1	L6	unmatch	unmatch	L5	L5	L5	L5	L5	L5
AGTGGCGTCTGAAGGT-1	L3	L5	L5	L6	L5	L6	L5	L5	L5	AGTCTCACAAGACTAC-1	L2	L4	L4	L5	L5	L5	L5	L5	L6	AGGGAGACATACTTCG-1	L3	L2	L2	L2	L2	L2	L2	L3	L2	AGGTGGTGACCTTCGC-1	L2	L3	L5	L5	L5	L5	L5	L4	L4	ATATTTAACCCTCAAG-1	L6	L6	L4	unmatch	L4	L4	L4	L4	L3
AGTGGCTCCGTCGGCC-1	L3	L6	L6	L5	L5	L5	L5	L5	L5	AGTCTGGACATCCTTG-1	L4	L3	L4	L3	L4	L3	L3	L3	L3	AGGGCAGCGGCGTGGT-1	L3	L2	L2	L2	L2	L2	L2	L3	L3	AGGTGTATCGCCATGA-1	L2	L3	L4	L4	L3	L3	L3	L3	L3	ATCAAACACTGTTCCA-1	L6	L4	L4	L4	L4	unmatch	L4	L3	L3
AGTGGTGTTACCCGTG-1	L3	WM	L6	WM	L5	L6	L5	L6	L6	AGTCTTCTCCTCAAAT-1	L2	L3	L2	L3	L2	L2	L2	L3	L3	AGGGCCCTAATGTTCT-1	L3	L3	unmatch	L3	L3	L3	L3	L3	L3	AGGTGTTGCCGACCAC-1	L2	L1	L3	L3	unmatch	unmatch	L3	L3	L3	ATCAAACGAAGGTTTG-1	L6	L5	L5	L5	L5	L5	L5	L5	L5
AGTGGTTGCGTATAGG-1	L3	L5	L5	L6	L5	L5	L5	L5	L5	AGTCTTTAAAGTGTCC-1	L2	L6	L4	L5	L5	L5	L5	L5	L5	AGGGCGAGCAGCTGAT-1	L3	L3	L3	L3	L4	L4	L5	L4	L3	AGGTTACACCATGCCG-1	L2	L3	L1	L1	L1	L1	unmatch	L3	L1	ATCAATCTGGGCTGCA-1	L6	L4	L4	unmatch	L4	L4	L4	L3	L3
AGTGTATTGCGCATTG-1	L3	L1	L1	L1	L1	L1	L1	L1	L1	AGTGAACAAACTTCTC-1	L2	L2	L4	L4	L3	L2	L3	L3	L3	AGGGCGTGATCGGCTA-1	L3	L2	L1	L1	L1	L1	L1	L1	L1	AGGTTCTCCTTTCCGG-1	WM	WM	WM	WM	L6	WM	WM	WM	WM	ATCAATGCCGTGGCTG-1	L6	L4	L6	L5	L6	L6	L6	L6	L6
AGTGTGCTAAGATCGC-1	L3	L2	L3	L3	L3	L3	L3	L3	L3	AGTGAAGATGGTGTCC-1	L2	L1	L1	L1	L1	L1	L1	L1	L1	AGGGCTGCAGTTACAG-1	L3	L1	L2	L2	L2	L2	L2	L2	L2	AGGTTGAGGCACGCTT-1	L2	L2	L2	L2	L2	L1	L2	L3	L2	ATCACATTAGAATATC-1	L6	unmatch	L3	unmatch	L3	L3	L3	L3	L3
AGTGTGGTCTATTGTG-1	L3	L6	L6	L3	L3	L3	L3	L3	L3	AGTGACCTACTTTACG-1	L2	L4	L4	L4	L5	L5	L4	L4	L4	AGGGTCAGAGCACTCG-1	WM	L3	WM	L5	L6	L5	L6	L6	L6	AGGTTTCACACACCTT-1	L2	L3	L2	L2	L2	L2	L2	L2	L3	ATCACGTGCTAATTAA-1	L6	WM	L5	L5	L5	L5	L5	L5	L5
AGTTAAACACTTGCGA-1	L3	L6	L4	L5	L4	L3	L3	L4	L5	AGTGACTGTGACACAA-1	WM	WM	WM	WM	WM	WM	WM	WM	WM	AGGGTCAGTAACCCTA-1	L3	unmatch	unmatch	L3	L3	L3	L2	L3	L3	AGTAACGTTCATCCTG-1	L2	L2	L2	L4	unmatch	L3	L2	L3	L3	ATCACTTCATCCTCGC-1	L6	L3	L3	unmatch	unmatch	L3	unmatch	L2	L3
AGTTAAGCGGTCCCGG-1	L3	L1	L1	L1	L1	L1	L1	L1	L1	AGTGAGACTTCCAGTA-1	L2	L3	L2	L2	L2	L2	L2	L3	L3	AGGGTCGATGCGAACT-1	L3	unmatch	L1	L6	unmatch	L6	unmatch	L1	L1	AGTAACTATAGCAGCC-1	L4	L3	L4	L5	L3	L4	L3	L3	L3	ATCAGACGGCACGCCG-1	L6	L4	L5	L5	L5	L5	L5	L5	L5
AGTTAAGTCAACCGCT-1	L3	L4	L6	WM	L5	L5	L5	L6	L6	AGTGAGCCTCGCCGCC-1	L2	L2	L1	L3	L1	L1	L1	L1	L1	AGGGTCTGGACGCAGT-1	L3	L3	L3	L4	L3	L4	L3	L3	L3	AGTAAGGGACAGAATC-1	L2	L3	L4	L5	L3	L4	L3	L4	L3	ATCAGCCTCATGCTGC-1	L6	L5	L5	L5	L6	L6	L6	L6	L6
AGTTACCCTTAAGACT-1	L3	L2	L6	L5	L3	L3	L3	L4	L4	AGTGAGGGTTTCTGAC-1	L2	L1	L1	L1	L1	WM	L1	L1	L1	AGGGTGCCGTTCTTTA-1	L6	L3	WM	L5	L6	L5	L6	L4	L5	AGTAATCTAAGGGTGG-1	L2	L3	L5	L5	L3	L4	L3	L3	L4	ATCAGCTCGTCCACTA-1	L6	WM	L5	L5	L5	L5	L5	L5	L5
AGTTACCGCACATGGT-1	L3	L6	L3	L5	L3	L3	L3	L4	L4	AGTGAGTCGAATTAAC-1	L2	L5	L6	L5	L5	L6	L5	L5	L5	AGGGTGCTCTCGAGGG-1	L6	L1	L1	L6	unmatch	L6	unmatch	L1	L1	AGTAATGTCTTGCCGC-1	L2	L2	unmatch	L2	L2	L2	L2	L2	L2	ATCAGGTAGCTGACAG-1	L1	unmatch	unmatch	L3	unmatch	WM	unmatch	L2	L2
AGTTACTCTATCGTGG-1	L3	L1	L1	L1	L1	L1	L1	L1	L1	AGTGATAACCTGCGCG-1	L2	L2	L5	L5	L5	L4	L4	L4	L4	AGGGTGGATAGTGCAT-1	L3	L1	unmatch	L3	L3	L3	L3	L3	L3	AGTAATTTGCAAGCGT-1	WM	WM	WM	WM	L6	WM	WM	WM	WM	ATCAGGTCGCCATTGC-1	L6	unmatch	L3	L3	unmatch	unmatch	unmatch	L2	L3
AGTTATTGAAAGGTAA-1	L1	L1	L1	L1	L1	L1	L1	L1	L1	AGTGATATGAGTAGTT-1	L2	L6	L4	L4	L5	L5	L4	L4	L4	AGGGTTCAGACGGTCC-1	L3	L4	L5	L5	L4	L5	L5	L5	L5	AGTACAGAAGCTTATA-1	L4	L3	L4	L5	L5	L4	L5	L4	L4	ATCAGTAGGCAGGGAT-1	L6	L3	L3	unmatch	L3	L3	L3	L3	L3
AGTTCACCGGTTGGAC-1	L3	L4	WM	L4	L3	L1	L4	L4	L4	AGTGATTCAAGCAGGA-1	L2	L3	L2	L3	L2	L2	L2	L3	L3	AGGGTTCCCTTTGGTT-1	L3	L2	L1	L6	L1	L1	unmatch	L2	L1	AGTACATCATTTATCA-1	L2	L2	L2	L2	L2	L2	L2	L2	L2	ATCATAGCCCTATGTA-1	L6	WM	L5	L5	L6	L5	L6	L6	L6
AGTTCCTACAGAATTA-1	L3	L6	L4	L5	L4	L3	L3	L3	L3	AGTGCACGCTTAAGAA-1	L2	L6	L5	L2	L3	L3	L4	L3	L3	AGGGTTTAGTTCGGGA-1	L3	L1	L1	L1	L1	L1	L1	L2	L2	AGTACCTTCGAGTGCT-1	L2	L3	L3	L4	L3	unmatch	L3	L3	L3	ATCATCCAATATTTGT-1	L6	L4	L5	unmatch	L4	L4	L4	L4	L4
AGTTCCTATTTATGTT-1	L3	L6	L4	L5	L5	L3	L3	L4	L4	AGTGCGTAGCTCGTAA-1	L2	L6	L3	L5	L5	L5	L5	L5	L5	AGGTAACCTCCTATTC-1	L3	L1	L1	L1	L1	L1	L1	L1	L1	AGTACGGCCCGTATCG-1	L2	L4	L3	L2	unmatch	L3	L3	L3	L3	ATCATCTGCCCAGTGT-1	L6	unmatch	unmatch	L3	L3	unmatch	L3	L2	L3
AGTTCTGCGTTGTATC-1	L3	L3	L3	L3	L3	L3	L3	L3	L3	AGTGCTAAACACAGCA-1	L2	L5	L5	L4	L5	L4	L4	L4	L4	AGGTACGATATTGCCA-1	L3	L2	L2	L2	L2	L2	L2	L3	L3	AGTACGGGCACCTGGC-1	L2	L2	unmatch	L2	L2	L1	L2	L1	L1	ATCATGGACTACCGAC-1	L6	unmatch	L3	L3	unmatch	unmatch	unmatch	L3	L3
AGTTGACATCGGCTGG-1	L3	L3	L2	L2	L2	L3	L2	L3	L3	AGTGCTTGCACGAATA-1	L2	L6	L4	L3	L2	L2	L3	L3	L3	AGGTAGATCGAGATAT-1	L3	L4	L5	L5	L6	L5	L5	L5	L5	AGTACGTGGCCTGTCT-1	L2	L3	L3	L2	unmatch	L3	L2	L3	L3	ATCCAACGCAGTCATA-1	L6	L4	unmatch	unmatch	L4	L4	L4	L3	L3
AGTTGACGGTCCTTGC-1	L3	L6	L5	L5	L5	L5	L5	L6	L6	AGTGGCCCGCAAATGG-1	L2	L5	L6	L5	L5	L6	L5	L5	L6	AGGTAGGTACAAAGCT-1	L3	L1	L3	L3	L2	L3	L3	L3	L3	AGTACTCTTATGCCCA-1	L2	L3	L3	L3	unmatch	unmatch	L3	L3	L3	ATCCAATGGAGGGTCC-1	L6	L4	L6	L5	L5	L5	L5	L5	L5
AGTTGCTGACTGATAT-1	L3	L3	L3	L3	L3	L3	L3	L3	L3	AGTGGCGGCAATTTGA-1	L2	L1	L1	L1	L1	L1	L1	L1	L1	AGGTATAATTGATAGT-1	L3	unmatch	L1	L6	unmatch	L6	unmatch	L1	L1	AGTAGAAGGCGCCTCA-1	L2	L3	L4	L5	L5	L5	L5	L5	L5	ATCCACATCGACAGAA-1	L6	WM	WM	WM	L6	L6	L6	L6	L6
AGTTGGCAAGGCTAGA-1	L3	L5	L5	L5	L5	L6	L5	L5	L5	AGTGGCGTCTGAAGGT-1	L2	L5	L5	L4	L5	L4	L5	L4	L4	AGGTATGCGGACATTA-1	L3	L2	L1	L6	L1	L6	L1	L1	L1	AGTAGGAAGGAAGTTG-1	L2	L4	L2	L2	unmatch	unmatch	L3	L2	L3	ATCCACGCTAAATGTT-1	L6	L6	unmatch	L3	L3	unmatch	L3	L2	L2
AGTTTCGCAGGTCGGA-1	L1	L3	L1	L1	L1	L1	L1	L1	L1	AGTGGCTCCGTCGGCC-1	L2	L4	L4	L2	L5	L5	L5	L5	L5	AGGTCAGGTGAGAGTG-1	L4	L4	L3	L4	L4	L4	L5	L4	L4	AGTAGGTAACATACAT-1	L2	L2	L2	L2	L2	L2	L2	L2	L2	ATCCAGAGCAACAACC-1	L6	L5	L5	L5	L6	L6	L6	L6	L5
AGTTTGCACCTGCCTC-1	L3	L5	L6	L5	L5	L6	L5	L5	L5	AGTGGTGTTACCCGTG-1	L2	WM	L4	L6	L5	L5	L5	L6	L6	AGGTCGCCACTTCGGT-1	L3	L2	L2	L2	L2	WM	L2	L2	L2	AGTATAATACTAGGCA-1	L1	L2	L1	L1	L1	L1	L1	L1	L1	ATCCAGGATTCGTGAA-1	L6	L5	WM	L5	L5	L5	L5	L6	L4
AGTTTGGCACGGGTTG-1	L3	L6	L3	L6	L3	L3	L3	L3	L3	AGTGGTTGCGTATAGG-1	L2	L6	L4	L3	L5	L5	L5	L5	L4	AGGTCGCCTCCCAACA-1	L3	L3	unmatch	L3	L3	L3	L2	L2	L3	AGTATACACAGCGACA-1	L2	L5	L5	L5	L5	L5	L5	L5	L4	ATCCCATCCACAGCGC-1	L6	L5	L5	L5	L5	L5	L5	L5	L5
AGTTTGGCCAGACCTA-1	L3	WM	L6	L6	L5	L5	L5	L6	L5	AGTGTATTGCGCATTG-1	L2	L1	L1	L1	L1	L1	L1	L1	L1	AGGTCGCGGAGTTACT-1	L3	L2	L2	L2	L2	L2	L2	L2	L2	AGTATGCTGGAGACCA-1	L2	L5	L5	L5	L5	L5	L5	L5	L5	ATCCTACCTAAGCTCT-1	L6	L5	L5	L5	L5	L5	L5	L5	L5
ATAAACCATTGGACGG-1	L1	L1	L1	L1	L1	L1	L1	L1	L1	AGTGTGCTAAGATCGC-1	L2	L5	L4	L3	L4	L3	L4	L3	L3	AGGTGCACGTCCACAT-1	L3	L3	L3	L5	L3	L4	L3	L3	L3	AGTATTTGGCACGACC-1	L2	L2	L4	L3	L5	L4	L3	L3	L3	ATCCTGAATCGCTGCG-1	L6	WM	L4	unmatch	L4	L4	L4	L4	L4
ATAAACGGACCCGTAA-1	L3	WM	L6	L5	L5	L4	L3	L4	L4	AGTGTGGTCTATTGTG-1	L2	L3	L3	L2	L4	L3	L4	L4	L3	AGGTGGTGACCTTCGC-1	L3	L3	L3	L5	L4	L4	L5	L4	L4	AGTCAAATGATGTGAT-1	L2	L5	L5	L5	L5	L5	L5	L4	L4	ATCCTGCGTGGAATGG-1	L6	L4	L5	L5	L5	L5	L5	L5	L5
ATAAACGTTGCACCAC-1	L3	L5	L3	L6	L5	L4	L3	L4	L4	AGTTAAACACTTGCGA-1	L2	L3	L3	L4	L4	L4	L4	L4	L4	AGGTGTATCGCCATGA-1	L3	L3	L3	L4	L3	L3	L3	L3	L3	AGTCAACACCACCATC-1	L3	L4	L3	L5	L2	L3	L3	L3	L3	ATCCTGCTGCAGATAG-1	L3	L3	L3	unmatch	L3	WM	L3	L2	L2
ATAAAGGCTCGGTCGT-1	L3	L4	L4	L6	L4	L3	L3	L3	L3	AGTTAAGCGGTCCCGG-1	L2	L1	L1	L1	L1	L1	L1	L1	L1	AGGTGTTGCCGACCAC-1	L3	L3	unmatch	L3	L3	L3	L3	L3	L3	AGTCAAGATGACACTT-1	L2	L3	L2	L2	unmatch	L2	L2	L2	L2	ATCCTTCTGAAAGAAC-1	L1	unmatch	L3	L4	unmatch	unmatch	unmatch	L3	L3
ATAAAGGTCAAGTACG-1	L3	L1	L1	L1	L1	L1	L1	L1	L1	AGTTAAGTCAACCGCT-1	L2	L4	L4	L4	L5	L5	L5	L5	L4	AGGTTACACCATGCCG-1	L3	unmatch	L1	L6	unmatch	L6	unmatch	L1	L1	AGTCACTAGCTCTCGA-1	L2	L3	unmatch	L4	unmatch	L2	L2	L3	L3	ATCGACCCAATACAGA-1	L6	L5	L5	L5	L5	L5	L5	L5	L5
ATAAATATTAGCAGCT-1	L3	L4	L5	L6	L4	L5	L5	L5	L5	AGTTACCCTTAAGACT-1	L2	L3	L4	L4	L4	L3	L4	L4	L4	AGGTTCTCCTTTCCGG-1	WM	WM	WM	WM	WM	WM	WM	WM	WM	AGTCACTCCGCCTCAT-1	L2	L3	unmatch	L2	L2	L2	L2	L3	L2	ATCGACTCTTTCCGTT-1	L6	L5	L3	unmatch	L3	L4	L3	L3	L3
ATAACGCCGGAGGGTC-1	L3	L3	L4	L3	L3	L3	L3	L3	L3	AGTTACCGCACATGGT-1	L2	L6	L4	L4	L4	L3	L4	L4	L4	AGGTTGAGGCACGCTT-1	L3	L2	L1	L6	L1	L1	L1	L1	L1	AGTCAGCCACCGCCTG-1	L2	L1	L1	L1	L1	L1	L1	L1	L1	ATCGCACGCCGGGAGA-1	L6	L4	L6	unmatch	L4	L4	L4	L3	L3
ATAACGGAGTCCAACG-1	L3	L3	L2	L2	L2	L2	L2	L3	L3	AGTTACTCTATCGTGG-1	L2	L1	L1	L1	L1	WM	L1	L1	L1	AGGTTTCACACACCTT-1	L3	L4	unmatch	L2	L2	L2	L2	L3	L3	AGTCCATTGGCTGATG-1	L2	L1	L1	L1	L1	L1	unmatch	L1	L1	ATCGCCAGTCAACATT-1	L6	unmatch	L6	L4	unmatch	unmatch	unmatch	L3	L3
ATAACGTTACCTCCAC-1	L3	L5	L2	L2	L2	L2	L2	L2	L2	AGTTATTGAAAGGTAA-1	L1	L1	L1	L1	L1	WM	L1	L1	L1	AGTAACGTTCATCCTG-1	L3	L4	L3	L3	L2	L3	L2	L3	L3	AGTCCCGCCTTTAATT-1	L2	L2	L2	L2	L2	L2	L2	L2	L3	ATCGCTGCGTGCAGCA-1	L6	unmatch	unmatch	L3	unmatch	WM	unmatch	L2	L2
ATAAGCAAACACCGAG-1	L3	L3	L2	L2	L2	L2	L2	L2	L2	AGTTCACCGGTTGGAC-1	L2	L6	L4	L3	L4	L3	L4	L4	L4	AGTAACTATAGCAGCC-1	L3	L3	L4	L5	L4	L4	L3	L3	L3	AGTCCCTCGCAGAAAG-1	L2	L2	L2	L2	L2	unmatch	L3	L3	L3	ATCGCTTTACGTCTCA-1	L6	unmatch	unmatch	L3	unmatch	unmatch	unmatch	L3	L2
ATAAGGTGGAGAACAT-1	L3	L5	L4	L5	L5	L4	L3	L4	L4	AGTTCCTACAGAATTA-1	L2	L3	L3	L3	L4	L3	L4	L3	L3	AGTAAGGGACAGAATC-1	L3	L3	L4	L5	L4	L4	L5	L4	L4	AGTCGAATTAGCGTAA-1	L3	L5	L4	L4	L3	L4	L3	L5	L4	ATCGGAGACAGACGGC-1	L6	WM	L5	L5	L5	L5	L5	L6	L5
ATAAGTACCCGATTGT-1	L3	L2	L2	L2	L2	L2	L2	L2	L2	AGTTCCTATTTATGTT-1	L2	L3	L5	L3	L4	L3	L4	L4	L4	AGTAATCTAAGGGTGG-1	L3	L3	L5	L5	L4	L5	L5	L4	L4	AGTCGACGGTCTCAAG-1	L2	L1	L1	L1	L1	L1	L1	L1	L1	ATCGGCAAGCAGTCCA-1	L3	L3	unmatch	L3	unmatch	unmatch	unmatch	L2	L3
ATAAGTAGGATTCAGA-1	L3	L3	L1	L1	L1	L1	L1	L2	L1	AGTTCTGCGTTGTATC-1	L2	L1	L4	L3	L2	L2	L3	L3	L3	AGTAATGTCTTGCCGC-1	L3	L2	L1	L1	L1	L1	L1	L1	L1	AGTCGGCCCAAACGAC-1	L1	L1	L1	L1	L1	L1	L1	L1	L1	ATCGTGGAAAGTCTGG-1	L6	L5	WM	L5	L6	L6	L6	L6	L6
ATAAGTAGGGCGACTC-1	L3	L2	L4	L3	L2	L4	L6	L3	L3	AGTTGACATCGGCTGG-1	L2	L3	L2	L2	L2	L2	L3	L3	L3	AGTAATTTGCAAGCGT-1	WM	WM	WM	WM	WM	WM	WM	WM	WM	AGTCGGCTCAACTTTA-1	L2	L4	L4	L5	L3	L3	L3	L3	L3	ATCGTTAGCTAGCGGA-1	L6	WM	L5	L4	L5	L5	L5	L5	L5
ATAAGTTACCGCGACG-1	L3	L5	L6	L6	L5	L5	L5	L5	L5	AGTTGACGGTCCTTGC-1	L2	L6	L4	L4	L5	L5	L5	L5	L5	AGTACAGAAGCTTATA-1	L3	L3	L5	L5	L4	L4	L5	L4	L4	AGTCGGTTGCGTGAGA-1	L2	L1	L1	L1	L1	L1	unmatch	L1	L1	ATCGTTCACTTTCGCC-1	L6	unmatch	L3	L3	unmatch	unmatch	unmatch	L2	L3
ATAATACCGTTAGCCG-1	L3	L6	L4	L3	L3	L3	L3	L3	L3	AGTTGCTGACTGATAT-1	L2	L3	L3	L3	L4	L3	L3	L3	L3	AGTACATCATTTATCA-1	L3	L2	L2	L2	L2	L2	L2	L2	L2	AGTCGTATAAAGCAGA-1	L3	L3	L4	L5	L3	L4	L3	L3	L3	ATCTAATATCCTACGG-1	L6	WM	L5	L5	L6	L6	L6	L6	L6
ATAATAGCTGTTGAAT-1	L3	L6	L4	L5	L5	L4	L3	L4	L4	AGTTGGCAAGGCTAGA-1	L2	L5	L6	WM	L5	L6	L5	L5	L5	AGTACCTTCGAGTGCT-1	L3	L3	L3	L3	L3	L3	L3	L3	L3	AGTCGTCGACCACCAA-1	L3	L3	L3	L3	unmatch	unmatch	L3	L3	L3	ATCTAGCTTGTGAGGG-1	WM	WM	unmatch	WM	WM	L6	L6	WM	WM
ATAATAGTGTAGGGAC-1	L3	L3	L4	L3	L3	L3	L3	L3	L3	AGTTTATGTAAAGACA-1	L2	L2	L1	L1	L1	WM	L1	L1	L1	AGTACGGCCCGTATCG-1	L3	L4	L3	L3	L3	L3	L3	L3	L3	AGTCGTGGGCATTACG-1	L2	L2	L5	L5	L5	L5	L5	L4	L4	ATCTCATAAACCTACC-1	L6	L6	L6	L4	L3	unmatch	L5	L3	L3
ATAATCTTGGAGAACC-1	L3	L5	L5	L5	L5	L6	L5	L5	L5	AGTTTCGCAGGTCGGA-1	L2	L1	L1	L1	L1	WM	L1	L1	L1	AGTACGGGCACCTGGC-1	L3	L1	L1	L1	L1	L1	L1	L1	L1	AGTCTAAAGTATACTC-1	L2	L2	L2	L2	L2	L2	L2	L2	L2	ATCTCCCACGGAATAT-1	L6	WM	L5	L5	L5	L5	L5	L5	L5
ATAATTAGCTAAGTAG-1	L3	L6	L5	L5	L5	L5	L5	L6	L6	AGTTTGCACCTGCCTC-1	L2	L5	L5	L4	L5	L6	L4	L5	L4	AGTACGTGGCCTGTCT-1	L3	L1	unmatch	L2	L2	L3	L3	L2	L3	AGTCTCACAAGACTAC-1	L2	L4	L5	L5	L5	L5	L5	L4	L4	ATCTCCCTGCAATCTA-1	L3	L3	L3	unmatch	L3	L3	unmatch	L3	L3
ATACAGGCCCTCCAAT-1	L3	L5	L6	L6	L5	L6	L5	L5	L5	AGTTTGGCACGGGTTG-1	L2	L6	L3	L2	L3	L3	L3	L3	L3	AGTACTCTTATGCCCA-1	L3	L3	L4	L3	L3	L3	L3	L3	L3	AGTCTGGACATCCTTG-1	L3	L4	L1	L1	L1	L1	L1	L1	L1	ATCTCGTGAGCGAAAC-1	L6	L6	L4	L4	unmatch	unmatch	unmatch	L4	L4
ATACCACGGGCAACTT-1	L3	L6	L5	L6	L4	L5	L5	L5	L5	AGTTTGGCCAGACCTA-1	L2	L6	L3	L5	L5	L5	L5	L5	L5	AGTAGAAGGCGCCTCA-1	L3	L3	L5	L5	L4	L5	L5	L5	L5	AGTCTTCTCCTCAAAT-1	L2	L1	L1	L1	L1	L1	L1	L1	L1	ATCTGACATGGAAGGA-1	WM	L5	WM	WM	WM	L6	L6	WM	L6
ATACCAGCAAATTGCT-1	L3	L3	L1	L1	L1	L1	L1	L1	L1	ATAAACCATTGGACGG-1	L2	L4	L1	L1	L1	WM	L1	L1	L1	AGTAGCGTGAACGAAC-1	L3	L3	unmatch	L2	L3	L3	L2	L2	L3	AGTCTTTAAAGTGTCC-1	L2	L5	L5	L5	L3	L4	L3	L3	L3	ATCTGATAGTGTCTTA-1	L6	unmatch	unmatch	L3	L3	WM	WM	L2	L3
ATACCAGGCTAATAGA-1	L3	L1	L1	L1	L1	L1	L1	L1	L1	ATAAACGGACCCGTAA-1	L2	L6	L4	L4	L5	L4	L4	L4	L4	AGTAGCTAGACGCCGA-1	L3	L4	L3	L3	L3	L4	L3	L4	L3	AGTGAACAAACTTCTC-1	L2	L1	L1	L1	L1	L1	unmatch	L1	L1	ATCTGCACCTCTGCGA-1	L6	L4	L3	L3	unmatch	unmatch	unmatch	L2	L2
ATACCAGGTGAGCGAT-1	L1	L3	L1	WM	L1	L1	L1	L1	L1	ATAAACGTTGCACCAC-1	L2	L5	L5	L4	L3	L4	L4	L4	L3	AGTAGGAAGGAAGTTG-1	L3	L2	L2	L2	L2	L3	L2	L3	L3	AGTGAAGATGGTGTCC-1	L3	L2	L4	L2	unmatch	unmatch	L3	L3	L3	ATCTGCTGTTATCGCC-1	WM	WM	unmatch	WM	WM	unmatch	L6	WM	WM
ATACCGTCATCCATAA-1	L3	L1	L1	L1	L1	L1	L1	L1	L1	ATAAAGGCTCGGTCGT-1	L2	L4	L3	L2	L4	L3	L4	L4	L4	AGTAGGTAACATACAT-1	L3	L2	L1	L1	L1	L1	L1	L2	L1	AGTGACCTACTTTACG-1	L3	L1	L4	L3	L3	L3	L3	L3	L3	ATCTGGGCTGTTCTTG-1	L3	L6	WM	L5	L6	L6	L6	L6	L6
ATACCTAACCAAGAAA-1	L3	L5	L5	L5	L5	L5	L5	L5	L5	ATAAAGGTCAAGTACG-1	L2	L1	L1	L1	L1	WM	L1	L1	L1	AGTATAATACTAGGCA-1	L3	L2	L2	L2	L2	L2	L2	L2	L2	AGTGACTGTGACACAA-1	L6	L5	L5	L3	L5	L5	L5	L6	L6	ATCTGGTTAAGACTGT-1	L6	L3	unmatch	unmatch	L3	L3	L3	L3	L3
ATACGACAGATGGGTA-1	L3	L1	L2	L2	L2	L2	L2	L2	L3	ATAAATATTAGCAGCT-1	L2	L4	L4	L4	L5	L5	L5	L5	L5	AGTATACACAGCGACA-1	L3	L3	L5	L5	L4	L5	L5	L5	L5	AGTGAGACTTCCAGTA-1	L2	L5	L1	L1	L1	L1	L1	L1	L1	ATCTGTAATTGTACCC-1	L6	L3	unmatch	unmatch	L3	L3	L3	L3	L3
ATACGCCGATCTACCG-1	L1	L1	L1	L1	L1	L1	L1	L1	L1	ATAACGCCGGAGGGTC-1	L2	L3	L2	L2	L2	L3	L3	L3	L3	AGTATCCATAATAACG-1	L3	L1	L2	L2	L2	L1	L2	L2	L2	AGTGAGCCTCGCCGCC-1	L2	L2	unmatch	L2	L2	L2	L2	L2	L3	ATCTTATCGCACACCC-1	L6	WM	L5	L5	L6	L6	L6	L6	L6
ATACGCCGGCGAAACC-1	L3	L3	L4	L3	L3	L3	L3	L3	L3	ATAACGGAGTCCAACG-1	L2	L3	L2	L3	L2	L2	L3	L3	L3	AGTATGCTGGAGACCA-1	L6	L4	L5	L5	L4	L5	L5	L5	L5	AGTGAGGGTTTCTGAC-1	L2	L2	L3	L4	unmatch	L3	L3	L3	L3	ATCTTGACCTGCAACG-1	L6	L4	L3	unmatch	L4	L4	L4	L3	L3
ATACGGAACGTCGTTT-1	L3	WM	WM	WM	WM	L1	L4	WM	L6	ATAACGTTACCTCCAC-1	L2	L2	L2	L3	L2	L2	L2	L2	L3	AGTATTTGGCACGACC-1	L3	L4	L3	L5	L4	L4	L5	L4	L4	AGTGAGTCGAATTAAC-1	L2	L3	L4	L5	L3	L4	L3	L3	L3	ATCTTGACTTGTCCAA-1	L2	L3	L3	L3	unmatch	unmatch	unmatch	L2	L2
ATACGGGTTTCGATTG-1	L1	L3	L2	L2	L2	L2	L2	L2	L2	ATAAGCAAACACCGAG-1	L2	L3	L2	L3	L2	L2	L2	L2	L3	AGTCAAATGATGTGAT-1	L6	L3	WM	L5	L6	L5	L6	L6	L6	AGTGATAACCTGCGCG-1	L2	L3	L3	L5	L3	unmatch	L3	L3	L3	ATCTTTCGTATAACCA-1	L1	WM	unmatch	L3	unmatch	WM	unmatch	L1	L1
ATACGGTGAAGATGCA-1	L3	L5	L5	L6	L5	L5	L5	L5	L5	ATAAGGTGGAGAACAT-1	L2	L5	L5	L2	L5	L3	L4	L4	L4	AGTCAACACCACCATC-1	L3	L1	L3	L4	L2	L3	L3	L3	L3	AGTGATATGAGTAGTT-1	L2	L3	L4	L5	L3	L3	L3	L3	L3	ATGAAGCCAAGGAGCC-1	L6	L4	L3	unmatch	L4	L4	L3	L3	L3
ATACGTACTTAGCCAC-1	L3	WM	L5	L6	L5	L6	L3	L5	L5	ATAAGTACCCGATTGT-1	L2	L2	L2	L2	L2	L2	L2	L2	L3	AGTCAAGATGACACTT-1	L3	L3	unmatch	L2	L3	L2	L2	L2	L3	AGTGATTCAAGCAGGA-1	L2	L1	L1	L1	L1	L1	L1	L1	L1	ATGACGCCGGCTCTAA-1	L2	L3	L3	unmatch	L3	L3	L3	L3	L3
ATACGTCCACTCCTGT-1	L3	L5	L4	L3	L3	L4	L3	L3	L3	ATAAGTAGGATTCAGA-1	L2	L1	L1	L1	L1	L1	L1	L1	L1	AGTCACTAGCTCTCGA-1	L3	unmatch	L2	L3	L3	L2	L2	L2	L3	AGTGCACGCTTAAGAA-1	L2	L1	unmatch	L2	unmatch	L2	L2	L3	L2	ATGACGCGTTCTATCC-1	L6	WM	L5	L5	L5	L6	L6	L5	L5
ATACGTTATGCACGGA-1	L3	L5	L5	L5	L5	L5	L5	L6	L6	ATAAGTAGGGCGACTC-1	L2	L2	L6	L5	L3	L2	L2	L2	L3	AGTCACTCCGCCTCAT-1	L3	L2	L1	L1	L2	L1	L1	L2	L2	AGTGCGTAGCTCGTAA-1	L2	L3	L3	L3	L3	L3	L3	L3	L3	ATGACTATCAGCTGTG-1	L6	L5	WM	WM	WM	L6	L6	WM	L6
ATACTACCCGTACCAC-1	L3	L5	L6	L6	L5	L4	L3	L5	L4	ATAAGTTACCGCGACG-1	L6	L5	L5	L4	L5	L5	L5	L4	L5	AGTCAGCCACCGCCTG-1	L3	L1	L1	L1	L1	L1	L1	L1	L1	AGTGCTAAACACAGCA-1	L2	L3	L3	L5	L3	unmatch	L3	L3	L3	ATGACTATGCGACATT-1	L6	WM	L5	L5	L5	L5	L5	L5	L4
ATACTAGCATGACCCT-1	L3	L3	L2	L2	L2	L3	L2	L3	L3	ATAATACCGTTAGCCG-1	L2	L3	L3	L3	L4	L3	L3	L3	L3	AGTCCAGCGGGTACGT-1	L6	L1	L1	L1	L2	L1	L2	L2	L1	AGTGCTTGCACGAATA-1	L3	L4	L1	L1	L1	L1	unmatch	L1	L1	ATGAGGAGTGTTAATC-1	L6	L4	L6	unmatch	L4	L4	L4	L3	L3
ATACTCTCGCCACTCT-1	L3	L3	L2	L2	L2	L3	L2	L3	L3	ATAATAGCTGTTGAAT-1	L2	L6	L4	L5	L5	L3	L4	L4	L4	AGTCCATTGGCTGATG-1	L6	unmatch	L1	L6	unmatch	L6	unmatch	L1	L1	AGTGGCCCGCAAATGG-1	L2	L3	L4	L5	L3	L4	L3	L3	L3	ATGAGGGCAGCGGCTA-1	L6	unmatch	unmatch	L3	unmatch	unmatch	unmatch	L2	L3
ATACTGCCTTACACCG-1	L3	L5	L5	L5	L5	L6	L5	L5	L5	ATAATAGTGTAGGGAC-1	L2	L6	L4	L2	L4	L3	L3	L3	L3	AGTCCCGCCTTTAATT-1	L3	L2	L2	L2	L2	L2	L2	L3	L3	AGTGGCGGCAATTTGA-1	L2	L2	L2	L2	L2	L2	L2	L2	L2	ATGATCGGGAATAGAC-1	L6	L3	L3	unmatch	L3	L3	L3	L3	L3
ATACTTGTTCTCGAGC-1	L3	L6	L6	L6	L5	L5	L5	L5	L5	ATAATCTTGGAGAACC-1	L6	L5	L5	L5	L5	L5	L5	L5	L5	AGTCCCTCGCAGAAAG-1	L3	L2	L2	L3	L2	L3	L2	L3	L3	AGTGGCGTCTGAAGGT-1	L2	L3	L4	L5	L3	L4	L3	L3	L3	ATGATGCAATGGTACA-1	L6	L5	L5	L5	L5	L5	L5	L5	L5
ATAGACAACGGGACCT-1	L3	L3	L2	L2	L2	L2	L2	L2	L2	ATAATTAGCTAAGTAG-1	L2	WM	L4	L5	L5	L5	L5	L5	L5	AGTCGAATTAGCGTAA-1	L3	L4	L5	L3	L4	L4	L5	L4	L4	AGTGGCTCCGTCGGCC-1	L2	L1	L4	L4	L3	L3	L3	L3	L3	ATGCACGCGCTGTTCA-1	L6	L4	L5	L5	L5	L5	L5	L5	L5
ATAGACGAAGAGAAAG-1	L3	L6	L3	L6	L4	L3	L3	L4	L4	ATACAGGCCCTCCAAT-1	L2	L5	L5	L5	L5	L5	L4	L4	L4	AGTCGACGGTCTCAAG-1	L3	unmatch	L1	L1	unmatch	L6	unmatch	L1	L1	AGTGGTGTTACCCGTG-1	L2	L5	L4	L5	L5	L5	L5	L4	L4	ATGCACTACCGCATTG-1	L6	unmatch	WM	unmatch	L4	L4	L4	L3	L3
ATAGAGTACTGGGACA-1	L3	L3	L4	L3	L3	L3	L3	L3	L3	ATACCACGGGCAACTT-1	L2	L5	L4	L4	L4	L3	L4	L5	L4	AGTCGGCCCAAACGAC-1	L3	L1	L1	L1	L1	L1	L1	L1	L1	AGTGGTTGCGTATAGG-1	L2	L2	L3	L2	unmatch	L3	L3	L3	L3	ATGCATGATCCAGGAT-1	L6	L4	L4	unmatch	unmatch	L4	unmatch	L3	L3
ATAGAGTTATCAACTT-1	L3	L3	L2	L2	L2	L2	L2	L2	L3	ATACCAGCAAATTGCT-1	L2	L1	L1	L1	L1	WM	L1	L1	L1	AGTCGGCTCAACTTTA-1	L3	L4	L3	L4	L4	L4	L5	L4	L4	AGTGTATTGCGCATTG-1	L2	L2	L4	L2	L2	L2	L3	L2	L3	ATGCATTCCGTGATGG-1	L6	L3	unmatch	unmatch	L3	WM	L3	L2	L2
ATAGATTTGCAGTCGG-1	L3	L1	L1	L1	L1	L1	L1	L1	L1	ATACCAGGCTAATAGA-1	L2	L1	L1	L1	L1	WM	L1	L1	L1	AGTCGGTTGCGTGAGA-1	L3	L3	L1	L6	unmatch	L6	unmatch	L1	L1	AGTGTGCTAAGATCGC-1	L2	L1	L1	L1	L1	L1	L1	L1	L1	ATGCCAATCGCTCTGC-1	L6	unmatch	L3	L3	unmatch	unmatch	unmatch	L2	L2
ATAGCAACTAGGGAAG-1	L3	L5	L5	L5	L5	L6	L5	L5	L5	ATACCAGGTGAGCGAT-1	L1	L1	L1	L1	L1	WM	L1	L1	L1	AGTCGTATAAAGCAGA-1	L3	L3	L3	L4	L3	L4	L3	L3	L3	AGTGTGGTCTATTGTG-1	L2	L2	L1	L1	L1	L1	L1	L1	L1	ATGCCATTTGCGACCA-1	L6	unmatch	L4	L4	L4	unmatch	L4	L4	L3
ATAGCCTCAGTACCCA-1	L3	L6	L3	L3	L3	L1	L4	L3	L3	ATACCGTCATCCATAA-1	L2	L1	L1	L1	L1	L1	L1	L1	L1	AGTCGTCGACCACCAA-1	L3	L3	unmatch	L3	L3	L3	L3	L3	L3	AGTTAAACACTTGCGA-1	L2	L4	L4	L4	L2	L3	L3	L3	L3	ATGCCGGTCTTGCATA-1	L3	L4	L3	unmatch	L3	L3	L3	L3	L3
ATAGCTGCTCTTGTTA-1	L3	L5	L6	L4	L3	L3	L3	L3	L3	ATACCTAACCAAGAAA-1	L2	WM	L5	L4	L5	L5	L5	L5	L5	AGTCGTGGGCATTACG-1	L3	L4	L3	L4	L4	L4	L5	L3	L4	AGTTAAGCGGTCCCGG-1	L2	L2	L2	L2	L2	L2	L2	L3	L3	ATGCCGGTTGATGGGA-1	L3	L3	L3	unmatch	L3	L3	L3	L3	L3
ATAGGAATCTAAGCTT-1	L3	L3	L2	L2	L2	L2	L2	L2	L2	ATACGAAGGCTTTCCA-1	L2	L3	L6	L4	L3	L2	L2	L3	L3	AGTCTAAAGTATACTC-1	L3	L2	L2	L2	L2	L2	L2	L3	L2	AGTTAAGTCAACCGCT-1	L2	L4	L5	L5	L5	L3	L3	L4	L3	ATGCGACAATTGGTCC-1	L6	unmatch	L4	L3	unmatch	unmatch	unmatch	L2	L2
ATAGGCGGCTATAGAA-1	L3	L4	L5	L6	L4	L5	L5	L5	L5	ATACGACAGATGGGTA-1	L2	L6	L2	L2	L3	L2	L3	L3	L3	AGTCTCACAAGACTAC-1	L3	L4	L5	L5	L4	L5	L5	L4	L4	AGTTACCCTTAAGACT-1	L2	L2	L2	L2	L2	L2	L2	L2	L2	ATGCGACAGTCCCATT-1	L6	L4	L4	unmatch	L4	L3	L4	L3	L3
ATAGGCTAGCTTCGCA-1	L3	L3	L1	L1	L1	L1	L1	L2	L2	ATACGAGGTTTGTAAG-1	L2	L5	WM	WM	L6	WM	L6	WM	WM	AGTCTGGACATCCTTG-1	L6	L1	L1	L1	L1	L1	L1	L1	L1	AGTTACCGCACATGGT-1	L2	L2	L2	L2	L2	L2	L2	L2	L2	ATGCGAGTCCCACCAC-1	L6	WM	L3	unmatch	L4	unmatch	L4	L3	L4
ATAGGGATATCCTTGA-1	L3	L3	L2	L2	L2	L2	L2	L2	L3	ATACGCCGATCTACCG-1	L2	L4	L1	L1	L1	L6	L1	L1	L1	AGTCTTCTCCTCAAAT-1	L3	L1	L1	L6	L1	L1	unmatch	L2	L1	AGTTACTCTATCGTGG-1	L2	L2	L2	L2	L2	L2	L2	L3	L3	ATGCTCAGTGTTGCAT-1	L6	L3	L3	unmatch	L3	L4	L3	L3	L3
ATAGGTTGGGCAGATG-1	L3	L3	L3	L3	L3	L3	L3	L3	L3	ATACGCCGGCGAAACC-1	L2	L3	L3	L3	L4	L3	L3	L3	L3	AGTCTTTAAAGTGTCC-1	L3	L4	L3	L5	L4	L4	L3	L4	L4	AGTTATTCAGACTGTG-1	L2	L3	L4	L5	L3	L4	L3	L3	L3	ATGCTCTGGCGCGGTA-1	L6	WM	L5	L5	L6	L6	L6	L6	L6
ATAGTCTTTGACGTGC-1	L3	L3	L1	L1	L1	L1	L1	L1	L1	ATACGGAACGTCGTTT-1	L2	L5	WM	WM	L6	WM	L6	WM	WM	AGTGAACAAACTTCTC-1	L3	unmatch	L1	L6	unmatch	L6	unmatch	L1	L1	AGTTCACCGGTTGGAC-1	L3	L1	L1	L1	L1	L1	L1	L1	L1	ATGCTTAGGAGTTGAT-1	L6	L6	L6	L5	L5	L5	L5	L5	L5
ATAGTGAAGCGTTCTC-1	L3	L5	L3	L6	L4	L3	L5	L5	L4	ATACGGGTTTCGATTG-1	L2	L1	L1	L1	L2	L1	L2	L2	L2	AGTGAAGATGGTGTCC-1	L3	L4	unmatch	L3	L3	L3	L3	L3	L3	AGTTCCTACAGAATTA-1	L2	L4	L1	L1	L2	L1	L1	L1	L1	ATGGAGCAGGCCGTGA-1	L3	L4	L4	unmatch	L4	L4	L4	L3	L3
ATAGTTCCACCCACTC-1	L3	L2	L2	L3	L2	L4	L6	L3	L3	ATACGGTGAAGATGCA-1	L2	L6	L3	L3	L5	L5	L5	L5	L5	AGTGACCTACTTTACG-1	L3	L1	L3	L3	L3	L3	L3	L3	L3	AGTTCCTATTTATGTT-1	L2	L2	L2	L2	L2	L2	L2	L3	L3	ATGGATCCGGCGTCCG-1	L6	L3	L3	unmatch	unmatch	L3	unmatch	L3	L3
ATATAAAGCGCTCGTG-1	L3	L5	L5	L5	L5	L6	L5	L5	L5	ATACGTACTTAGCCAC-1	L2	L5	L5	L4	L5	L4	L4	L4	L4	AGTGACTGTGACACAA-1	L3	L1	L5	L5	L6	L5	L6	L5	L6	AGTTCTGCGTTGTATC-1	L2	L5	L1	L1	L1	L1	L1	L1	L1	ATGGATTGACCAAACG-1	L6	L3	L4	unmatch	L4	L4	L3	L3	L3
ATATAAATGTAGCTGC-1	L3	L5	L6	L5	L5	L6	L5	L5	L4	ATACGTCCACTCCTGT-1	L2	L4	L4	L3	L3	L3	L4	L3	L3	AGTGAGACTTCCAGTA-1	L3	L1	L1	L1	L1	L6	L1	L1	L1	AGTTGACATCGGCTGG-1	L1	L2	L1	L1	L2	L1	L2	L2	L2	ATGGCAGCATTACGAT-1	L6	L5	WM	L5	L6	L6	L6	L6	L6
ATATAACACGGGCGCA-1	L3	WM	L6	L6	L5	L6	L5	L5	L5	ATACGTTATGCACGGA-1	L2	L2	L5	L4	L5	L5	L5	L5	L5	AGTGAGCCTCGCCGCC-1	L5	L2	L1	L6	L1	L1	L1	L1	L2	AGTTGACGGTCCTTGC-1	L2	L3	L5	L5	L3	L4	L3	L4	L4	ATGGCGGAATAGTCGC-1	L6	L4	unmatch	L3	unmatch	unmatch	unmatch	L2	L2
ATATACGCTCGTGACG-1	L3	L5	L5	L6	L5	L6	L5	L5	L5	ATACTACCCGTACCAC-1	L2	L2	L5	L4	L3	L4	L4	L4	L4	AGTGAGGGTTTCTGAC-1	L3	L5	L2	L2	L2	L3	L2	L2	L3	AGTTGCGGTCCTCAAC-1	WM	WM	WM	WM	WM	WM	WM	WM	WM	ATGGCTGGAAATGGCC-1	L6	unmatch	L3	L3	unmatch	unmatch	unmatch	L2	L3
ATATCAACCTACAGAG-1	L3	L2	L2	L3	L2	L4	L6	L3	L3	ATACTAGCATGACCCT-1	L2	L3	L2	L3	L2	L2	L3	L3	L3	AGTGAGTCGAATTAAC-1	L3	L3	L4	L4	L3	L4	L3	L3	L3	AGTTGCTGACTGATAT-1	L2	L4	L1	L1	L1	L1	L1	L1	L1	ATGGGAACGGAAGCGG-1	L3	L4	L3	L3	L3	unmatch	L3	L2	L3
ATATCGGTAGGGAGAT-1	L3	L2	L2	L3	L2	L4	L6	L3	L3	ATACTCTCGCCACTCT-1	L2	L3	L2	L2	L2	L2	L3	L3	L3	AGTGATAACCTGCGCG-1	L3	L3	L3	L3	L3	L3	L3	L3	L3	AGTTGGCAAGGCTAGA-1	L3	L3	L4	L4	L3	L4	L3	L3	L3	ATGGGACCTGCTGAAC-1	L6	L6	L5	L5	L6	L6	L6	L6	L6
ATATCGTGCCAGACCC-1	L3	L1	L1	L1	L1	L1	L1	L1	L1	ATACTGCCTTACACCG-1	L2	L6	L5	L4	L5	L4	L4	L4	L4	AGTGATATGAGTAGTT-1	L3	L4	L3	L4	L3	L3	L3	L3	L3	AGTTTATGTAAAGACA-1	L3	L3	L2	L2	unmatch	unmatch	L3	L3	L3	ATGGGCCTCGGCCTCT-1	L6	L6	L5	L4	L5	unmatch	L4	L4	L4
ATATCGTTCCTCGAAC-1	L3	WM	L5	L6	L5	L4	L5	L5	L4	ATACTTGTTCTCGAGC-1	L2	WM	L3	L2	L4	L5	L5	L4	L4	AGTGATTCAAGCAGGA-1	L3	L2	L1	L6	L1	L1	L1	L1	L1	AGTTTCGCAGGTCGGA-1	L3	L2	L2	L2	L2	L2	L2	L3	L3	ATGGGTGTATACCTCC-1	L6	WM	WM	L5	L6	L6	L6	L6	L6
ATATCTCCCTCGTTAA-1	L3	L1	L1	L1	L1	L1	L1	L1	L1	ATAGACAACGGGACCT-1	L2	L3	L1	L3	L2	L1	L2	L2	L2	AGTGCACGCTTAAGAA-1	L3	L3	L2	L2	L3	L2	L2	L2	L2	AGTTTGCACCTGCCTC-1	L2	L3	L5	L5	L3	L4	L3	L3	L3	ATGGTCGCGTGGTTTC-1	L6	L6	L4	L4	L4	unmatch	L4	L4	L4
ATATCTTAGGGCCTTC-1	L3	L3	L3	L6	L3	L3	L3	L3	L3	ATAGACGAAGAGAAAG-1	L2	L3	L3	L4	L4	L3	L4	L4	L4	AGTGCGTAGCTCGTAA-1	L3	L3	L3	L4	L4	L4	L3	L3	L3	AGTTTGGCACGGGTTG-1	L2	L1	L1	L1	L1	L1	L1	L1	L1	ATGGTGCTCAAAGCCA-1	L6	L3	unmatch	unmatch	L3	unmatch	L3	L3	L3
ATATGGGATAGCAACT-1	WM	WM	WM	WM	WM	WM	WM	WM	WM	ATAGAGTACTGGGACA-1	L2	L3	L3	L2	L4	L3	L3	L3	L3	AGTGCTAAACACAGCA-1	L3	L3	L4	L3	L3	L3	L3	L3	L3	AGTTTGGCCAGACCTA-1	L2	L4	L4	L5	L3	L3	L3	L4	L4	ATGTAAGGCTGCTCTT-1	L3	L3	L3	L3	unmatch	unmatch	unmatch	L3	L2
ATATGTCTAGAGCGTG-1	L3	L5	L6	L6	L5	L5	L5	WM	L6	ATAGAGTTATCAACTT-1	L2	L1	L1	L3	L1	L1	L1	L2	L2	AGTGCTTGCACGAATA-1	L1	unmatch	L1	L6	unmatch	L1	L1	L1	L1	ATAAACGGACCCGTAA-1	L2	L3	L4	L3	L3	L3	L3	L3	L3	ATGTACGATGACGTCG-1	WM	WM	unmatch	WM	WM	L6	L6	WM	WM
ATATGTCTCCCTAGCC-1	L3	L2	L2	L2	L2	L4	L6	L3	L3	ATAGATTTGCAGTCGG-1	L2	L1	L1	L1	L1	WM	L1	L1	L1	AGTGGCCCGCAAATGG-1	L6	L3	L3	L5	L4	L4	L5	L4	L4	ATAAACGTTGCACCAC-1	L3	L3	unmatch	L2	unmatch	L2	L2	L2	L2	ATGTAGCGCGCGTAGG-1	L6	WM	unmatch	WM	WM	WM	WM	WM	WM
ATATGTGCACAAACCA-1	L3	L2	L2	L2	L2	L2	L2	L2	L3	ATAGCAACTAGGGAAG-1	L2	L5	L5	L5	L5	L4	L5	L4	L4	AGTGGCGGCAATTTGA-1	L3	L2	L2	L2	L2	L2	L2	L2	L2	ATAAAGGCTCGGTCGT-1	L2	L3	unmatch	L2	L2	L2	L2	L2	L2	ATGTGAAAGCCTAATG-1	L6	L5	L5	L5	L5	L5	L5	L5	L5
ATATTCAGTTAAACCT-1	L3	L4	L5	L5	L4	L5	L5	L5	L5	ATAGCCATAACAGTCA-1	WM	L5	L6	WM	L5	L6	L5	L5	L5	AGTGGCGTCTGAAGGT-1	L3	L3	L4	L4	L3	L4	L3	L4	L3	ATAAAGGTCAAGTACG-1	L3	L5	L3	L3	unmatch	unmatch	L3	L3	L3	ATGTGCATCCGACGCA-1	L6	L3	L3	unmatch	L3	L3	L3	L3	L3
ATATTCCACATAGTGA-1	L3	L5	L4	L5	L5	L4	L3	L4	L4	ATAGCCTCAGTACCCA-1	L2	L4	L3	L2	L4	L3	L4	L4	L4	AGTGGCTCCGTCGGCC-1	L3	L4	L3	L4	L4	L4	L3	L4	L3	ATAAATATTAGCAGCT-1	L2	L3	L3	L4	L3	L3	L3	L3	L3	ATGTGGACATCTTGAT-1	L6	L6	L5	L5	L5	L5	L5	L5	L5
ATATTCCCACAGGTCA-1	L1	L3	L1	L1	L2	L1	L1	L1	L1	ATAGCTGCTCTTGTTA-1	L2	L4	L4	L2	L4	L3	L4	L4	L4	AGTGGTGTTACCCGTG-1	L3	L5	L3	L4	L4	L4	L5	L5	L5	ATAACGCCGGAGGGTC-1	L1	L1	L1	L1	L1	L1	L1	L1	L1	ATGTGTAGTTTAGTCA-1	L6	L3	unmatch	L3	L3	unmatch	L3	L3	L3
ATATTGCTGTCAAAGT-1	L3	L6	L4	L3	L3	L3	L3	L3	L3	ATAGGAATCTAAGCTT-1	L2	L1	L2	L3	L2	L2	L2	L3	L3	AGTGGTTGCGTATAGG-1	L3	L4	L3	L3	L3	L4	L3	L4	L3	ATAACGGAGTCCAACG-1	L2	L2	unmatch	L1	L2	L1	L1	L1	L1	ATGTTACGAGCAATAC-1	L6	L3	L3	unmatch	L3	WM	L3	L3	L3
ATATTTAACCCTCAAG-1	L3	L6	L4	L3	L3	L3	L3	L3	L3	ATAGGCGGCTATAGAA-1	WM	L4	L4	L4	L5	L5	L5	L5	L5	AGTGTATTGCGCATTG-1	L3	L2	L2	L2	L2	L2	L2	L3	L3	ATAACGTTACCTCCAC-1	L3	L5	L4	L3	L3	unmatch	L3	L3	L3	ATGTTCCTGCCCACCT-1	L6	L6	unmatch	L6	L3	WM	L3	L2	L3
ATCAAACACTGTTCCA-1	L3	L5	L4	L3	L3	L4	L3	L3	L3	ATAGGCTAGCTTCGCA-1	L2	L1	L1	L1	L1	L1	L1	L1	L1	AGTGTGCTAAGATCGC-1	L3	unmatch	L1	L1	L1	L1	L1	L1	L1	ATAAGGTGGAGAACAT-1	L2	L3	L3	L2	unmatch	unmatch	L3	L3	L3	ATGTTCGTCGACCCAC-1	L6	unmatch	L6	unmatch	L4	L4	L4	L3	L3
ATCAAACGAAGGTTTG-1	L3	L5	L6	L6	L5	L5	L5	L6	L6	ATAGGGATATCCTTGA-1	L2	L3	L2	L2	L2	L2	L2	L2	L3	AGTGTGGTCTATTGTG-1	L3	L2	L1	L1	L2	L2	L1	L3	L2	ATAAGTAGGATTCAGA-1	L2	L2	L2	L2	L2	L2	L2	L2	L2	ATGTTGTAGTCTGTTT-1	L6	WM	WM	WM	WM	L6	L6	L6	WM
ATCAAGATCCCAGGAC-1	L3	WM	L6	WM	WM	WM	L5	WM	WM	ATAGGTTGGGCAGATG-1	L2	L3	L2	L3	L2	L3	L3	L3	L3	AGTTAAACACTTGCGA-1	L3	L2	L3	L4	L2	L3	L3	L3	L3	ATAAGTAGGGCGACTC-1	L1	L1	L1	L1	L1	L1	unmatch	L1	L1	ATGTTTCGGCCCGGAG-1	L6	L4	unmatch	L3	unmatch	WM	unmatch	L2	L2
ATCAATCTGGGCTGCA-1	L3	L6	L4	L3	L3	L3	L3	L3	L3	ATAGTCTTTGACGTGC-1	L2	L6	L1	WM	L1	WM	L1	L1	L1	AGTTAAGCGGTCCCGG-1	L3	L2	L2	L2	L2	L2	L2	L2	L2	ATAAGTTACCGCGACG-1	L2	L3	L3	L4	L3	L3	L3	L3	L3	ATGTTTGTAAGATCAT-1	L6	L5	L6	L4	L3	unmatch	L5	L3	L3
ATCACATTAGAATATC-1	L3	L3	L1	L1	L2	L1	L1	L2	L2	ATAGTGAAGCGTTCTC-1	L2	L4	L5	L4	L4	L3	L4	L4	L4	AGTTAAGTCAACCGCT-1	L3	L3	L5	L4	L4	L5	L5	L4	L4	ATAATACCGTTAGCCG-1	L2	L1	L1	L1	L1	L1	L1	L1	L1	ATTAAACATGCGGACC-1	L6	L5	L5	L5	L5	L5	L5	L5	L5
ATCACGTGCTAATTAA-1	L3	L4	L6	L5	L4	L5	L5	L5	L5	ATAGTTCCACCCACTC-1	L2	L2	L2	L2	L3	L2	L2	L3	L3	AGTTACCCTTAAGACT-1	L3	L4	unmatch	L2	L2	L2	L2	L2	L3	ATAATAGCTGTTGAAT-1	L2	L3	L4	L3	L3	L3	L3	L3	L3	ATTAATACTACGCGGG-1	L6	L3	L3	unmatch	unmatch	L3	unmatch	L2	L3
ATCACTTCATCCTCGC-1	L3	L3	L2	L2	L2	L2	L6	L3	L3	ATATAAAGCGCTCGTG-1	L2	L5	L5	L4	L5	L5	L5	L5	L5	AGTTACCGCACATGGT-1	L3	L4	unmatch	L3	L3	L2	L2	L3	L3	ATAATAGTGTAGGGAC-1	L2	L2	L1	L1	L1	L1	L1	L1	L1	ATTAATGAACCAGTCG-1	L6	L4	L3	unmatch	L3	L3	unmatch	L3	L3
ATCAGACGGCACGCCG-1	L3	L6	L5	L5	L4	L5	L5	L5	L5	ATATAAATGTAGCTGC-1	L4	L5	L5	L4	L5	L4	L4	L4	L4	AGTTACTCTATCGTGG-1	L3	L2	unmatch	L2	L2	L2	L2	L3	L3	ATAATCTTGGAGAACC-1	L2	L3	L3	L5	L3	L4	L3	L3	L3	ATTAATTCGGTCACTC-1	L6	L3	L3	unmatch	L3	L3	L3	L3	L3
ATCAGCCTCATGCTGC-1	L3	L5	L5	L5	L5	L4	L5	L5	L4	ATATAACACGGGCGCA-1	L2	L5	L5	L5	L5	L6	L5	L5	L5	AGTTATTCAGACTGTG-1	L3	L3	L3	L5	L4	L4	L5	L4	L4	ATAATTAGCTAAGTAG-1	L2	L3	L5	L5	L3	L4	L3	L4	L4	ATTACAACTACCGGCC-1	L6	L3	unmatch	L3	L3	unmatch	L3	L2	L2
ATCAGCTCGTCCACTA-1	L3	WM	L6	WM	L5	L5	L5	L6	L6	ATATACGCTCGTGACG-1	L2	L5	L5	L4	L5	L4	L4	L4	L4	AGTTATTGAAAGGTAA-1	L3	L2	unmatch	L2	L2	L3	L2	L3	L3	ATACAGGCCCTCCAAT-1	L2	L3	L3	L5	L3	L4	L3	L3	L3	ATTACATGTCAGTCTT-1	L4	L6	L4	L4	L4	unmatch	L4	L4	L4
ATCAGGTCGCCATTGC-1	L1	L1	L1	L1	L1	L1	L1	L1	L1	ATATCAACCTACAGAG-1	L2	L2	L2	L2	L3	L2	L2	L2	L3	AGTTCACCGGTTGGAC-1	L3	L1	L2	L1	L2	L2	L2	L3	L1	ATACCACGGGCAACTT-1	L2	L4	L3	L4	L3	L3	L3	L2	L3	ATTACCACACTGCCTG-1	L6	unmatch	L4	L4	unmatch	unmatch	unmatch	L4	L3
ATCAGTAGGCAGGGAT-1	L3	L3	L2	L2	L2	L2	L2	L3	L2	ATATCGGTAGGGAGAT-1	L2	L5	L6	L5	L3	L2	L3	L2	L3	AGTTCCTACAGAATTA-1	L3	L1	L2	L2	L2	L2	L2	L2	L2	ATACCAGCAAATTGCT-1	L2	L2	L2	L2	L2	unmatch	L2	L3	L3	ATTACGACTCCACAGT-1	L6	unmatch	unmatch	L3	unmatch	WM	unmatch	L1	L1
ATCATAGCCCTATGTA-1	L3	L5	L5	L5	L5	L6	L5	L5	L5	ATATCGTGCCAGACCC-1	L2	L2	L1	L3	L1	WM	L1	L1	L1	AGTTCCTATTTATGTT-1	L3	L4	unmatch	L3	L2	L3	L3	L3	L3	ATACCAGGCTAATAGA-1	L2	L2	L2	L2	L2	L2	L2	L3	L3	ATTACGCGCTGGCAGG-1	L6	L4	L5	L4	L4	L4	L4	L4	L4
ATCATCCAATATTTGT-1	L3	L5	L3	L6	L4	L3	L3	L5	L4	ATATCGTTCCTCGAAC-1	L2	L6	L5	L4	L5	L4	L4	L4	L4	AGTTCTGCGTTGTATC-1	L3	L1	L1	L1	L1	L1	L1	L1	L1	ATACCGTCATCCATAA-1	L2	L3	L4	L3	unmatch	unmatch	L3	L3	L3	ATTACTAGCCTCTTGC-1	L6	L4	unmatch	unmatch	L3	WM	L3	L3	L3
ATCATCTGCCCAGTGT-1	L1	L3	L1	L1	L1	L1	L1	L2	L2	ATATCTCCCTCGTTAA-1	L2	L1	L1	L1	L1	L1	L1	L1	L1	AGTTGACATCGGCTGG-1	L1	L1	L1	L1	L1	L1	L1	L1	L1	ATACCTAACCAAGAAA-1	L2	L3	L4	L5	L3	L4	L3	L3	L3	ATTACTTACTGGGCAT-1	L6	L6	unmatch	L3	unmatch	unmatch	unmatch	L2	L2
ATCCAACGCAGTCATA-1	L3	L6	L4	L5	L3	L3	L3	L3	L3	ATATCTTAGGGCCTTC-1	L2	L3	L4	L2	L4	L3	L4	L3	L3	AGTTGACGGTCCTTGC-1	L3	L3	L3	L5	L4	L4	L5	L4	L4	ATACGAAGGCTTTCCA-1	L2	L4	unmatch	L2	L2	L1	L2	L3	L3	ATTAGATTCCTCAGCA-1	L6	unmatch	unmatch	L3	unmatch	WM	unmatch	L1	L1
ATCCAATGGAGGGTCC-1	L3	L4	L6	L5	L4	L5	L5	L5	L5	ATATGGGATAGCAACT-1	L6	WM	WM	WM	WM	WM	L6	WM	WM	AGTTGCGGTCCTCAAC-1	WM	WM	WM	WM	WM	WM	WM	WM	WM	ATACGAGGTTTGTAAG-1	L6	L3	L5	L6	L5	L5	L5	L6	L6	ATTAGATTGATAGCGG-1	L6	L4	unmatch	unmatch	L3	L3	L3	L3	L3
ATCCAATGGTACCGAA-1	L3	L6	L6	L5	L5	L5	L5	L5	L5	ATATGTCTAGAGCGTG-1	L2	L5	WM	WM	L6	WM	L6	WM	L6	AGTTGCTGACTGATAT-1	L3	L1	L1	L1	L1	L1	L1	L1	L1	ATACGCCGGCGAAACC-1	L2	L4	unmatch	L1	L2	L2	L2	L1	L1	ATTAGGCGATGCTTTC-1	L6	L4	L3	unmatch	L4	L4	L4	L3	L3
ATCCACATCGACAGAA-1	L3	L5	L6	L6	L5	L6	L5	L5	L5	ATATGTCTCCCTAGCC-1	L2	L2	L2	L3	L2	L2	L2	L2	L3	AGTTGGCAAGGCTAGA-1	L3	L3	L4	L5	L3	L4	L3	L4	L3	ATACGGAACGTCGTTT-1	L2	L5	L5	L3	L5	L5	L5	L5	L5	ATTATACTTTGCTCGT-1	L3	unmatch	L3	L3	unmatch	L3	unmatch	L3	L3
ATCCACGCTAAATGTT-1	L1	L1	L1	L1	L1	L1	L1	L1	L1	ATATGTGCACAAACCA-1	L2	L1	L2	L3	L2	L2	L2	L2	L3	AGTTTATGTAAAGACA-1	L3	L4	unmatch	L2	L3	L3	L2	L3	L3	ATACGGGTTTCGATTG-1	L2	L2	L2	L2	L2	L2	L2	L2	L2	ATTATAGCTACTTTAC-1	L2	unmatch	L3	L3	unmatch	unmatch	unmatch	L2	L2
ATCCACTTTCAGACTA-1	L3	L3	L2	L2	L2	L2	L2	L2	L3	ATATTCAGTTAAACCT-1	L2	L3	L3	L4	L5	L5	L5	L5	L5	AGTTTCGCAGGTCGGA-1	L3	L2	L2	L2	L2	L2	L2	L2	L2	ATACGGTGAAGATGCA-1	L2	L3	L3	L2	unmatch	L3	L3	L3	L3	ATTATCTCGACAGATC-1	L6	L4	unmatch	unmatch	L3	L3	L3	L3	L3
ATCCAGAGCAACAACC-1	L3	L5	L5	L5	L5	L5	L5	L5	L5	ATATTCCACATAGTGA-1	L2	L2	L5	L5	L5	L4	L4	L4	L4	AGTTTGCACCTGCCTC-1	L3	L3	L3	L4	L3	L4	L3	L4	L3	ATACGTACTTAGCCAC-1	L2	L3	L4	L3	L3	unmatch	L3	L3	L3	ATTATGAGACCCAATT-1	L6	L5	WM	L5	L5	L6	L5	L5	L5
ATCCAGGATTCGTGAA-1	L3	L4	L6	L6	L4	L3	L3	L4	L5	ATATTCCCACAGGTCA-1	L2	L3	L1	L1	L1	WM	L1	L1	L1	AGTTTGGCACGGGTTG-1	L3	unmatch	L1	L6	unmatch	L6	L1	L1	L1	ATACGTCCACTCCTGT-1	L2	L2	L1	L1	unmatch	L1	L2	L2	L2	ATTATGCCATAGGGAG-1	L6	L4	L3	unmatch	L3	L3	L3	L3	L3
ATCCCATTTCCGTGGG-1	WM	WM	L6	WM	WM	WM	WM	WM	WM	ATATTGCTGTCAAAGT-1	L2	L6	L3	L3	L4	L3	L3	L3	L3	AGTTTGGCCAGACCTA-1	L3	L4	L3	L4	L4	L4	L5	L3	L3	ATACGTTATGCACGGA-1	L2	L3	L5	L3	L3	L4	L3	L4	L4	ATTATTATGTCCGTCA-1	L6	L6	L5	L5	L6	L6	L6	L6	L6
ATCCTACCTAAGCTCT-1	L3	L5	L5	L5	L4	L5	L5	L5	L5	ATATTTAACCCTCAAG-1	L2	L2	L3	L3	L4	L3	L4	L3	L3	ATAAACCATTGGACGG-1	L3	L2	L2	L2	L2	L2	L2	L3	L3	ATACTACCCGTACCAC-1	L2	L3	unmatch	L2	unmatch	unmatch	L2	L3	L3	ATTCAACCATTTAAGG-1	L6	WM	L5	L4	L5	L5	L5	L5	L5
ATCCTGAATCGCTGCG-1	L3	L4	L5	L5	L4	L5	L5	L5	L5	ATCAAACACTGTTCCA-1	L2	L2	L6	L3	L3	L3	L3	L3	L3	ATAAACGGACCCGTAA-1	L3	L4	L3	L3	L3	L3	L3	L3	L3	ATACTAGCATGACCCT-1	L2	L5	L1	L1	L1	L1	L1	L1	L1	ATTCACTGATGTTGGA-1	L6	WM	L5	L5	L6	L6	L6	L6	L6
ATCCTGCGTGGAATGG-1	L3	L5	L5	L5	L5	L5	L5	L5	L5	ATCAAACGAAGGTTTG-1	L2	L4	L4	L4	L5	L5	L5	L5	L5	ATAAACGTTGCACCAC-1	L3	L4	L2	L2	L3	L2	L2	L3	L3	ATACTCTCGCCACTCT-1	L2	L4	unmatch	L1	L2	L1	L2	L2	L2	ATTCAGGACCTATTTC-1	L6	L3	unmatch	L3	unmatch	unmatch	unmatch	L2	L2
ATCCTGCTGCAGATAG-1	L1	L3	L1	L1	L2	L1	L1	L2	L1	ATCAAAGAGCCGTGGT-1	L2	WM	L6	WM	L5	WM	WM	L6	L6	ATAAAGGCTCGGTCGT-1	L3	L4	L2	L2	L2	L2	L2	L3	L3	ATACTGCCTTACACCG-1	L2	L3	L3	L3	L3	unmatch	L3	L3	L3	ATTCAGTAGCAGGGTC-1	L6	L4	unmatch	unmatch	L4	L4	L4	L3	L3
ATCGACCCAATACAGA-1	L3	L4	L4	L5	L5	L3	L3	L4	L4	ATCAAGATCCCAGGAC-1	L2	WM	WM	WM	L6	WM	WM	WM	L6	ATAAAGGTCAAGTACG-1	L3	L3	L4	L3	L3	L3	L3	L3	L3	ATACTTGTTCTCGAGC-1	L3	L3	L3	L2	unmatch	L2	L3	L3	L3	ATTCATATACTGTCCA-1	L6	L4	L5	L5	L5	L5	L5	L5	L5
ATCGACTCTTTCCGTT-1	L3	L3	L2	L3	L2	L3	L2	L3	L3	ATCAATCTGGGCTGCA-1	L2	L3	L3	L3	L4	L3	L3	L3	L3	ATAAATATTAGCAGCT-1	L3	L3	L3	L4	L3	L3	L3	L3	L3	ATAGACAACGGGACCT-1	L3	L2	L1	L2	L2	L1	L2	L2	L2	ATTCATCGTTGAGGCA-1	L6	L6	L5	L5	L6	L6	L6	L6	L6
ATCGCACGATTGTTCA-1	L3	L6	L2	L2	L2	L2	L3	L3	L3	ATCAATGCCGTGGCTG-1	L2	WM	WM	WM	WM	WM	WM	WM	WM	ATAACGCCGGAGGGTC-1	L1	L1	L1	L1	L1	L1	L1	L1	L1	ATAGACGAAGAGAAAG-1	L2	L4	L2	L2	L2	L2	L2	L2	L2	ATTCCCACATAAACAA-1	L6	L4	L6	unmatch	L4	L4	L4	L3	L3
ATCGCACGCCGGGAGA-1	L3	L3	L3	L3	L3	L3	L3	L3	L3	ATCACATTAGAATATC-1	L2	L1	L1	L1	L1	L1	L1	L1	L1	ATAACGGAGTCCAACG-1	L3	L2	L1	L6	L1	L1	L1	L2	L1	ATAGAGTACTGGGACA-1	L2	L1	L1	L1	L1	L1	L1	L1	L1	ATTCCTAAGACGTGGA-1	L2	unmatch	L3	L3	unmatch	unmatch	unmatch	L2	L2
ATCGCCAGTCAACATT-1	L3	L5	L4	L3	L3	L4	L3	L3	L3	ATCACGTGCTAATTAA-1	L2	L4	L3	L4	L5	L5	L5	L5	L5	ATAACGTTACCTCCAC-1	L3	unmatch	L3	L3	L3	L3	L3	L3	L3	ATAGAGTTATCAACTT-1	L2	L2	L2	L2	L2	L1	L2	L2	L2	ATTCCTCCGCCAGTGC-1	L6	L4	L3	unmatch	L4	L4	L4	L3	L3
ATCGCTGCGTGCAGCA-1	L3	L1	L1	L1	L1	L1	L1	L1	L1	ATCACTTCATCCTCGC-1	L2	L3	L2	L3	L2	L2	L2	L3	L3	ATAAGCAAACACCGAG-1	L3	L2	L3	L3	L3	L3	L3	L3	L3	ATAGCAACTAGGGAAG-1	L2	L3	L3	L3	unmatch	unmatch	L3	L3	L3	ATTCCTTCCAGGCGGT-1	L2	L3	unmatch	L3	L3	WM	L3	L2	L3
ATCGGAGACAGACGGC-1	L3	L5	L5	L6	L5	L4	L3	L4	L4	ATCAGACGGCACGCCG-1	L2	L1	L3	L4	L5	L4	L5	L5	L5	ATAAGGTGGAGAACAT-1	L3	L4	L3	L4	L3	L3	L3	L3	L3	ATAGCCATAACAGTCA-1	L2	L5	L3	L5	L3	L4	L3	L3	L3	ATTCGACGCCGGGCCT-1	L6	L4	L4	unmatch	L4	L4	L4	L4	L4
ATCGGCAAGCAGTCCA-1	L3	L1	L1	L1	L1	L1	L1	L1	L1	ATCAGCCTCATGCTGC-1	WM	L5	L5	L5	L5	L4	L4	L4	L4	ATAAGTACCCGATTGT-1	L3	L3	L5	L3	L3	L3	L3	L3	L3	ATAGCCTCAGTACCCA-1	L2	L1	L1	L1	L1	L1	L1	L1	L1	ATTCGCAGAGGACACT-1	L6	unmatch	unmatch	L3	unmatch	WM	unmatch	L1	L1
ATCGGTTACCTAGTAA-1	L3	L6	L5	L5	L5	L5	L5	L5	L5	ATCAGCTCGTCCACTA-1	L2	L5	L4	L4	L5	L5	L5	L6	L6	ATAAGTAGGATTCAGA-1	L3	L2	L1	L2	L2	L6	L2	L2	L2	ATAGCTGCTCTTGTTA-1	L2	L1	L1	L1	L1	L1	unmatch	L1	L1	ATTCGTGCTATCTCTT-1	L3	unmatch	L4	L4	unmatch	unmatch	unmatch	L2	L3
ATCGTATTCCGAGAAC-1	L3	L5	L6	L5	L5	L5	L3	L5	L5	ATCAGGTCGCCATTGC-1	L2	L2	L1	L2	L1	L1	L1	L1	L1	ATAAGTAGGGCGACTC-1	L1	unmatch	L1	L6	unmatch	L6	unmatch	L1	L1	ATAGGCGGCTATAGAA-1	L2	L4	L4	L3	L3	L3	L3	L3	L3	ATTCTCGTCTCTTTAG-1	L6	L3	unmatch	unmatch	L3	L3	L3	L3	L3
ATCGTCCAATCGAGTC-1	L3	L4	L6	L3	L3	L3	L3	L3	L3	ATCAGTAGGCAGGGAT-1	L2	L3	L1	L2	L2	L1	L1	L2	L2	ATAAGTTACCGCGACG-1	L3	L3	L3	L3	L3	L3	L3	L3	L3	ATAGGCTAGCTTCGCA-1	L2	L2	unmatch	L2	L2	L2	L2	L2	L2	ATTCTGAGTATGAACT-1	L6	L4	L3	L3	L3	L3	L3	L3	L3
ATCGTTAGCTAGCGGA-1	L3	WM	L3	L6	L5	L4	L4	L4	L4	ATCATAGATCGACGAG-1	L2	WM	WM	WM	WM	WM	WM	WM	WM	ATAATACCGTTAGCCG-1	L1	L1	L1	L1	L1	L1	L1	L1	L1	ATAGGGATATCCTTGA-1	L2	L2	unmatch	L2	L2	L2	L2	L2	L2	ATTCTTCGTACTTATG-1	L6	L4	L3	L3	L3	unmatch	L3	L2	L3
ATCGTTCACTTTCGCC-1	L3	L1	L1	L1	L1	L1	L1	L1	L1	ATCATAGCCCTATGTA-1	L2	L5	L6	L4	L5	L4	L4	L4	L4	ATAATAGCTGTTGAAT-1	L3	L3	L4	L3	L3	L3	L3	L3	L3	ATAGGTTGGGCAGATG-1	L2	L1	L1	L1	L1	L1	L1	L1	L1	ATTGAAGATCTTAGTG-1	L6	L4	L4	unmatch	L4	L4	L4	L4	L4
ATCTAACGTCCCTATG-1	L3	L3	L1	L1	L3	L1	L4	L3	L3	ATCATCCAATATTTGT-1	L2	L6	L5	L4	L4	L3	L4	L4	L4	ATAATAGTGTAGGGAC-1	L3	L1	L1	L1	L1	L1	L1	L1	L1	ATAGTCTTTGACGTGC-1	L2	L2	L2	L2	L2	unmatch	L2	L3	L3	ATTGACCGGCGATGAC-1	L6	unmatch	unmatch	L3	unmatch	unmatch	unmatch	L2	L2
ATCTAATATCCTACGG-1	L3	L5	L5	L6	L5	L6	L5	L5	L5	ATCATCTGCCCAGTGT-1	L2	L2	L1	L2	L2	WM	L2	L3	L3	ATAATCTTGGAGAACC-1	L3	L3	L4	L4	L3	L4	L3	L4	L3	ATAGTGAAGCGTTCTC-1	L2	L5	L2	L2	unmatch	L2	L3	L3	L3	ATTGACGTAACTCGGT-1	L6	L3	unmatch	unmatch	L3	L3	L3	L2	L2
ATCTACCATCTGCTCC-1	L3	L5	L5	L6	L5	L6	L5	L6	L6	ATCCAACGCAGTCATA-1	L2	L2	L4	L2	L4	L3	L4	L3	L3	ATAATTAGCTAAGTAG-1	L3	L4	L3	L4	L4	L4	L5	L4	L4	ATAGTTCCACCCACTC-1	L2	L1	L1	L1	L1	L1	unmatch	L1	L1	ATTGATAGCAACGAGA-1	L6	L3	unmatch	L3	L3	WM	L3	L2	L3
ATCTAGCTTGTGAGGG-1	L3	WM	L6	WM	WM	L6	L5	L6	L6	ATCCAATGGAGGGTCC-1	L2	L4	L3	L4	L5	L5	L5	L5	L5	ATACAGGCCCTCCAAT-1	L3	L3	L4	L4	L3	L4	L3	L3	L3	ATATAAAGCGCTCGTG-1	L2	L3	L4	L5	L3	L4	L3	L3	L3	ATTGATGAGTCCTAAC-1	L6	unmatch	L3	L3	unmatch	unmatch	unmatch	L2	L2
ATCTCATAAACCTACC-1	L3	L3	L2	L2	L2	L2	L2	L3	L3	ATCCAATGGTACCGAA-1	L2	L4	L4	L3	L5	L5	L5	L4	L4	ATACCACGGGCAACTT-1	L3	L1	L3	L3	L3	L3	L3	L3	L3	ATATAAATGTAGCTGC-1	L2	L3	L4	L3	L3	unmatch	L3	L4	L3	ATTGCCTATTAGACCG-1	L6	L5	L6	L5	L6	L6	L6	L6	L6
ATCTCCCACGGAATAT-1	L3	WM	L5	L5	L5	L4	L3	L5	L4	ATCCACATCGACAGAA-1	L2	L6	L5	L4	L5	L5	L5	L5	L5	ATACCAGCAAATTGCT-1	L3	L2	L2	L2	L2	L2	L2	L3	L3	ATATAACACGGGCGCA-1	L2	L1	L3	L5	L3	L4	L3	L3	L3	ATTGCCTTTATGTTTG-1	L6	WM	WM	L5	L6	L6	L6	L6	L6
ATCTCCCTGCAATCTA-1	L3	L3	L1	L1	L1	L1	L1	L2	L2	ATCCACGCTAAATGTT-1	L2	L1	L1	L2	L1	WM	L1	L1	L1	ATACCAGGCTAATAGA-1	L3	L2	L2	L2	L2	L2	L2	L2	L2	ATATACATGTATGGTA-1	L2	L3	L4	L3	L5	L5	L5	L5	L5	ATTGCGATCAGTAACT-1	L4	L6	L5	L4	L5	L5	L4	L4	L4
ATCTCGTGAGCGAAAC-1	L3	L5	L4	L3	L3	L4	L3	L3	L3	ATCCACTTTCAGACTA-1	L2	L3	L2	L3	L2	L2	L2	L3	L3	ATACCAGGTGAGCGAT-1	L3	L2	L2	L2	L2	L3	L2	L3	L3	ATATACGCTCGTGACG-1	L3	L3	L3	L3	unmatch	unmatch	L3	L3	L3	ATTGCTGCTCCTCCAT-1	L6	L4	L4	unmatch	L4	L4	L4	L4	L4
ATCTGACATGGAAGGA-1	WM	WM	WM	WM	WM	WM	WM	WM	WM	ATCCAGAGCAACAACC-1	L2	L6	L5	L4	L5	L5	L5	L4	L5	ATACCGTCATCCATAA-1	L3	L2	unmatch	L3	L3	L3	L3	L3	L3	ATATAGAGTATTGGTC-1	WM	L5	WM	WM	L5	L5	L6	L6	L6	ATTGGATTACAGCGTA-1	L6	unmatch	L5	L5	L5	L5	L5	L5	L5
ATCTGATAGTGTCTTA-1	L3	L6	L3	L3	L3	L3	L3	L3	L3	ATCCAGGATTCGTGAA-1	L2	L6	L3	L4	L4	L4	L4	L4	L4	ATACCTAACCAAGAAA-1	L3	L3	L4	L4	L4	L4	L5	L4	L4	ATATCAACCTACAGAG-1	L2	L1	L1	L1	L1	L1	unmatch	L1	L1	ATTGGGAATATCTTGG-1	L6	L3	unmatch	unmatch	L3	L3	L3	L3	L3
ATCTGCACCTCTGCGA-1	L3	L3	L6	L2	L2	L2	L2	L3	L3	ATCCCATTTCCGTGGG-1	WM	WM	WM	WM	L6	WM	L6	WM	L6	ATACGAAGGCTTTCCA-1	L3	L1	L1	L6	L2	L6	L1	L1	L2	ATATCAATTCCAGCCT-1	L2	L5	L5	L3	L5	L5	L5	L6	L6	ATTGTACAACTCGGCT-1	L6	unmatch	L4	L4	unmatch	unmatch	unmatch	L2	L2
ATCTGCTGTTATCGCC-1	L3	L1	WM	WM	WM	L6	L4	L6	L6	ATCCTACCTAAGCTCT-1	L2	L3	L3	L4	L4	L3	L4	L4	L4	ATACGAGGTTTGTAAG-1	L3	L3	L5	L5	L6	L5	L5	L4	L6	ATATCGGTAGGGAGAT-1	L2	L1	L1	L1	L1	L1	unmatch	L1	L1	ATTGTCGCAATACCTT-1	L3	L3	L3	unmatch	L3	L3	L3	L3	L3
ATCTGGGCTGTTCTTG-1	L4	L5	L5	L5	L5	L5	L5	L5	L5	ATCCTGAATCGCTGCG-1	L2	L4	L4	L4	L5	L5	L5	L5	L5	ATACGCCGATCTACCG-1	L3	L1	L5	L4	L2	L5	L2	L5	L5	ATATCGTGCCAGACCC-1	L2	L3	unmatch	L2	unmatch	unmatch	L3	L3	L3	ATTGTTCAACGATCCG-1	L6	unmatch	L6	L4	unmatch	unmatch	unmatch	L3	L4
ATCTGGTTAAGACTGT-1	L3	L3	L2	L2	L2	L2	L2	L3	L3	ATCCTGCGTGGAATGG-1	L2	L5	L4	L2	L5	L3	L5	L4	L5	ATACGCCGGCGAAACC-1	L3	L2	L2	L2	L2	L2	L2	L2	L2	ATATCGTTCCTCGAAC-1	L2	L3	L3	L5	unmatch	unmatch	L3	L3	L3	ATTTAACTCGTATTAC-1	L6	L3	L6	unmatch	L3	L3	L3	L3	L3
ATCTGTAATTGTACCC-1	L3	L3	L2	L2	L2	L2	L2	L3	L3	ATCCTGCTGCAGATAG-1	L1	L1	L1	L1	L1	WM	L1	L1	L1	ATACGGAACGTCGTTT-1	L3	L4	L5	L5	L4	L5	L5	L4	L5	ATATCTCCCTCGTTAA-1	L3	L2	L2	L2	L2	L2	L2	L2	L3	ATTTACAGTTTACTGG-1	L6	L4	WM	unmatch	L4	L4	L4	L4	L3
ATCTTATCGCACACCC-1	L3	L5	L5	L5	L5	L6	L5	L5	L5	ATCGACCCAATACAGA-1	L2	L6	L3	L5	L4	L3	L4	L4	L4	ATACGGGTTTCGATTG-1	L3	L2	L1	L1	L2	L1	L1	L2	L2	ATATCTTAGGGCCTTC-1	L2	L2	unmatch	L1	L2	L2	L2	L2	L2	ATTTACTAAGTCCATT-1	L6	unmatch	L3	L3	unmatch	unmatch	unmatch	L3	L2
ATCTTGACCTGCAACG-1	L3	L6	L4	L6	L3	L3	L3	L3	L3	ATCGACTCTTTCCGTT-1	L2	L3	L2	L2	L2	L2	L3	L3	L3	ATACGGTGAAGATGCA-1	L3	L2	L3	L3	L3	L3	L3	L3	L3	ATATGGGATAGCAACT-1	L3	L5	L5	L5	L5	L5	L5	L5	L5	ATTTCATTATTTCGCG-1	L6	L4	unmatch	unmatch	L3	L3	L3	L3	L3
ATCTTGACTTGTCCAA-1	L3	L3	L1	L2	L2	L1	L1	L2	L2	ATCGCACGATTGTTCA-1	L2	L3	L2	L3	L2	L2	L2	L3	L3	ATACGTACTTAGCCAC-1	L6	L3	L4	L4	L3	L3	L3	L3	L3	ATATGTCTAGAGCGTG-1	L2	L3	L5	L5	L5	L5	L5	L5	L5	ATTTCCGGGTTCTGCG-1	L6	L5	L5	L5	L6	L6	L6	L6	L6
ATCTTTCGTATAACCA-1	L3	L1	L1	L1	L1	L1	L1	L1	L1	ATCGCACGCCGGGAGA-1	L2	L1	L4	L2	L4	L3	L4	L3	L3	ATACGTCCACTCCTGT-1	L3	L4	L2	L6	L3	L6	L2	L3	L3	ATATGTCTCCCTAGCC-1	L1	L1	L1	L1	L1	L1	unmatch	L1	L1	ATTTGCCTAGTTACGA-1	L6	L4	unmatch	L3	L3	unmatch	L3	L3	L3
ATGAAGCCAAGGAGCC-1	L3	L6	L4	L3	L3	L3	L3	L3	L3	ATCGCCAGTCAACATT-1	L2	L2	L4	L2	L3	L2	L3	L3	L3	ATACGTTATGCACGGA-1	L3	L3	L5	L4	L4	L4	L5	L4	L4	ATATTCAGTTAAACCT-1	L2	L2	L3	L4	L3	L3	L3	L5	L3	ATTTGCGCGAGTAGCT-1	L6	WM	WM	L5	L6	L6	L6	L6	L5
ATGAAGTGGACCCAGC-1	L3	L5	L6	L6	L5	L5	L5	L5	L5	ATCGCTGCGTGCAGCA-1	L2	L2	L1	L1	L1	L1	L1	L1	L1	ATACTACCCGTACCAC-1	L3	L3	unmatch	L3	L3	L3	L2	L3	L3	ATATTCCACATAGTGA-1	L2	L3	L3	L3	unmatch	unmatch	L3	L3	L3	ATTTGTCTTGGGAGCT-1	L6	L3	L3	unmatch	L4	L3	L4	L3	L3
ATGACGCCGGCTCTAA-1	L3	L3	L2	L2	L2	L2	L2	L2	L3	ATCGGAGACAGACGGC-1	L2	L5	L5	L5	L5	L4	L4	L4	L4	ATACTAGCATGACCCT-1	L3	L1	L1	L1	L1	L1	L1	L1	L1	ATATTCCCACAGGTCA-1	L2	L2	L2	L2	L2	L2	L2	L3	L2	ATTTGTTCCAGGGCTC-1	L6	L3	L3	unmatch	L3	L3	L3	L3	L3
ATGACGCGTTCTATCC-1	L3	L4	L6	L6	L5	L5	L5	L6	L6	ATCGGCAAGCAGTCCA-1	L2	L1	L1	L1	L1	L1	L1	L1	L1	ATACTCTCGCCACTCT-1	L6	L1	L1	L1	L1	L1	L1	L1	L1	ATATTGCTGTCAAAGT-1	L2	L5	L1	L1	L1	L1	L1	L1	L1	CAAACGAGTATCGCAG-1	L6	L5	L5	L5	L6	L5	L5	L5	L5
ATGACTATCAGCTGTG-1	WM	WM	WM	WM	WM	WM	WM	WM	WM	ATCGGTTACCTAGTAA-1	L2	WM	L4	L3	L5	L5	L5	L5	L5	ATACTGCCTTACACCG-1	L3	L3	L4	L4	L3	L4	L3	L3	L3	ATATTGGAGAGGCCTT-1	L2	L1	unmatch	L2	unmatch	L2	L2	L3	L2	CAAACGGTCGCACTTT-1	L3	L4	WM	unmatch	L4	L4	L4	L3	L3
ATGACTATGCGACATT-1	L3	L5	L4	L5	L3	L4	L3	L4	L3	ATCGTATTCCGAGAAC-1	L2	L5	L4	L3	L5	L5	L5	L4	L4	ATACTTGTTCTCGAGC-1	L3	L4	L4	L3	L3	L3	L3	L3	L3	ATATTTAACCCTCAAG-1	L2	L4	L1	L1	L1	L1	L1	L1	L1	CAAACGTGGTCTTGCG-1	L2	unmatch	unmatch	L3	L3	unmatch	L3	L2	L2
ATGAGGAGTGTTAATC-1	L3	L5	L3	L5	L3	L3	L3	L3	L3	ATCGTCCAATCGAGTC-1	L2	L4	L4	L3	L2	L2	L3	L3	L3	ATAGACAACGGGACCT-1	L3	L1	L1	L1	L1	L1	L1	L1	L1	ATCAAACACTGTTCCA-1	L1	L1	L1	L1	L1	L1	unmatch	L1	L1	CAAACTACGATAGAGA-1	L2	L3	L3	unmatch	L3	L3	L3	L2	L3
ATGAGGGCAGCGGCTA-1	L1	L5	L6	L3	L3	L4	L6	L2	L3	ATCGTGGAAAGTCTGG-1	L2	WM	WM	WM	L6	WM	WM	WM	WM	ATAGACGAAGAGAAAG-1	L3	L2	L3	L2	L2	L2	L2	L3	L3	ATCAAACGAAGGTTTG-1	L2	L4	L5	L3	L3	L3	L3	L4	L4	CAAACTATTGAGCTTC-1	L6	L3	L3	unmatch	L3	L3	L3	L3	L3
ATGATCGGGAATAGAC-1	L3	L6	L2	L2	L2	L2	L2	L3	L3	ATCGTTAGCTAGCGGA-1	L2	L5	L5	L4	L5	L4	L4	L4	L4	ATAGAGTACTGGGACA-1	L3	L1	L1	L1	L1	L1	L1	L1	L1	ATCAAAGAGCCGTGGT-1	L2	L1	L5	L3	L5	L5	L5	L6	L6	CAAACTCGCGACGCCG-1	L6	unmatch	L4	L4	unmatch	unmatch	unmatch	L3	L3
ATGATGCAATGGTACA-1	L3	L6	L5	L6	L5	L5	L5	L5	L5	ATCGTTCACTTTCGCC-1	L2	L1	L1	L1	L1	L1	L1	L1	L1	ATAGAGTTATCAACTT-1	L6	L2	L1	L1	L2	L1	L1	L1	L1	ATCAAGATCCCAGGAC-1	L2	L3	L5	L5	L5	L5	L5	L5	L5	CAAAGATTATTGGGCC-1	L6	WM	L5	L5	L6	L6	L6	L6	L6
ATGCACCTTCCTTAAT-1	L3	L6	WM	L4	L3	L1	L4	L4	L4	ATCTAATATCCTACGG-1	L2	L5	L5	L4	L5	L5	L5	L4	L4	ATAGATTTGCAGTCGG-1	L3	L2	unmatch	L3	L2	L3	L2	L3	L3	ATCAATCTGGGCTGCA-1	L2	L1	L1	L1	L1	L1	L1	L1	L1	CAAAGGTCATCTGAAA-1	L6	unmatch	L6	L4	unmatch	unmatch	unmatch	L3	L3
ATGCACTACCGCATTG-1	L3	WM	L3	L3	L3	L3	L3	L3	L3	ATCTACCATCTGCTCC-1	L2	L5	L6	L5	L5	L6	L5	L5	L5	ATAGCAACTAGGGAAG-1	L3	L3	unmatch	L3	L3	L3	L3	L3	L3	ATCAATGCCGTGGCTG-1	L2	L5	L5	L5	L5	L5	L5	L6	L6	CAAATCTCTCACAAGG-1	L6	L5	L5	L5	L5	L5	L5	L5	L5
ATGCATGATCCAGGAT-1	L3	L3	L2	L2	L2	L3	L2	L3	L3	ATCTAGCTTGTGAGGG-1	L2	L5	L6	L4	L5	L6	L5	L5	L5	ATAGCCATAACAGTCA-1	L3	L3	L3	L5	L4	L4	L3	L4	L3	ATCACATTAGAATATC-1	L2	L2	L2	L2	L2	L2	L2	L2	L2	CAAATGTCCTTCCGTG-1	L6	L5	L5	L5	L5	L5	L5	L5	L5
ATGCATTCCGTGATGG-1	L3	L1	L1	L1	L1	L1	L1	L1	L1	ATCTCATAAACCTACC-1	L2	L3	L2	L3	L2	L2	L2	L3	L3	ATAGCCTCAGTACCCA-1	L3	L1	L1	L1	L1	L1	L1	L1	L1	ATCACGTGCTAATTAA-1	L2	L4	L4	L5	L3	L3	L3	L3	L3	CAAATTGGATTATGCC-1	L1	L4	unmatch	L3	unmatch	WM	unmatch	L2	L2
ATGCCAATCGCTCTGC-1	L3	L1	L1	L1	L1	L1	L1	L1	L1	ATCTCCCACGGAATAT-1	WM	L6	L3	L5	L5	L4	L4	L4	L4	ATAGCTGCTCTTGTTA-1	L3	unmatch	L1	L1	unmatch	L1	L1	L1	L1	ATCACTTCATCCTCGC-1	L2	L2	L1	L2	L2	L1	L2	L1	L1	CAAATTGTCAGCAAGC-1	L6	L4	unmatch	unmatch	L3	L3	L3	L3	L3
ATGCCATTTGCGACCA-1	L3	L5	L4	L3	L3	L4	L3	L3	L3	ATCTCCCTGCAATCTA-1	L2	L1	L1	L1	L1	L1	L1	L1	L1	ATAGGAATCTAAGCTT-1	L3	L4	L4	L4	L3	L3	L3	L4	L3	ATCAGACGGCACGCCG-1	L3	L2	L3	L4	L3	L3	L3	L3	L3	CAACACATCTCCTGCC-1	L2	L3	L3	L3	unmatch	unmatch	unmatch	L2	L2
ATGCCGGTCTTGCATA-1	L3	L3	L2	L3	L3	L3	L3	L3	L3	ATCTCGTGAGCGAAAC-1	L2	L2	L3	L3	L3	L4	L3	L3	L3	ATAGGCGGCTATAGAA-1	L3	L4	L3	L4	L4	L4	L3	L4	L3	ATCAGCCTCATGCTGC-1	L2	L3	L3	L3	unmatch	unmatch	L3	L3	L3	CAACAGAATAACGCTA-1	L6	L6	WM	L4	L3	unmatch	L4	L3	L3
ATGCCGGTTGATGGGA-1	L3	L3	L1	L1	L1	L1	L1	L1	L2	ATCTGACATGGAAGGA-1	L2	L5	WM	WM	L6	WM	L6	L6	L6	ATAGGCTAGCTTCGCA-1	L3	L2	L2	L2	L2	L2	L2	L2	L2	ATCAGCTCGTCCACTA-1	L2	L3	L5	L5	L3	L5	L5	L3	L4	CAACAGTGCCAAACGG-1	L3	L3	L3	L4	L3	unmatch	L4	L3	L3
ATGCGACAATTGGTCC-1	L1	L1	L1	L1	L1	L1	L1	L1	L1	ATCTGATAGTGTCTTA-1	L2	L3	L3	L3	L4	L3	L4	L4	L3	ATAGGGATATCCTTGA-1	L3	L1	L1	L6	L1	L1	L1	L1	L1	ATCAGGTAGCTGACAG-1	L2	L2	L2	L2	L2	L2	L2	L2	L2	CAACCAGTGGCCTACC-1	L6	WM	L5	L5	L5	L5	L5	L5	L5
ATGCGACAGTCCCATT-1	L3	L3	L4	L3	L3	L3	L3	L3	L3	ATCTGCACCTCTGCGA-1	L2	L3	L1	L1	L1	L1	L1	L1	L1	ATAGGTTGGGCAGATG-1	L3	L3	L1	L6	L1	L1	L1	L1	L1	ATCAGGTCGCCATTGC-1	L2	L3	L3	L4	unmatch	L3	L3	L3	L3	CAACCTACCGAGCAGT-1	L6	unmatch	L5	L5	L6	L6	L5	L6	L6
ATGCGAGTCCCACCAC-1	L1	L3	L3	L3	L3	L3	L3	L3	L3	ATCTGCTGTTATCGCC-1	L2	L2	L6	WM	L5	L5	L5	L6	L6	ATAGTCTTTGACGTGC-1	L3	L2	L2	L2	L2	L2	L2	L3	L3	ATCAGTAGGCAGGGAT-1	L2	L2	L2	L2	L2	L2	L2	L2	L2	CAACCTGAACCTGCCA-1	L6	unmatch	unmatch	L3	unmatch	WM	unmatch	L2	L1
ATGCTCAGTGTTGCAT-1	L3	L6	L3	L6	L3	L3	L3	L3	L3	ATCTGGGCTGTTCTTG-1	L2	L6	L5	L5	L5	L5	L5	L5	L5	ATAGTGAAGCGTTCTC-1	L3	L1	L3	L3	L3	L3	L3	L3	L3	ATCATAGATCGACGAG-1	WM	L5	L5	L6	L5	L1	L5	L6	L6	CAACGACCCGTTTACA-1	L3	L4	L3	unmatch	L3	L3	L3	L3	L3
ATGCTCTGGCGCGGTA-1	L3	L5	L5	L5	L5	L6	L5	L5	L5	ATCTGGTTAAGACTGT-1	L2	L3	L2	L3	L2	L2	L3	L3	L3	ATAGTTCCACCCACTC-1	L3	unmatch	L1	L6	unmatch	L6	unmatch	L1	L1	ATCATAGCCCTATGTA-1	L2	L5	L3	L3	unmatch	unmatch	L3	L3	L3	CAACGGTTCTTGATAC-1	L3	L4	unmatch	unmatch	L3	L4	L3	L3	L3
ATGCTTAGGAGTTGAT-1	L3	L5	L4	L6	L5	L4	L3	L4	L4	ATCTGTAATTGTACCC-1	L2	L3	L2	L3	L2	L2	L2	L3	L3	ATATAAAGCGCTCGTG-1	L3	L3	L3	L4	L4	L4	L5	L3	L3	ATCATCCAATATTTGT-1	L2	L4	unmatch	L2	L2	L2	L2	L3	L3	CAACGTGGTGGAGTCT-1	L6	L6	L6	L5	L5	L5	L5	L5	L4
ATGGAACAGAATAAAC-1	L3	L2	L2	L2	L2	L2	L2	L3	L3	ATCTTATCGCACACCC-1	WM	L5	L5	L5	L5	L4	L5	L5	L4	ATATAAATGTAGCTGC-1	L3	L3	L4	L4	L3	L3	L3	L3	L3	ATCATCTGCCCAGTGT-1	L2	L2	unmatch	L2	unmatch	unmatch	L3	L3	L3	CAACTATATCGAATGC-1	L6	L4	L3	unmatch	L3	L3	L3	L3	L3
ATGGAGCAGGCCGTGA-1	L3	L6	L4	L3	L3	L3	L3	L3	L3	ATCTTGACCTGCAACG-1	L2	L1	L3	L2	L4	L3	L4	L3	L3	ATATAACACGGGCGCA-1	L3	L3	L4	L4	L3	L4	L3	L3	L3	ATCATGGACTACCGAC-1	L2	L2	L1	L1	L1	L1	L1	L1	L1	CAACTCCAACGTTTAG-1	L6	unmatch	L3	L3	L3	unmatch	L3	L2	L3
ATGGATCCGGCGTCCG-1	L3	L3	L1	L2	L2	L1	L2	L2	L2	ATCTTGACTTGTCCAA-1	L2	L1	L1	L1	L1	L1	L1	L1	L1	ATATACATGTATGGTA-1	L3	L4	L4	L4	L4	L4	L5	L4	L4	ATCATTGTACCGCATT-1	WM	WM	WM	WM	WM	WM	WM	WM	WM	CAACTCCTTGATCCCG-1	L6	L3	L3	unmatch	L3	L3	L3	L3	L3
ATGGATTGACCAAACG-1	L3	L3	L2	L3	L3	L3	L3	L3	L3	ATCTTTCGTATAACCA-1	L2	L1	L1	L1	L1	L1	L1	L1	L1	ATATACGCTCGTGACG-1	L3	L3	unmatch	L3	L3	L3	L2	L3	L3	ATCCAACGCAGTCATA-1	L2	L5	L1	L1	L1	L1	L1	L1	L1	CAACTGCTCATCCGAT-1	L6	WM	WM	L5	L6	L6	L6	L6	L6
ATGGCAGCCGAGAAAC-1	L3	L5	L5	L6	L5	L5	L5	L5	L5	ATGAAGCCAAGGAGCC-1	L2	L1	L2	L3	L2	L3	L3	L3	L3	ATATAGAGTATTGGTC-1	WM	WM	WM	WM	WM	L5	WM	WM	WM	ATCCAATGGAGGGTCC-1	L2	L3	L5	L4	L3	L3	L3	L3	L3	CAACTTGTAGTGGGCA-1	L6	L3	L3	unmatch	L3	L3	L3	L2	L2
ATGGCTGGAAATGGCC-1	L3	L1	L1	L1	L1	L1	L1	L1	L1	ATGAAGTGGACCCAGC-1	WM	L5	L3	L2	L5	L5	L5	L4	L4	ATATCAACCTACAGAG-1	L3	unmatch	L1	L6	unmatch	L6	unmatch	L1	L1	ATCCAATGGTACCGAA-1	L2	L4	L4	L2	unmatch	L3	L3	L3	L3	CAAGACTCAGAAGCGC-1	L6	unmatch	unmatch	L3	unmatch	WM	unmatch	L1	L1
ATGGGAACGGAAGCGG-1	L1	L1	L1	L2	L1	L1	L1	L1	L2	ATGACGCCGGCTCTAA-1	L2	L3	L2	L2	L2	L2	L2	L3	L3	ATATCAATTCCAGCCT-1	L3	L4	L1	L5	L6	L1	L6	L6	L6	ATCCACATCGACAGAA-1	L2	L3	L5	L4	L3	L4	L3	L4	L3	CAAGAGGGCGGAGTAC-1	L6	L5	L5	L4	L5	L5	L5	L5	L5
ATGGGACCTGCTGAAC-1	WM	WM	WM	WM	WM	WM	WM	WM	WM	ATGACGCGTTCTATCC-1	L2	L4	L4	L4	L5	L5	L5	L5	L6	ATATCGGTAGGGAGAT-1	L3	L3	L1	L6	unmatch	L6	unmatch	L1	L1	ATCCACGCTAAATGTT-1	L2	L2	L4	L2	unmatch	unmatch	L3	L3	L3	CAAGATATTATAACGT-1	L6	WM	unmatch	L4	L4	unmatch	L4	L4	L4
ATGGGCCTCGGCCTCT-1	L3	L5	L3	L3	L3	L3	L3	L3	L3	ATGACTATCAGCTGTG-1	L2	L6	WM	L5	L6	L5	L6	L6	L6	ATATCGTGCCAGACCC-1	L3	L3	unmatch	L3	L3	L3	L3	L3	L3	ATCCAGAGCAACAACC-1	L2	L3	L4	L3	L3	L3	L3	L3	L3	CAAGCAACGTCGGAGT-1	L6	L4	L6	unmatch	L4	L4	L4	L4	L4
ATGGTATTGGGAACCG-1	L3	L5	L6	WM	L5	L6	L5	WM	L6	ATGACTATGCGACATT-1	L2	L2	L5	L5	L3	L3	L4	L3	L3	ATATCGTTCCTCGAAC-1	L3	L4	unmatch	L3	L3	L3	L3	L3	L3	ATCCAGGATTCGTGAA-1	L2	L4	L4	L4	L2	L3	L3	L3	L3	CAAGCACCAAATGCCT-1	L6	L3	L3	unmatch	L3	L3	L3	L3	L3
ATGGTCGCGTGGTTTC-1	L3	L6	L4	L3	L3	L3	L3	L3	L3	ATGAGGAGTGTTAATC-1	L2	L3	L4	L4	L4	L3	L4	L3	L3	ATATCTCCCTCGTTAA-1	L3	L2	L2	L2	L2	L2	L2	L2	L2	ATCCCATCCACAGCGC-1	L2	L5	L5	WM	L5	L5	L5	L6	L6	CAAGCGGCACATAATT-1	L6	L6	L5	L5	L6	L6	L6	L6	L6
ATGGTGCTCAAAGCCA-1	L3	L5	L1	L1	L1	L1	L1	L1	L1	ATGAGGGCAGCGGCTA-1	L2	L2	L2	L2	L3	L2	L2	L3	L3	ATATCTTAGGGCCTTC-1	L3	L2	L2	L2	L2	L2	L2	L3	L3	ATCCCATTTCCGTGGG-1	L2	L4	L5	L5	L5	L5	L5	L5	L5	CAAGGATCGCATGTTC-1	L6	WM	WM	unmatch	L6	L3	L4	L4	L4
ATGGTTACGAAACATG-1	L3	L3	L2	L2	L2	L2	L2	L3	L3	ATGATCGGGAATAGAC-1	L2	L3	L2	L3	L2	L2	L2	L3	L3	ATATGGGATAGCAACT-1	L5	L3	L5	L5	L4	L5	L5	L5	L5	ATCCGGACCAGCCTGA-1	L2	L3	L4	L3	unmatch	unmatch	L3	L3	L3	CAAGGTCCTATAGGCT-1	L6	unmatch	L3	L3	unmatch	unmatch	unmatch	L2	L2
ATGTAAGGCTGCTCTT-1	L2	L3	L6	L2	L2	L4	L2	L2	L2	ATGATGCAATGGTACA-1	L2	L4	L3	L4	L4	L5	L4	L4	L4	ATATGTCTAGAGCGTG-1	L3	L5	L5	L5	L4	L5	L5	L4	L5	ATCCTACCTAAGCTCT-1	L2	L4	L4	L3	L3	L3	L3	L3	L3	CAAGTGAACTTTGGTT-1	L6	L3	L3	L3	L3	L3	L3	L3	L3
ATGTACATGCGGTGAG-1	L3	L5	L5	L6	L5	L6	L5	L5	L5	ATGCACCTTCCTTAAT-1	L2	L3	L4	L3	L4	L3	L4	L4	L4	ATATGTCTCCCTAGCC-1	L3	unmatch	L1	L6	unmatch	L6	unmatch	L1	L1	ATCCTGAATCGCTGCG-1	L3	L1	L3	L4	L3	L3	L3	L3	L3	CAAGTGTGGTTGCAAA-1	L6	unmatch	L3	unmatch	unmatch	L4	unmatch	L2	L3
ATGTACGATGACGTCG-1	L3	L5	L5	WM	L5	L6	L5	L6	L6	ATGCACTACCGCATTG-1	L2	L3	L3	L2	L4	L3	L4	L4	L3	ATATGTGCACAAACCA-1	L3	L3	L3	L3	L3	L3	L3	L3	L3	ATCCTGCGTGGAATGG-1	L3	L4	L4	L4	L3	L3	L3	L3	L3	CAATAAACCTTGGCCC-1	L6	L5	L3	unmatch	L3	L3	L3	L3	L3
ATGTAGCGCGCGTAGG-1	L3	WM	L6	WM	L5	L6	L5	L6	L6	ATGCATGATCCAGGAT-1	L2	L3	L2	L2	L2	L2	L3	L3	L3	ATATTATCCCGTATTT-1	L3	L1	L1	L1	L1	L1	L1	L1	L1	ATCCTGCTGCAGATAG-1	L2	L2	L2	L2	L2	L2	L2	L3	L3	CAATACGAGAGTCTGA-1	L6	unmatch	L3	L4	unmatch	unmatch	unmatch	L2	L3
ATGTCATTTCCCATTG-1	L3	L2	L1	L4	L3	L1	L4	L3	L4	ATGCATTCCGTGATGG-1	L2	L3	L1	L1	L1	WM	L1	L1	L1	ATATTCAGTTAAACCT-1	L3	L2	L3	L4	L4	L4	L3	L3	L3	ATCCTTCTGAAAGAAC-1	L2	L1	L1	L1	L1	L1	unmatch	L1	L1	CAATACGCTCTGAGGC-1	L6	WM	unmatch	unmatch	L4	L4	L4	L4	L4
ATGTGAAAGCCTAATG-1	L3	L4	L6	L6	L5	L5	L5	L6	L6	ATGCCAATCGCTCTGC-1	L1	L1	L1	L1	L1	L1	L1	L1	L1	ATATTCCACATAGTGA-1	L3	L3	unmatch	L3	L3	L3	L3	L3	L3	ATCGACCCAATACAGA-1	L2	L3	L2	L2	unmatch	L2	L2	L3	L3	CAATATGTAGATTTAC-1	L6	L6	L6	L4	L6	unmatch	L4	L3	L3
ATGTGCATCCGACGCA-1	L3	L6	L3	L3	L3	L3	L3	L3	L3	ATGCCATTTGCGACCA-1	L2	L2	L3	L3	L3	L3	L3	L3	L3	ATATTCCCACAGGTCA-1	L3	L2	L2	L2	L2	L2	L2	L2	L2	ATCGACTCTTTCCGTT-1	L2	L1	L1	L1	L1	L1	L1	L1	L1	CAATATTCTTGACCTA-1	L6	L5	L5	L5	L6	L6	L6	L6	L6
ATGTGGACATCTTGAT-1	L3	L5	L3	L5	L3	L3	L3	L4	L4	ATGCCGGTCTTGCATA-1	L2	L3	L3	L3	L2	L2	L3	L3	L3	ATATTGCTGTCAAAGT-1	L3	L1	L1	L1	L1	L1	L1	L1	L1	ATCGCACGATTGTTCA-1	L2	L2	unmatch	L2	L2	L1	L2	L3	L2	CAATATTGGACTAGTG-1	L2	unmatch	unmatch	L3	L3	WM	L3	L2	L2
ATGTGTAGTTTAGTCA-1	L3	L3	L1	WM	L1	L1	L1	L1	L1	ATGCCGGTTGATGGGA-1	L1	L1	L1	L1	L1	L1	L1	L1	L1	ATATTGGAGAGGCCTT-1	L3	L3	L2	L2	L3	L2	L2	L2	L2	ATCGCACGCCGGGAGA-1	L2	L1	L1	L1	L1	L1	L1	L1	L1	CAATCCATTATCCGTT-1	L6	L4	L6	L4	L3	unmatch	L5	L3	L3
ATGTTACGAGCAATAC-1	L3	L6	L2	L3	L3	L3	L3	L3	L3	ATGCGACAATTGGTCC-1	L2	L2	L1	L1	L1	L1	L1	L1	L1	ATATTTAACCCTCAAG-1	L3	L1	L2	L2	L2	L2	L2	L2	L2	ATCGCCAGTCAACATT-1	L2	L1	L1	L1	L1	L1	unmatch	L1	L1	CAATCCCTATACCAGC-1	L6	unmatch	L3	L3	L3	unmatch	unmatch	L2	L2
ATGTTCCTGCCCACCT-1	L3	L5	L6	L4	L3	L3	L4	L3	L3	ATGCGACAGTCCCATT-1	L2	L1	L3	L2	L2	L3	L3	L3	L3	ATCAAACACTGTTCCA-1	L3	unmatch	L1	L6	unmatch	L6	unmatch	L1	L1	ATCGCCGTGGTTCATG-1	L2	L2	L4	L4	L3	L3	L3	L3	L3	CAATCCTGCCGTGGAG-1	L6	L4	unmatch	unmatch	L3	WM	L3	L3	L3
ATGTTCGTCGACCCAC-1	L3	L5	L6	L6	L5	L5	L5	L5	L5	ATGCGAGTCCCACCAC-1	L2	L2	L3	L2	L3	L3	L3	L3	L3	ATCAAACGAAGGTTTG-1	L3	L4	L3	L3	L4	L5	L5	L4	L3	ATCGCTGCGTGCAGCA-1	L3	L3	L2	L2	unmatch	unmatch	L2	L3	L3	CAATGAGGTTCGACTA-1	L6	L4	unmatch	L3	unmatch	WM	unmatch	L1	L1
ATGTTGATTAGAGACT-1	L3	L5	L5	L6	L5	L6	L5	L6	L6	ATGCTCAGTGTTGCAT-1	L2	L3	L3	L3	L4	L3	L3	L3	L3	ATCAAAGAGCCGTGGT-1	L3	L3	L5	L5	L4	L5	L5	L5	L5	ATCGCTTTACGTCTCA-1	L2	L2	L2	L2	L2	L2	L2	L3	L2	CAATGCGAGAAGTATC-1	L6	WM	L5	L5	L6	L5	L5	L5	L6
ATGTTGTAGTCTGTTT-1	WM	WM	WM	WM	WM	L1	WM	WM	WM	ATGCTCTGGCGCGGTA-1	L2	L5	L5	L4	L5	L5	L5	L5	L5	ATCAAGATCCCAGGAC-1	L6	L3	L5	L5	L4	L5	L5	L4	L5	ATCGGAGACAGACGGC-1	L2	L3	L3	L3	L3	unmatch	L3	L3	L3	CAATGGAATCTACATA-1	L6	L6	L3	L3	unmatch	unmatch	unmatch	L2	L3
ATGTTTGTAAGATCAT-1	L3	L3	L2	L2	L2	L2	L2	L3	L3	ATGCTTAGGAGTTGAT-1	L2	L5	L6	L4	L3	L6	L4	L3	L3	ATCAATCTGGGCTGCA-1	L3	L4	L1	L1	L2	L1	L1	L1	L1	ATCGGCAAGCAGTCCA-1	L2	L2	L2	L2	L2	unmatch	L2	L2	L2	CAATGGATCTCTACCA-1	L2	unmatch	L3	L3	L3	L3	L3	L2	L3
ATTAAACATGCGGACC-1	L3	L5	L4	L5	L5	L3	L3	L4	L4	ATGGAACAGAATAAAC-1	L2	L2	L2	L3	L2	L2	L2	L3	L3	ATCAATGCCGTGGCTG-1	L3	L4	L5	L5	L6	L5	L6	L6	L6	ATCGGTTACCTAGTAA-1	L2	L3	L3	L3	unmatch	L3	L3	L3	L3	CAATGGTCGGCCTGGG-1	L6	L3	L3	L3	L3	L3	L3	L3	L3
ATTAACACCTGAGATA-1	L3	L5	L6	L4	L3	L1	L4	L4	L4	ATGGAACCTTTGCACA-1	L2	L2	L6	L2	L3	L2	L2	L3	L3	ATCACATTAGAATATC-1	L3	L2	L2	L2	L2	L2	L2	L2	L2	ATCGTATTCCGAGAAC-1	L2	L4	L2	L2	unmatch	L2	L3	L2	L3	CAATGTGCCAACCCTT-1	L3	unmatch	L4	L3	unmatch	unmatch	unmatch	L3	L3
ATTAATACTACGCGGG-1	L3	L3	L2	L2	L2	L2	L2	L3	L3	ATGGACTGCTTAGTTG-1	L2	WM	WM	WM	WM	WM	WM	L6	WM	ATCACGTGCTAATTAA-1	L3	L1	L3	L4	L4	L3	L3	L4	L3	ATCGTCCAATCGAGTC-1	L2	L4	L1	L1	L2	L1	L1	L1	L1	CAATTAAGGGTGATGA-1	L6	L4	L3	unmatch	L4	L4	L4	L3	L3
ATTAATGAACCAGTCG-1	L3	L3	L2	L2	L2	L2	L2	L3	L3	ATGGAGCAGGCCGTGA-1	L2	L3	L3	L2	L4	L3	L3	L3	L3	ATCACTTCATCCTCGC-1	L3	unmatch	L1	L6	L1	L1	unmatch	L1	L1	ATCGTGGAAAGTCTGG-1	L2	L5	L5	L5	L5	L5	L5	L5	L6	CAATTTCGTATAAGGG-1	L6	L3	L4	unmatch	L4	L4	L4	L4	L4
ATTAATTCGGTCACTC-1	L3	L3	L1	L1	L2	L1	L1	L2	L2	ATGGATCCGGCGTCCG-1	L2	L1	L1	L1	L1	L1	L1	L1	L1	ATCAGACGGCACGCCG-1	L3	L1	L3	L4	L4	L4	L3	L3	L3	ATCGTTAGCTAGCGGA-1	L2	L3	unmatch	L3	unmatch	unmatch	L3	L3	L3	CACAAGAAAGATATTA-1	L6	unmatch	L3	L3	unmatch	unmatch	unmatch	L3	L2
ATTACAACTACCGGCC-1	L3	L1	L1	L1	L1	L1	L1	L1	L1	ATGGATTGACCAAACG-1	L2	L3	L3	L2	L2	L3	L3	L3	L3	ATCAGCCTCATGCTGC-1	L3	L3	L4	L3	L3	L3	L3	L3	L3	ATCGTTCACTTTCGCC-1	L2	L3	L3	L4	unmatch	unmatch	L3	L3	L3	CACAAGCTAAGAAAGG-1	L6	L4	L5	L5	L6	L5	L5	L5	L6
ATTACATGTCAGTCTT-1	L3	WM	L3	L3	L3	L4	L3	L3	L3	ATGGCAGCCGAGAAAC-1	WM	L6	L3	L4	L5	L5	L5	L5	L5	ATCAGCTCGTCCACTA-1	L3	L3	L5	L4	L4	L5	L5	L5	L5	ATCTAATATCCTACGG-1	L2	L3	L3	L3	L3	unmatch	L3	L4	L3	CACAATGAGCTGCTAT-1	L6	L5	L5	L5	L5	L5	L5	L5	L5
ATTACCACACTGCCTG-1	L3	L5	L3	L3	L3	L4	L3	L3	L3	ATGGCTGGAAATGGCC-1	L2	L2	L1	L1	L1	L1	L1	L1	L1	ATCAGGTAGCTGACAG-1	L3	L2	L2	L2	L2	L2	L2	L2	L2	ATCTACCATCTGCTCC-1	L3	L3	L4	L5	L3	L4	L3	L4	L4	CACACACGCTAACGAG-1	L6	WM	L5	L5	L5	L5	L5	L5	L5
ATTACGACTCCACAGT-1	L1	L1	L1	L1	L1	L1	L1	L1	L1	ATGGGAACGGAAGCGG-1	L2	L2	L1	L2	L1	WM	L1	L2	L3	ATCAGGTCGCCATTGC-1	L3	L4	unmatch	L2	L3	L3	L3	L3	L3	ATCTAGCTTGTGAGGG-1	L2	L3	L5	L5	L3	L4	L5	L4	L4	CACACAGCTTGCGCTC-1	L6	unmatch	L4	L4	unmatch	unmatch	unmatch	L4	L3
ATTACGCGCTGGCAGG-1	L3	L4	L5	L6	L4	L5	L5	L5	L5	ATGGGACCTGCTGAAC-1	L2	L5	WM	WM	L6	WM	L6	L6	L6	ATCAGTAGGCAGGGAT-1	L3	L2	L2	L2	L2	L2	L2	L2	L2	ATCTCCCACGGAATAT-1	L3	L3	L2	L2	unmatch	unmatch	L3	L3	L3	CACACAGGGATAGATT-1	L3	L4	unmatch	unmatch	L4	L4	L4	L3	L3
ATTACTAGCCTCTTGC-1	L3	L3	L3	L3	L3	L3	L3	L3	L3	ATGGGCCTCGGCCTCT-1	L2	L4	L4	L3	L3	L3	L3	L3	L3	ATCATAGATCGACGAG-1	L3	L5	WM	L5	L6	L5	L6	L6	L6	ATCTCCCTGCAATCTA-1	L2	L2	L2	L2	L2	L2	L2	L3	L3	CACACGCGCTGTCTTA-1	L6	L3	L4	unmatch	L3	L3	L3	L2	L3
ATTACTTACTGGGCAT-1	L3	L1	L1	L1	L1	L1	L1	L1	L1	ATGGGTGTATACCTCC-1	L2	WM	WM	WM	WM	WM	WM	WM	WM	ATCATAGCCCTATGTA-1	L3	L3	unmatch	L3	L3	L3	L2	L3	L3	ATCTCGTGAGCGAAAC-1	L3	L1	L1	L1	L1	L1	unmatch	L1	L1	CACACGTTTCAATGGG-1	L2	L6	L3	L3	L3	unmatch	L3	L2	L3
ATTAGATTCCTCAGCA-1	L1	L1	L1	L1	L1	L1	L1	L1	L1	ATGGTATTGGGAACCG-1	L2	L5	WM	WM	L6	L6	L6	WM	WM	ATCATCCAATATTTGT-1	L3	L4	unmatch	L3	L2	L3	L2	L3	L3	ATCTGACATGGAAGGA-1	L2	L5	L5	L5	L5	L5	L5	L5	L5	CACAGAGACGAGGACG-1	L6	L5	WM	L5	L6	L6	L6	L6	L6
ATTAGATTGATAGCGG-1	L3	L3	L2	L3	L2	L3	L2	L3	L3	ATGGTCGCGTGGTTTC-1	L2	L6	L3	L4	L4	L3	L4	L3	L3	ATCATCTGCCCAGTGT-1	L3	L2	L4	L3	L3	L3	L3	L3	L3	ATCTGATAGTGTCTTA-1	L2	L4	L1	L1	L1	L1	L1	L1	L1	CACAGCACCCACGGCA-1	L6	L6	L4	unmatch	L4	L4	L4	L3	L3
ATTAGGCGATGCTTTC-1	L3	L6	L4	L3	L3	L3	L3	L3	L3	ATGGTGCTCAAAGCCA-1	L2	L1	L1	L1	L1	WM	L1	L1	L1	ATCATGGACTACCGAC-1	L3	unmatch	L1	L6	unmatch	L6	unmatch	L1	L1	ATCTGCACCTCTGCGA-1	L2	L4	unmatch	L2	L2	L2	L2	L3	L3	CACAGCTAGGGAGTGA-1	L6	L3	L3	unmatch	L3	L3	L3	L3	L3
ATTATACTTTGCTCGT-1	L1	L3	L1	L1	L2	L1	L1	L1	L2	ATGGTTACGAAACATG-1	L2	L3	L2	L2	L2	L2	L2	L3	L3	ATCATTGTACCGCATT-1	WM	WM	WM	WM	WM	WM	WM	WM	WM	ATCTGCTGTTATCGCC-1	L2	L3	L5	L5	L5	L5	L5	L5	L4	CACAGGGCCATATAGT-1	L6	L5	L5	L4	L5	L5	L5	L5	L5
ATTATAGCTACTTTAC-1	L3	L2	L2	L2	L2	L4	L6	L2	L2	ATGTAAGGCTGCTCTT-1	L2	L2	L1	L1	L3	L1	L1	L1	L1	ATCCAACGCAGTCATA-1	L6	L1	L1	L1	L2	L1	L1	L2	L1	ATCTGGGCTGTTCTTG-1	L3	L3	L4	L4	L3	L4	L3	L3	L3	CACAGGGCCGTTGTCA-1	L6	WM	WM	WM	WM	L6	L6	WM	L6
ATTATCGGAATGTACG-1	WM	WM	WM	WM	WM	L6	WM	WM	WM	ATGTACATGCGGTGAG-1	WM	L5	L6	WM	L5	L6	L5	L5	L5	ATCCAATGGAGGGTCC-1	L3	L4	L3	L4	L4	L4	L3	L3	L3	ATCTGGTTAAGACTGT-1	L2	L1	L1	L1	L2	L1	L1	L1	L1	CACAGTCCCGCTTCGC-1	L6	WM	WM	L5	L5	L5	L5	L5	L5
ATTATCTCGACAGATC-1	L3	L1	L1	L1	L1	L1	L1	L1	L1	ATGTACGATGACGTCG-1	L2	L6	L4	L4	L5	L5	L5	L5	L5	ATCCAATGGTACCGAA-1	L3	L4	L3	L4	L4	L4	L3	L4	L3	ATCTGTAATTGTACCC-1	L2	L2	L2	L2	L2	L2	L2	L2	L2	CACAGTTCGCTTCCCA-1	L6	unmatch	L4	L4	unmatch	L5	L4	L4	L4
ATTATGCCATAGGGAG-1	L3	L3	L2	L3	L2	L3	L3	L3	L3	ATGTAGCGCGCGTAGG-1	L2	L5	L6	L5	L5	L5	L5	L5	L5	ATCCACATCGACAGAA-1	L3	L3	L3	L5	L4	L4	L5	L4	L4	ATCTTAGGGCATTAAT-1	WM	WM	WM	WM	WM	WM	WM	WM	WM	CACATATTAGCAGGAT-1	L6	L5	L5	L4	L5	L5	L5	L5	L5
ATTATGCTCAGTATTG-1	L3	L3	L2	L2	L2	L2	L2	L3	L3	ATGTCATAATAAACGA-1	L2	WM	L6	WM	L5	WM	L5	L6	L6	ATCCACGCTAAATGTT-1	L3	L4	unmatch	L3	L3	L3	L3	L3	L3	ATCTTATCGCACACCC-1	L2	L3	L3	L3	L3	unmatch	L3	L3	L3	CACATCGTGCACGCGC-1	L6	L5	L5	L5	L6	L6	L6	L6	L6
ATTATTATGTCCGTCA-1	L3	WM	WM	WM	WM	WM	WM	WM	L6	ATGTCATTTCCCATTG-1	L2	L3	L4	L3	L4	L3	L4	L4	L4	ATCCAGAGCAACAACC-1	L3	L3	L3	L3	L4	L4	L3	L3	L3	ATCTTGACCTGCAACG-1	L1	L1	L1	L1	L1	L1	L1	L1	L1	CACATCTCACCGACGA-1	L6	WM	L5	L5	L6	L6	L6	L6	L6
ATTATTCAGAGTCACT-1	L3	L5	L5	L6	L5	L6	L5	L5	L5	ATGTCTTGTTTGACTC-1	L2	WM	L1	WM	WM	WM	WM	L6	L6	ATCCAGGATTCGTGAA-1	L3	L2	L3	L4	L2	L3	L3	L3	L3	ATCTTGACTTGTCCAA-1	L3	L2	L2	L2	L2	L2	L2	L2	L2	CACATGATTCAGCAAC-1	L6	L3	L4	unmatch	L4	L4	L4	L4	L4
ATTCAACCATTTAAGG-1	L3	L5	L6	WM	L5	L4	L3	L4	L4	ATGTGAAAGCCTAATG-1	L2	L6	L4	L4	L5	L5	L5	L5	L5	ATCCCATCCACAGCGC-1	WM	L3	WM	L5	L6	L5	L6	L6	L6	ATCTTTCGTATAACCA-1	L2	L2	L2	L2	unmatch	unmatch	L2	L3	L3	CACATTCTTTCGATGG-1	L3	L3	L3	L3	L3	L3	L3	L3	L3
ATTCACTGATGTTGGA-1	L3	L5	L5	L6	L5	L6	L5	L5	L5	ATGTGCATCCGACGCA-1	L2	L3	L2	L3	L2	L3	L3	L3	L3	ATCCCATTTCCGTGGG-1	L6	L3	L5	L5	L4	L5	L5	L5	L5	ATGAAGCCAAGGAGCC-1	L2	L2	L1	L1	L1	L1	L1	L1	L1	CACATTTCTTGTCAGA-1	L6	unmatch	L4	L4	unmatch	unmatch	unmatch	L3	L3
ATTCAGATGAATCCCT-1	L3	L6	L2	L2	L2	L2	L2	L3	L3	ATGTGGACATCTTGAT-1	L2	L6	L5	L4	L4	L3	L4	L4	L4	ATCCGGACCAGCCTGA-1	L3	L3	unmatch	L3	L3	L3	L3	L3	L3	ATGAAGTGGACCCAGC-1	L2	L4	L3	L3	unmatch	L2	L3	L3	L3	CACCAGTCAGCATGCA-1	L6	WM	L5	L5	L6	L6	L6	L6	L6
ATTCAGGACCTATTTC-1	L3	L1	L1	L1	L1	L1	L1	L1	L1	ATGTGTAGTTTAGTCA-1	L2	L1	L1	L1	L1	WM	L1	L1	L1	ATCCTACCTAAGCTCT-1	L3	L1	L3	L4	L3	L3	L3	L3	L3	ATGACGCCGGCTCTAA-1	L2	L4	unmatch	L2	L2	L2	L2	L2	L2	CACCATCGGAGGAGAC-1	L6	L3	unmatch	unmatch	L3	L3	L3	L3	L3
ATTCAGGATCGCCTCT-1	L3	L1	L1	L2	L2	L1	L2	L2	L2	ATGTTACGAGCAATAC-1	L2	L3	L2	L2	L2	L2	L3	L3	L3	ATCCTGAATCGCTGCG-1	L3	L4	L3	L4	L3	L3	L3	L3	L3	ATGACGCGTTCTATCC-1	L2	L3	L5	L3	L5	L3	L5	L4	L4	CACCCAAATCTTATGT-1	L1	unmatch	L3	L4	unmatch	unmatch	unmatch	L2	L2
ATTCAGTAGCAGGGTC-1	L3	L4	L6	L5	L4	L5	L3	L4	L4	ATGTTCCTGCCCACCT-1	L2	L5	L4	L2	L4	L3	L4	L4	L4	ATCCTGCGTGGAATGG-1	L3	L3	L3	L4	L4	L3	L3	L3	L3	ATGACTATCAGCTGTG-1	L2	L5	L5	L5	L5	L5	L5	L5	L5	CACCCACACGTCACCC-1	L6	L4	L3	unmatch	L3	WM	L4	L3	L3
ATTCATATACTGTCCA-1	L3	L5	L5	L5	L5	L3	L3	L4	L4	ATGTTCGTCGACCCAC-1	L2	L3	L4	L3	L5	L5	L5	L5	L5	ATCCTGCTGCAGATAG-1	L3	L2	L2	L2	L2	L2	L2	L2	L2	ATGACTATGCGACATT-1	L2	L3	unmatch	L2	unmatch	L2	L2	L3	L2	CACCCACGAGGCAATT-1	L6	L3	L3	unmatch	L3	L3	L3	L3	L3
ATTCATCGTTGAGGCA-1	L3	L5	L5	L5	L5	L6	L5	L5	L5	ATGTTGATTAGAGACT-1	L2	L5	L6	WM	L5	L6	L5	L5	L5	ATCCTTCTGAAAGAAC-1	L3	L1	L1	L6	unmatch	L6	unmatch	L1	L1	ATGAGGAGTGTTAATC-1	L2	L2	L1	L1	L1	L1	L1	L1	L1	CACCCGGTTTGTGACT-1	L6	L5	L5	L5	L6	L6	L6	L6	L6
ATTCCCACATAAACAA-1	L3	L6	L4	L5	L4	L3	L3	L4	L4	ATGTTGTAGTCTGTTT-1	L2	L5	WM	L5	L6	WM	L6	L6	L6	ATCGACCCAATACAGA-1	L3	L4	L3	L3	L3	L3	L3	L3	L3	ATGAGGGCAGCGGCTA-1	L1	L1	L1	L1	L1	L1	unmatch	L1	L1	CACCCTAACAAGATCT-1	L6	L6	L5	L5	L6	L6	L6	L6	L6
ATTCCTAAGACGTGGA-1	L3	L1	L1	L1	L1	L1	L1	L1	L1	ATGTTTGTAAGATCAT-1	L2	L3	L2	L2	L2	L2	L2	L3	L3	ATCGACTCTTTCCGTT-1	L3	L2	L1	L6	L1	L1	L1	L1	L1	ATGATCGGGAATAGAC-1	L2	L4	unmatch	L2	L2	L2	L2	L2	L2	CACCCTTGGTGAGACC-1	L6	unmatch	WM	L5	L5	L5	L5	L5	L5
ATTCCTCCGCCAGTGC-1	L3	L4	L3	L5	L3	L3	L3	L3	L3	ATTAAACATGCGGACC-1	L2	L6	L5	L4	L4	L3	L4	L4	L4	ATCGCACGATTGTTCA-1	L3	L2	L1	L1	L1	L1	L1	L1	L1	ATGATGCAATGGTACA-1	L2	L4	L3	L4	L3	L3	L3	L3	L3	CACCCTTTCCTCGCTC-1	L2	L4	L3	unmatch	L3	WM	L3	L3	L2
ATTCCTTCCAGGCGGT-1	L3	L3	L2	L2	L2	L3	L2	L3	L3	ATTAACACCTGAGATA-1	L2	L3	L6	L2	L4	L3	L4	L4	L4	ATCGCACGCCGGGAGA-1	L3	L1	L1	L1	L1	L1	L1	L1	L1	ATGCACCTTCCTTAAT-1	L1	L1	L1	L1	L1	L1	unmatch	L1	L1	CACCGATACACCGAGC-1	L6	L4	unmatch	unmatch	L3	L3	L3	L2	L3
ATTCGACGCCGGGCCT-1	L3	L4	L5	L6	L4	L5	L5	L5	L5	ATTAATACTACGCGGG-1	L2	L1	L2	L3	L2	L2	L2	L3	L3	ATCGCCAGTCAACATT-1	L3	unmatch	L1	L6	unmatch	L6	unmatch	L1	L1	ATGCACGCGCTGTTCA-1	L2	L5	L5	L5	L5	L5	L5	L6	L6	CACCGCCAGAAGGTTT-1	L6	L4	L3	unmatch	L4	L4	L4	L3	L3
ATTCGCAGAGGACACT-1	L3	L3	L1	L1	L2	L1	L1	L2	L2	ATTAATGAACCAGTCG-1	L2	L3	L2	L3	L2	L2	L2	L2	L2	ATCGCCGTGGTTCATG-1	L3	L3	L3	L4	L4	L4	L3	L4	L4	ATGCACTACCGCATTG-1	L2	L5	L1	L1	L1	L1	L1	L1	L1	CACCGCCGACCAGCGA-1	L6	L3	unmatch	unmatch	L3	L3	L3	L3	L3
ATTCGCGCCTTGAGAG-1	L3	L5	L5	L5	L5	L6	L5	L5	L5	ATTAATTCGGTCACTC-1	L2	L4	L1	L1	L1	WM	L1	L1	L1	ATCGCTGCGTGCAGCA-1	L3	L3	unmatch	L2	L3	L3	L2	L3	L3	ATGCATGATCCAGGAT-1	L2	L1	L1	L1	L1	L1	L1	L1	L1	CACCGCGTCCACTCTA-1	L6	unmatch	L3	L3	unmatch	unmatch	unmatch	L2	L2
ATTCGTGCTATCTCTT-1	L4	L2	L2	L3	L3	L4	L6	L3	L3	ATTACAACTACCGGCC-1	L2	WM	L1	L1	L1	WM	L1	L1	L1	ATCGCTTTACGTCTCA-1	L3	L2	L2	L2	L2	L2	L2	L2	L2	ATGCATTCCGTGATGG-1	L2	L2	L2	L4	L2	unmatch	L2	L3	L3	CACCGGAGATATCTCC-1	L6	unmatch	L3	L3	L3	unmatch	L3	L2	L3
ATTCTCGTCTCTTTAG-1	L1	L3	L2	L2	L2	L2	L2	L3	L3	ATTACATGTCAGTCTT-1	L2	L3	L3	L2	L3	L3	L3	L3	L3	ATCGGAGACAGACGGC-1	L3	L4	L3	L4	L3	L3	L3	L3	L3	ATGCCAATCGCTCTGC-1	L2	L3	L4	L3	unmatch	unmatch	L3	L3	L3	CACCGGTAGAGACATT-1	L6	L5	WM	L5	L6	L6	L5	L5	L6
ATTCTGAGTATGAACT-1	L1	L1	L1	L1	L1	L1	L1	L1	L1	ATTACCACACTGCCTG-1	WM	L2	L6	L2	L3	L2	L3	L3	L3	ATCGGCAAGCAGTCCA-1	L3	L2	L2	L2	L2	L2	L2	L3	L3	ATGCCATTTGCGACCA-1	L1	L1	L1	L1	L1	L1	unmatch	L1	L1	CACCGTATCCCATCCG-1	L6	WM	L5	L5	L5	L5	L4	L4	L4
ATTCTTCGTACTTATG-1	L3	L1	L1	L1	L1	L1	L1	L1	L1	ATTACGACTCCACAGT-1	L2	L1	L1	L1	L1	L1	L1	L1	L1	ATCGGTTACCTAGTAA-1	L3	L4	L3	L3	L3	L3	L3	L3	L3	ATGCCGGTCTTGCATA-1	L2	L4	L1	L1	L1	L1	L1	L1	L1	CACCGTTAGGGATCAC-1	L6	L4	L5	L5	L6	L6	L6	L6	L6
ATTGAAGATCTTAGTG-1	L3	L4	L3	L5	L4	L3	L3	L3	L4	ATTACGCGCTGGCAGG-1	L2	L3	L3	L4	L4	L5	L5	L5	L5	ATCGTATTCCGAGAAC-1	L3	L4	unmatch	L3	L3	L3	L3	L3	L3	ATGCCGGTTGATGGGA-1	L2	L2	L2	L2	L2	L2	L2	L2	L2	CACCGTTGCGCGATAT-1	L6	L5	L5	L5	L5	L5	L5	L5	L5
ATTGACCGGCGATGAC-1	L3	L1	L1	L1	L1	L1	L1	L1	L1	ATTACTAGCCTCTTGC-1	L2	L6	L2	L2	L2	L2	L3	L3	L3	ATCGTCCAATCGAGTC-1	L3	L1	L1	L1	L1	L1	L1	L1	L1	ATGCGACAATTGGTCC-1	L3	L3	L4	L3	L3	unmatch	L3	L3	L3	CACCTAATAGAGTCGT-1	L6	L3	L6	unmatch	L3	L4	L3	L3	L3
ATTGACGTAACTCGGT-1	L3	L3	L1	L1	L1	L1	L1	L1	L1	ATTACTTACTGGGCAT-1	L2	L1	L1	L1	L1	L1	L1	L1	L1	ATCGTGGAAAGTCTGG-1	L3	L3	WM	L5	L6	L5	L6	L6	L6	ATGCGACAGTCCCATT-1	L2	L1	L1	L1	L1	L1	L1	L1	L1	CACCTAATCAGTTTAC-1	L6	L3	L3	unmatch	L3	L3	L3	L2	L3
ATTGATAGCAACGAGA-1	L3	L3	L5	L3	L3	L3	L3	L3	L3	ATTAGATTCCTCAGCA-1	L1	L1	L1	L1	L1	L1	L1	L1	L1	ATCGTTAGCTAGCGGA-1	L3	unmatch	L1	L3	L3	L3	L3	L3	L3	ATGCGAGTCCCACCAC-1	L2	L1	L1	L1	L1	L1	unmatch	L1	L1	CACCTCGATGGTGGAC-1	L3	L3	L3	unmatch	L3	L3	unmatch	L3	L3
ATTGATGAGTCCTAAC-1	L3	L3	L2	L2	L2	L2	L6	L3	L3	ATTAGATTGATAGCGG-1	L2	L3	L2	L3	L2	L2	L3	L3	L3	ATCGTTCACTTTCGCC-1	L3	L4	unmatch	L2	L3	L3	L3	L3	L3	ATGCTCAGTGTTGCAT-1	L2	L1	L1	L1	L1	L1	L1	L1	L1	CACCTTGCGAAACTCG-1	L2	L3	L3	unmatch	L3	L3	L3	L2	L3
ATTGCCTTTATGTTTG-1	L3	WM	L6	L5	L5	L6	L5	L5	L5	ATTAGGCGATGCTTTC-1	L2	L3	L3	L3	L4	L3	L3	L3	L3	ATCTAACGTCCCTATG-1	L3	unmatch	L1	L1	L1	L1	L1	L1	L1	ATGCTCTGGCGCGGTA-1	L2	L3	L3	L5	L3	L4	L3	L3	L3	CACCTTGGCGCCTTTG-1	L6	unmatch	L3	L4	unmatch	unmatch	unmatch	L3	L3
ATTGCGATCAGTAACT-1	L3	L5	L4	L6	L3	L4	L3	L4	L4	ATTATACTTTGCTCGT-1	L2	L1	L1	L1	L1	L1	L1	L1	L1	ATCTAATATCCTACGG-1	L6	L3	L4	L4	L3	L4	L5	L4	L4	ATGCTTAGGAGTTGAT-1	L2	L1	unmatch	L2	unmatch	L2	L2	L2	L2	CACGAAAGTTAGTCCC-1	L6	L4	L6	unmatch	L4	L4	L4	L4	L4
ATTGCTGCTCCTCCAT-1	L3	L3	L4	L6	L4	L3	L3	L4	L4	ATTATAGCTACTTTAC-1	L2	L2	L1	L1	L3	L1	L1	L1	L1	ATCTACCATCTGCTCC-1	L3	L3	L5	L5	L4	L4	L3	L4	L4	ATGGAAATTTAAGGAG-1	L5	L5	L5	L5	L5	L5	L5	L5	L5	CACGACCACAGACTTT-1	L6	L6	L6	L4	L3	unmatch	L5	L3	L3
ATTGGATTACAGCGTA-1	L4	L5	L4	L5	L3	L4	L3	L4	L4	ATTATCGGAATGTACG-1	L2	L2	WM	L5	L6	L6	L6	L6	L6	ATCTAGCTTGTGAGGG-1	L3	L3	L4	L5	L4	L4	L5	L4	L4	ATGGAACCTTTGCACA-1	L2	L1	L1	L1	L1	L1	unmatch	L1	L1	CACGACTAAAGTTCTG-1	L6	L3	unmatch	L3	L3	WM	L3	L3	L2
ATTGGGAATATCTTGG-1	L3	L3	L2	L2	L2	L2	L2	L3	L3	ATTATCTCGACAGATC-1	L2	L1	L1	L1	L1	WM	L1	L1	L1	ATCTCATAAACCTACC-1	L3	L4	L3	L3	L3	L4	L5	L4	L3	ATGGACTGCTTAGTTG-1	WM	L5	WM	L1	L6	L1	L6	L6	L6	CACGCACAGCGCAGCT-1	L3	unmatch	L3	unmatch	unmatch	L3	unmatch	L3	L3
ATTGGGAGTTCTGTAA-1	L3	L2	L2	L2	L2	L2	L2	L2	L3	ATTATGCCATAGGGAG-1	L2	L1	L2	L3	L2	L2	L2	L3	L3	ATCTCCCACGGAATAT-1	L3	unmatch	unmatch	L3	L3	L3	L2	L2	L3	ATGGAGCAGGCCGTGA-1	L2	L3	L1	L1	L2	L3	L1	L1	L2	CACGCAGCGAGGCTTT-1	L6	L4	L6	unmatch	L4	L4	L4	L4	L3
ATTGGTAGGATCCGCT-1	L3	L5	L6	L5	L5	L1	L4	L4	L4	ATTATGCTCAGTATTG-1	L2	L3	L2	L2	L2	L2	L2	L3	L3	ATCTCCCTGCAATCTA-1	L3	L2	L2	L2	L2	L2	L2	L2	L2	ATGGATCCGGCGTCCG-1	L2	L2	L2	L2	L2	L2	L2	L2	L2	CACGCGGAACTGTTGC-1	L3	unmatch	L6	L4	unmatch	unmatch	unmatch	L2	L3
ATTGGTTGTGCATTAC-1	L3	L5	L5	L5	L5	L6	L5	L5	L5	ATTATTATGTCCGTCA-1	L2	L5	L6	L5	L5	WM	L5	L6	L6	ATCTCGTGAGCGAAAC-1	L3	unmatch	L1	L6	unmatch	L6	unmatch	L1	L1	ATGGATTGACCAAACG-1	L2	L4	L1	L1	L1	L1	L1	L1	L1	CACGGACGTGGATGGC-1	L6	WM	unmatch	L3	unmatch	WM	unmatch	L2	L1
ATTGTACAACTCGGCT-1	L3	L2	L2	L3	L2	L4	L6	L3	L3	ATTATTCAGAGTCACT-1	L2	L5	L6	L5	L5	L6	L5	L5	L5	ATCTGACATGGAAGGA-1	L3	L3	L5	L4	L4	L5	L5	L5	L5	ATGGCAGCATTACGAT-1	L2	L5	L1	L5	L5	L1	L5	L6	L6	CACGGCGCGCCAAAGG-1	L6	unmatch	L3	L3	unmatch	unmatch	unmatch	L2	L2
ATTGTCGCAATACCTT-1	L3	L1	L1	L1	L1	L1	L1	L1	L1	ATTCAACCATTTAAGG-1	L2	L2	L5	L3	L3	L4	L4	L4	L4	ATCTGATAGTGTCTTA-1	L3	L1	L1	L1	L1	L1	L1	L1	L1	ATGGCAGCCGAGAAAC-1	L2	L1	L3	L4	unmatch	L3	L3	L3	L3	CACGGGATTGAGGGTT-1	L6	L6	unmatch	unmatch	L4	L4	L4	L3	L3
ATTGTCTGTTTCATGT-1	WM	WM	WM	WM	WM	WM	WM	WM	WM	ATTCACTGATGTTGGA-1	L2	L5	L5	L5	L5	L5	L5	L5	L5	ATCTGCACCTCTGCGA-1	L3	L2	L1	L6	L1	L1	L1	L1	L1	ATGGCCCGAAAGGTTA-1	L4	L2	L4	L3	L3	L4	L3	L4	L4	CACGTCAATCAATGGA-1	L6	WM	WM	L5	L5	L5	L5	L5	L5
ATTGTGACTTCGCTGC-1	L3	L1	L1	L1	L1	L1	L1	L2	L2	ATTCAGATGAATCCCT-1	L2	L3	L2	L2	L2	L2	L2	L3	L3	ATCTGCTGTTATCGCC-1	L3	L3	L5	L5	L4	L5	L5	L5	L5	ATGGCGGAATAGTCGC-1	L2	L2	L2	L2	L2	L2	L2	L3	L2	CACGTCGGCAACCTCT-1	L6	L5	L5	L5	L5	L5	L5	L5	L5
ATTTAACTCGTATTAC-1	L3	L3	L2	L2	L2	L2	L2	L3	L3	ATTCAGGACCTATTTC-1	L2	L1	L1	L1	L1	L1	L1	L1	L1	ATCTGGGCTGTTCTTG-1	L3	L4	L3	L4	L4	L4	L3	L4	L4	ATGGCTGGAAATGGCC-1	L2	L3	L3	L3	unmatch	L3	L3	L3	L3	CACGTCTATGATGTGG-1	L6	L4	L3	L3	unmatch	unmatch	L3	L2	L3
ATTTACAGTTTACTGG-1	L3	L6	L3	L5	L4	L3	L3	L4	L4	ATTCAGGATCGCCTCT-1	L2	L3	L2	L3	L2	L2	L2	L2	L3	ATCTGGTTAAGACTGT-1	L3	L2	L1	L1	L1	L1	L1	L1	L1	ATGGGAACGGAAGCGG-1	L2	L3	L3	L2	unmatch	L3	L3	L3	L3	CACGTTCGTGCTCTAG-1	L6	WM	L3	unmatch	L4	L4	L4	L3	L3
ATTTACTAAGTCCATT-1	L1	L3	L1	L2	L2	L1	L2	L2	L2	ATTCAGTAGCAGGGTC-1	L2	L4	L4	L3	L4	L3	L4	L4	L4	ATCTGTAATTGTACCC-1	L3	L2	L1	L1	L1	L1	L1	L1	L2	ATGGGACCTGCTGAAC-1	L5	L5	L5	L5	L5	L5	L5	L5	L5	CACGTTTCGTACACAC-1	WM	WM	L5	L5	L5	L5	L5	L5	L5
ATTTATACTGGTAAAG-1	L3	WM	L6	L6	L5	L6	L5	L6	L6	ATTCATATACTGTCCA-1	L2	L6	L5	L4	L5	L4	L4	L4	L4	ATCTTAGGGCATTAAT-1	WM	WM	WM	WM	WM	WM	WM	WM	WM	ATGGGCCTCGGCCTCT-1	L2	L1	L1	L1	L1	L1	L1	L1	L1	CACTAAAGTTGCCTAT-1	L6	L4	L4	unmatch	L4	L4	L4	L4	L4
ATTTCATTATTTCGCG-1	L3	L1	L1	L1	L1	L1	L1	L1	L1	ATTCATCGTTGAGGCA-1	L2	L5	L5	L4	L5	L4	L5	L4	L4	ATCTTATCGCACACCC-1	L3	L3	L3	L3	L3	L3	L3	L3	L3	ATGGGTGTATACCTCC-1	L6	L5	L5	L5	L5	L5	L5	L6	L6	CACTACGGGAGCTGCC-1	L6	unmatch	L6	L5	L5	L5	L5	L5	L5
ATTTCCGGGTTCTGCG-1	L3	WM	L6	L3	L5	L5	L5	L6	L6	ATTCCCACATAAACAA-1	L2	L3	L4	L4	L4	L3	L4	L4	L4	ATCTTGACCTGCAACG-1	L3	L1	L1	L1	L2	L1	L1	L1	L1	ATGGTATTGGGAACCG-1	L2	L3	L5	L5	L5	L5	L5	L5	L4	CACTACTCAGTTCTGT-1	L6	L3	L3	L3	L3	unmatch	L3	L2	L2
ATTTGCCTAGTTACGA-1	L1	L1	L1	L1	L1	L1	L1	L1	L1	ATTCCTAAGACGTGGA-1	L2	L2	L1	L1	L1	L1	L1	L1	L1	ATCTTGACTTGTCCAA-1	L3	unmatch	L1	L6	L2	L2	L2	L2	L2	ATGGTATTTACTGATT-1	WM	WM	WM	WM	WM	WM	WM	WM	WM	CACTCAAGAGCTATGG-1	L6	L4	L6	unmatch	L4	L4	L4	L5	L4
ATTTGCGCGAGTAGCT-1	L3	WM	L6	L5	L5	L5	L5	L6	L6	ATTCCTCCGCCAGTGC-1	L2	L3	L3	L2	L4	L3	L3	L3	L3	ATCTTTCGTATAACCA-1	L3	L2	unmatch	L2	L3	L3	L2	L3	L3	ATGGTCGCGTGGTTTC-1	L2	L2	unmatch	L2	unmatch	L2	L2	L2	L2	CACTCAGCTCTTGAGG-1	L6	L3	L3	unmatch	L3	L3	L3	L3	L3
ATTTGTCTTGGGAGCT-1	L3	L3	L3	L3	L3	L3	L3	L3	L3	ATTCCTTCCAGGCGGT-1	L2	L3	L2	L3	L2	L2	L3	L3	L3	ATGAAGCCAAGGAGCC-1	L3	L1	L1	L1	L1	L1	L1	L1	L1	ATGTAAGGCTGCTCTT-1	L2	L2	L2	L2	L2	L2	L2	L2	L2	CACTCCTATGTAAGAT-1	L6	L5	L5	L5	L6	L6	L6	L6	L6
ATTTGTTCCAGGGCTC-1	L3	L3	L2	L2	L2	L2	L2	L2	L2	ATTCGACGCCGGGCCT-1	L6	L4	L4	L4	L5	L5	L5	L5	L5	ATGAAGTGGACCCAGC-1	L3	L4	unmatch	L3	L3	L3	L3	L3	L3	ATGTACATGCGGTGAG-1	L2	L3	L4	L3	unmatch	unmatch	L3	L3	L3	CACTCCTCTCGGTCGG-1	L6	L3	L3	L3	L3	L3	L3	L3	L3
CAAACCAGGTCTGCAT-1	L3	L5	L5	L6	L5	L5	L5	L6	L6	ATTCGCAGAGGACACT-1	L2	L3	L1	L2	L2	L1	L1	L3	L3	ATGACGCCGGCTCTAA-1	L3	L1	L1	L1	L1	L1	L1	L1	L1	ATGTACGATGACGTCG-1	L2	L3	L5	L5	L3	L4	L5	L4	L4	CACTCGAGCTGAACAA-1	L6	WM	L5	L4	L5	L5	L5	L5	L5
CAAACCCTCCGGCGGG-1	WM	WM	WM	WM	WM	L1	L4	L6	L6	ATTCGCGCCTTGAGAG-1	L2	L5	L6	L5	L5	L6	L5	L5	L5	ATGACGCGTTCTATCC-1	L3	L3	L5	L4	L4	L5	L5	L4	L4	ATGTAGCGCGCGTAGG-1	L2	L3	L5	L5	L3	L4	L3	L4	L4	CACTCGGTTAGGAGGA-1	L6	unmatch	L6	unmatch	L4	L4	L4	L3	L3
CAAACGAGTATCGCAG-1	L3	L5	L5	L5	L5	L5	L5	L5	L5	ATTCGTGCTATCTCTT-1	L2	L5	L6	L2	L3	L2	L3	L3	L3	ATGACTATCAGCTGTG-1	L3	L1	L3	L4	L4	L5	L5	L5	L5	ATGTCATAATAAACGA-1	L6	L3	L5	L5	L5	L5	L5	L6	L6	CACTCTTCTGCTAGCC-1	L6	L5	L5	L5	L6	L5	L5	L5	L5
CAAACGGTCGCACTTT-1	L3	L6	L3	L6	L4	L3	L3	L4	L4	ATTCGTGTACCCATTC-1	L2	L6	L6	L5	L5	L6	L5	L6	L6	ATGACTATGCGACATT-1	L3	L3	unmatch	L2	L3	L2	L2	L2	L3	ATGTCATTTCCCATTG-1	L1	L1	L1	L1	L1	L1	unmatch	L1	L1	CACTGACGATTGTGGA-1	WM	L4	WM	WM	WM	L6	L6	WM	WM
CAAACGTGGTCTTGCG-1	L1	L1	L1	L1	L1	L1	L1	L1	L1	ATTCTCGTCTCTTTAG-1	L2	L1	L1	L3	L2	WM	L3	L3	L2	ATGAGGAGTGTTAATC-1	L3	L1	L2	L1	L2	L1	L2	L2	L2	ATGTCTTGTTTGACTC-1	WM	WM	WM	WM	L6	WM	L6	L6	L6	CACTGTCCAAGTGAGA-1	L6	L3	unmatch	unmatch	L3	WM	L3	L3	L3
CAAACTACGATAGAGA-1	L3	L2	L1	L1	L1	L1	L1	L1	L1	ATTCTGAGTATGAACT-1	L2	L6	L1	L1	L1	WM	L1	L1	L1	ATGAGGGCAGCGGCTA-1	L3	unmatch	L1	L6	unmatch	L6	unmatch	L1	L1	ATGTGAAAGCCTAATG-1	L2	L3	L4	L3	L3	L3	L3	L3	L3	CACTTAATCAGACGGA-1	L6	L4	L4	unmatch	L4	L4	L4	L4	L4
CAAACTATTGAGCTTC-1	L3	L1	L1	L1	L1	L1	L1	L1	L1	ATTCTTCGTACTTATG-1	L1	L1	L1	L1	L1	WM	L1	L1	L1	ATGATCGGGAATAGAC-1	L3	L1	L1	L1	L1	L1	L1	L1	L1	ATGTGCATCCGACGCA-1	L2	L1	L1	L1	L1	L1	L1	L1	L1	CACTTCGCCACAGGCT-1	L6	L3	unmatch	unmatch	L3	L4	L3	L3	L3
CAAACTCGCGACGCCG-1	L3	L2	L4	L3	L3	L4	L6	L3	L3	ATTGAAGATCTTAGTG-1	L2	L4	L4	L3	L4	L3	L4	L4	L4	ATGATGCAATGGTACA-1	L3	L1	L3	L3	L3	L3	L3	L3	L3	ATGTGGACATCTTGAT-1	L3	L3	L2	L2	unmatch	L2	L3	L3	L3	CACTTCGTCTTATCTC-1	L6	L3	unmatch	L3	L3	WM	L3	L2	L2
CAAAGATTATTGGGCC-1	WM	WM	WM	WM	WM	WM	WM	L6	L6	ATTGACCGGCGATGAC-1	L2	L1	L1	L1	L1	L1	L1	L1	L1	ATGCACCTTCCTTAAT-1	L3	L2	L2	L2	L2	L2	L2	L3	L3	ATGTGTAGTTTAGTCA-1	L2	L2	L2	L2	L2	unmatch	L2	L3	L3	CAGAACTTAGCCCTCT-1	L6	L5	L5	L5	L5	L5	L5	L5	L5
CAAAGGTTAAATTCAG-1	L3	L2	L2	L2	L2	L2	L2	L3	L3	ATTGACGTAACTCGGT-1	L2	L1	L1	L1	L1	L1	L1	L1	L1	ATGCACGCGCTGTTCA-1	L3	L3	WM	L5	L6	L5	L6	L6	L6	ATGTTACGAGCAATAC-1	L2	L1	L1	L1	L1	L1	L1	L1	L1	CAGAATAACACACGGA-1	L6	L6	L5	L5	L5	L5	L5	L6	L5
CAAAGTCAGGTTAGCT-1	L3	L6	L3	L3	L3	L3	L3	L3	L3	ATTGATAGCAACGAGA-1	L2	L3	L2	L2	L2	L2	L3	L3	L3	ATGCACTACCGCATTG-1	L3	L5	L5	L1	L2	L1	L2	L2	L1	ATGTTCCTGCCCACCT-1	L2	L1	L1	L1	L1	L1	unmatch	L1	L1	CAGAATATTCGTTATC-1	L6	L5	L3	L4	L4	unmatch	unmatch	L3	L3
CAAATCTCTCACAAGG-1	L3	L5	L6	L5	L5	L5	L5	L6	L5	ATTGATGAGTCCTAAC-1	L2	L2	L2	L4	L2	L2	L2	L2	L3	ATGCATGATCCAGGAT-1	L3	unmatch	L1	L6	L1	L1	unmatch	L2	L1	ATGTTCGTCGACCCAC-1	L2	L1	L3	L4	unmatch	L3	L3	L3	L3	CAGACACCGATCGCTG-1	L6	L3	L5	L4	L6	L6	L6	L6	L6
CAAATGCGGAGTGTTC-1	L3	L1	L1	L1	L1	L1	L1	L1	L1	ATTGCCTTTATGTTTG-1	WM	L5	L5	L4	L5	L5	L5	L5	L5	ATGCATTCCGTGATGG-1	L3	L2	L2	L2	L2	L2	L2	L2	L2	ATGTTGATTAGAGACT-1	L3	L3	L3	L5	L3	L4	L3	L4	L3	CAGACCTGTAAGTGTT-1	L3	L3	L3	L3	unmatch	L3	unmatch	L2	L2
CAAATGTCCTTCCGTG-1	L3	L5	L6	L5	L5	L5	L5	L5	L5	ATTGCGATCAGTAACT-1	L2	L6	L5	L5	L3	L3	L4	L3	L3	ATGCCAATCGCTCTGC-1	L3	unmatch	L2	L3	L3	L3	L3	L3	L3	ATGTTGTAGTCTGTTT-1	L2	L5	L5	L5	L5	L5	L5	L5	L5	CAGACGAACCTGATAC-1	L6	L5	L5	L5	L6	L6	L6	L6	L5
CAAATTGGATTATGCC-1	L3	WM	L1	L1	L1	L1	L1	L1	L1	ATTGCTGCTCCTCCAT-1	L2	L3	L3	L5	L4	L3	L4	L4	L4	ATGCCATTTGCGACCA-1	L3	L1	L1	L6	unmatch	L1	L1	L2	L1	ATGTTTCGGCCCGGAG-1	L2	L2	L2	L2	L2	L2	L2	L3	L2	CAGAGACGGTCACCCA-1	L4	WM	L5	L5	L6	L6	L6	L6	L6
CAAATTGTCAGCAAGC-1	L3	L1	L1	L1	L1	L1	L1	L1	L1	ATTGGATTACAGCGTA-1	L2	L2	L5	L4	L3	L4	L4	L3	L3	ATGCCGGTCTTGCATA-1	L3	L1	L1	L6	L1	L1	L1	L1	L1	ATTAAACATGCGGACC-1	L2	L4	L2	L4	unmatch	L3	L3	L3	L3	CAGAGCATGAGCTTGC-1	L6	L3	L3	unmatch	unmatch	L3	unmatch	L3	L3
CAACACATCTCCTGCC-1	L1	L3	L1	L1	L1	L1	L1	L2	L2	ATTGGGAATATCTTGG-1	L2	L3	L2	L3	L2	WM	L2	L3	L2	ATGCCGGTTGATGGGA-1	L3	L2	L2	L2	L2	L2	L2	L2	L2	ATTAACACCTGAGATA-1	L2	L1	L1	L1	L1	L1	unmatch	L1	L1	CAGAGGCGATGCATGA-1	L6	L5	L5	L4	L6	L6	L6	L6	L6
CAACAGAATAACGCTA-1	L3	L3	L2	L2	L2	L2	L2	L2	L2	ATTGGGAGTTCTGTAA-1	L2	L1	L2	L2	L2	L2	L2	L2	L3	ATGCGACAATTGGTCC-1	L3	L3	L4	L3	L3	L3	L3	L3	L3	ATTAATACTACGCGGG-1	L2	L2	L1	L1	L2	L1	L1	L1	L1	CAGAGTGATTTAACGT-1	L6	L3	L3	unmatch	L3	L3	L3	L3	L3
CAACAGTGCCAAACGG-1	L3	L1	L1	L1	L1	L1	L1	L1	L1	ATTGGTAGGATCCGCT-1	L2	L5	L4	L4	L4	L3	L4	L4	L4	ATGCGACAGTCCCATT-1	L3	L1	L1	L1	L1	L1	L1	L1	L2	ATTAATGAACCAGTCG-1	L2	L2	L2	L2	L2	L2	L2	L2	L2	CAGATACTAACATAGT-1	L2	L4	L6	unmatch	L4	L4	L4	L3	L3
CAACATGGCCTGATAA-1	L3	L3	L4	L2	L3	L2	L2	L3	L3	ATTGGTTGTGCATTAC-1	L2	L5	L6	WM	L5	L6	L4	L5	L5	ATGCGAGTCCCACCAC-1	L3	unmatch	L1	L6	unmatch	L6	L1	L1	L1	ATTAATTCGGTCACTC-1	L3	L2	L2	L2	L2	L2	L2	L2	L2	CAGATATGAAGATGAC-1	L6	L4	WM	L5	L6	L6	L6	L6	L6
CAACCAGTGGCCTACC-1	L3	WM	L5	L5	L5	L6	L5	L5	L5	ATTGTACAACTCGGCT-1	L2	L2	L2	L3	L3	L2	L2	L2	L3	ATGCTCAGTGTTGCAT-1	L3	L1	L1	L1	L1	L1	L1	L1	L1	ATTACAACTACCGGCC-1	L2	L2	L4	L2	L2	unmatch	L3	L3	L3	CAGATCATTTAAAGTC-1	L6	unmatch	unmatch	L3	unmatch	WM	unmatch	L1	L2
CAACCGCACCTAGACA-1	L3	L5	L5	L3	L3	L3	L3	L3	L3	ATTGTCGCAATACCTT-1	L2	L3	L1	L1	L1	WM	L1	L1	L1	ATGCTCTGGCGCGGTA-1	L3	L4	L3	L4	L3	L4	L3	L4	L3	ATTACATGTCAGTCTT-1	L2	L1	L1	L1	L1	L1	L1	L1	L1	CAGATCCTGGTTTGAA-1	L6	WM	L5	L5	WM	L5	L5	L5	L5
CAACCTACCGAGCAGT-1	L3	L5	L5	L5	L5	L4	L5	L5	L5	ATTGTCTGTTTCATGT-1	L2	WM	WM	WM	WM	WM	WM	WM	WM	ATGCTTAGGAGTTGAT-1	L3	L3	L2	L2	L3	L2	L2	L2	L2	ATTACCACACTGCCTG-1	L2	L1	L1	L1	L1	L1	unmatch	L1	L1	CAGCAGCCCGTTCCTT-1	L3	L3	L3	unmatch	L3	L3	L3	L3	L3
CAACGACCCGTTTACA-1	L3	L3	L2	L3	L2	L3	L2	L3	L3	ATTGTGACTTCGCTGC-1	L2	L2	L1	L1	L3	L1	L1	L1	L3	ATGGAAATTTAAGGAG-1	L3	L5	L5	L5	L6	L5	L5	L6	L4	ATTACGACTCCACAGT-1	L2	L3	L4	L3	unmatch	unmatch	L3	L3	L3	CAGCAGTCCAGACTAT-1	L6	L6	L6	L4	L4	unmatch	L4	L4	L4
CAACGGTTCTTGATAC-1	L3	L6	L3	L3	L3	L3	L3	L3	L3	ATTTAACTCGTATTAC-1	L2	L3	L2	L3	L2	L2	L2	L3	L3	ATGGAACCTTTGCACA-1	L6	unmatch	L1	L6	unmatch	L6	unmatch	L1	L1	ATTACGCGCTGGCAGG-1	L2	L4	L4	L3	L2	L3	L3	L3	L3	CAGCAGTCTGTGCTGC-1	L2	WM	WM	WM	L6	L6	L6	L6	L6
CAACGTGGTGGAGTCT-1	L3	L5	L3	L5	L5	L4	L3	L4	L4	ATTTACAGTTTACTGG-1	L2	L4	L5	L2	L4	L4	L4	L4	L4	ATGGACTGCTTAGTTG-1	WM	L3	WM	L5	L6	L5	L6	L6	L6	ATTACGGGCTACGGTT-1	WM	WM	WM	WM	WM	WM	WM	WM	WM	CAGCCCTCACAGGCAG-1	L3	L3	unmatch	L3	L3	unmatch	L3	L3	L3
CAACTATATCGAATGC-1	L3	L1	L1	L1	L1	L1	L1	L1	L1	ATTTACTAAGTCCATT-1	L2	L3	L1	L1	L1	WM	L1	L1	L1	ATGGAGCAGGCCGTGA-1	L3	L2	L2	L2	L2	L2	L2	L2	L2	ATTACTAGCCTCTTGC-1	L2	L2	L1	L1	L1	L1	L1	L1	L1	CAGCCGGGCCCTCTAT-1	L6	L3	unmatch	unmatch	L3	L3	L3	L2	L2
CAACTCCAACGTTTAG-1	L1	L1	L1	L1	L1	L1	L1	L1	L1	ATTTATACTGGTAAAG-1	L2	L5	WM	WM	L6	WM	L6	L6	L6	ATGGATCCGGCGTCCG-1	L3	L2	L2	L2	L2	L2	L2	L2	L2	ATTACTTACTGGGCAT-1	L2	L3	L2	L2	L2	L2	L2	L3	L2	CAGCCTCCTGCAGAGG-1	L6	L3	L3	unmatch	L3	L3	unmatch	L3	L3
CAACTCCGTAACTTGC-1	L3	L1	L1	L1	L1	L1	L1	L2	L2	ATTTCATTATTTCGCG-1	L2	L1	L1	L1	L1	L1	L1	L1	L1	ATGGATTGACCAAACG-1	L6	L1	L1	L6	L1	L1	L1	L1	L1	ATTAGATTCCTCAGCA-1	L2	L2	L2	L2	L2	L2	L2	L3	L2	CAGCCTCTCCTCAAGA-1	L6	L3	L3	L3	unmatch	L3	L3	L3	L3
CAACTCCTTGATCCCG-1	L3	L3	L3	L3	L3	L3	L3	L3	L3	ATTTCCGGGTTCTGCG-1	L2	L4	L3	L4	L5	L5	L5	L5	L5	ATGGCAGCATTACGAT-1	L6	L4	WM	L5	L6	L5	L6	L6	L6	ATTAGATTGATAGCGG-1	L2	L4	L1	L1	L1	L1	L1	L1	L1	CAGCGATTCCCTTCAA-1	L6	L5	L5	L5	L6	L6	L6	L6	L6
CAACTGAGGGTATGAC-1	L3	L1	L2	L2	L2	L2	L2	L2	L2	ATTTGCCTAGTTACGA-1	L1	L1	L1	L1	L1	WM	L1	L1	L1	ATGGCAGCCGAGAAAC-1	L3	L4	L3	L3	L3	L3	L3	L3	L3	ATTAGGCGATGCTTTC-1	L2	L1	L1	L1	L1	L1	L1	L1	L1	CAGCTCACTGAGACAT-1	L6	L4	L4	unmatch	L4	L4	L4	L3	L3
CAACTGCTCATCCGAT-1	L3	L6	L5	L6	L5	L5	L5	L6	L5	ATTTGCGCGAGTAGCT-1	L2	L6	L4	L4	L5	L5	L5	L5	L6	ATGGCCCGAAAGGTTA-1	L3	L4	L3	L4	L4	L4	L5	L4	L4	ATTATACTTTGCTCGT-1	L2	L2	unmatch	L2	L2	L2	L2	L2	L2	CAGCTCGACAAGTTAA-1	L6	L3	L3	L3	L3	L3	L3	L2	L2
CAACTTGTAGTGGGCA-1	L3	L3	L2	L2	L2	L2	L2	L3	L3	ATTTGTCTTGGGAGCT-1	L2	L4	L3	L2	L4	L3	L3	L3	L3	ATGGCGGAATAGTCGC-1	L3	L2	L2	L2	L2	L2	L2	L2	L2	ATTATAGCTACTTTAC-1	L2	L3	L2	L2	L2	L2	L2	L2	L2	CAGCTCGTGCTTGTGT-1	L6	L3	L3	unmatch	L3	L3	L3	L3	L3
CAAGAAACCCTAAACT-1	L3	L5	L2	L2	L2	L2	L2	L2	L3	ATTTGTTCCAGGGCTC-1	L2	L3	L2	L2	L2	L1	L2	L2	L3	ATGGCTGGAAATGGCC-1	L3	L3	unmatch	L3	L3	L3	L3	L3	L3	ATTATCGGAATGTACG-1	L2	L5	L5	L5	L5	L5	L5	L5	L5	CAGCTGGCGTAACCGT-1	L6	L5	L6	L5	L5	L5	L5	L5	L5
CAAGAGGGCGGAGTAC-1	L3	L6	L4	L5	L3	L3	L3	L4	L4	CAAACCAGGTCTGCAT-1	L2	L5	L4	L3	L5	L5	L5	L4	L4	ATGGGAACGGAAGCGG-1	L3	L4	L3	L3	L3	L3	L3	L3	L3	ATTATCTCGACAGATC-1	L2	L2	L2	L2	L2	L2	L2	L3	L3	CAGCTTAGTAGGTAGC-1	L6	L4	unmatch	unmatch	L4	L4	L4	L4	L3
CAAGATATTATAACGT-1	L3	L5	L3	L5	L3	L4	L3	L3	L3	CAAACCATAAGCGTAT-1	L2	L5	L6	L5	L5	L6	L5	L6	L6	ATGGGACCTGCTGAAC-1	L3	L3	L5	L5	L6	L5	L5	L5	L5	ATTATGAGACCCAATT-1	WM	WM	WM	WM	L6	WM	WM	L6	L6	CAGGAAGACTTTATAT-1	L6	L3	unmatch	unmatch	L3	L3	L3	L2	L3
CAAGCAACGTCGGAGT-1	L3	L6	L4	L6	L4	L3	L3	L4	L4	CAAACCCTCCGGCGGG-1	L2	WM	L6	L5	L5	L6	L5	L6	L6	ATGGGCCTCGGCCTCT-1	L3	L3	L1	L1	L3	L6	L1	L2	L2	ATTATGCCATAGGGAG-1	L1	L2	L1	L1	L1	L1	L1	L1	L1	CAGGACAGCTGCCCTT-1	L6	L3	unmatch	L3	unmatch	unmatch	unmatch	L3	L2
CAAGCACCAAATGCCT-1	L3	L3	L2	L2	L2	L2	L2	L2	L2	CAAACGAGTATCGCAG-1	L2	L6	L4	L2	L5	L5	L5	L5	L5	ATGGGTGTATACCTCC-1	L3	L3	WM	L5	L6	L5	L6	L6	L6	ATTATTATGTCCGTCA-1	L2	L5	L5	L3	L5	L5	L5	L4	L4	CAGGATATATCGTTGT-1	L6	L5	L5	L5	L5	L5	L5	L5	L5
CAAGCGGCACATAATT-1	L3	L5	L5	L6	L5	L6	L5	L5	L5	CAAACGGTCGCACTTT-1	L2	L4	L3	L4	L4	L3	L4	L4	L4	ATGGTATTGGGAACCG-1	L6	L3	L5	L5	L4	L5	L5	L4	L5	ATTATTCAGAGTCACT-1	L2	L1	L3	L5	L3	L4	L3	L3	L3	CAGGCAGTCTTACCAG-1	L6	L6	WM	WM	L6	L6	L6	L6	L6
CAAGGATCGCATGTTC-1	L3	L5	L4	L3	L3	L3	L3	L4	L3	CAAACGTGGTCTTGCG-1	L2	L1	L1	L1	L1	WM	L1	L1	L1	ATGGTATTTACTGATT-1	WM	WM	WM	WM	WM	WM	WM	WM	WM	ATTCAACCATTTAAGG-1	L2	L3	unmatch	L3	unmatch	unmatch	L2	L3	L3	CAGGCCGTTTGGGTGT-1	L6	L4	L5	L4	L4	L5	L4	L4	L4
CAAGGCCAGTGGTGCA-1	L3	L5	L5	L5	L5	L6	L5	L5	L5	CAAACTACGATAGAGA-1	L2	L1	L1	L1	L1	L1	L1	L1	L1	ATGGTCGCGTGGTTTC-1	L3	L1	L2	L2	L3	L2	L2	L3	L3	ATTCACTGATGTTGGA-1	L2	L3	L3	L5	L3	L4	L3	L3	L3	CAGGCGCACGGTGGTC-1	L6	L5	L5	L5	L6	L6	L6	L6	L6
CAAGGGAGTGTATTTG-1	L3	L3	L6	L2	L2	L1	L2	L2	L2	CAAACTATTGAGCTTC-1	L2	L1	L1	L1	L1	L1	L1	L1	L1	ATGGTGCTCAAAGCCA-1	L3	L2	L2	L3	L2	L2	L2	L3	L3	ATTCAGGACCTATTTC-1	L2	L2	L2	L2	L2	unmatch	L2	L2	L2	CAGGCGCCATGCTAGG-1	L6	L5	L5	L5	L5	L5	L5	L5	L5
CAAGGTCCTATAGGCT-1	L3	L2	L2	L2	L2	L4	L2	L3	L3	CAAACTCGCGACGCCG-1	L2	L2	L4	L2	L3	L2	L3	L3	L3	ATGTAAGGCTGCTCTT-1	L3	L1	L2	L1	L2	L2	unmatch	L2	L2	ATTCAGTAGCAGGGTC-1	L2	L4	unmatch	L1	L2	L2	L2	L3	L2	CAGGTTTAGTACTACA-1	L6	L5	unmatch	L3	unmatch	WM	unmatch	L1	L1
CAAGTAAGTGATAGAC-1	WM	WM	WM	WM	L6	WM	WM	WM	WM	CAAAGATTATTGGGCC-1	WM	L5	L6	L2	L5	L5	L5	L6	L6	ATGTACATGCGGTGAG-1	L3	L3	unmatch	L4	L3	L3	L3	L3	L3	ATTCATATACTGTCCA-1	L2	L3	L4	L3	L3	L3	L3	L3	L3	CAGTAACTATTTATTG-1	L1	unmatch	unmatch	L3	unmatch	unmatch	unmatch	L2	L2
CAAGTGAACTTTGGTT-1	L1	L1	L1	L1	L1	L1	L1	L1	L1	CAAAGGTTAAATTCAG-1	L2	L2	L2	L3	L2	L2	L2	L3	L3	ATGTACGATGACGTCG-1	L3	L4	L3	L5	L4	L4	L5	L4	L4	ATTCATCGTTGAGGCA-1	L2	L3	L3	L5	L3	L3	L3	L3	L3	CAGTAATCCCTCCCAG-1	L6	L4	L3	unmatch	L3	L4	L4	L3	L3
CAAGTGTGGTTGCAAA-1	L3	L2	L2	L2	L2	L4	L6	L3	L3	CAAAGTCAGGTTAGCT-1	L2	L3	L6	L3	L2	L2	L2	L3	L3	ATGTAGCGCGCGTAGG-1	L3	L3	L3	L5	L4	L4	L5	L4	L4	ATTCCCACATAAACAA-1	L2	L2	unmatch	L1	L2	L2	L2	L3	L2	CAGTACATTCTCTAAA-1	L6	unmatch	unmatch	L3	unmatch	unmatch	unmatch	L2	L2
CAATAAACCTTGGCCC-1	L3	L3	L2	L2	L2	L2	L2	L3	L3	CAAATCTCTCACAAGG-1	L2	L4	L4	L5	L5	L5	L5	L5	L5	ATGTCATAATAAACGA-1	L3	L3	L5	L5	L4	L5	L5	L5	L5	ATTCCCGAAGGTACAG-1	WM	WM	WM	WM	L6	L5	L6	L6	L6	CAGTACCAGTTTACGT-1	L6	WM	L5	L5	L5	L5	L5	L5	L5
CAATACGAGAGTCTGA-1	L3	L2	L3	L3	L3	L4	L6	L3	L3	CAAATGCGGAGTGTTC-1	L1	L1	L1	L1	L1	WM	L1	L1	L1	ATGTCATTTCCCATTG-1	L3	unmatch	L2	L2	L2	L1	L2	L1	L1	ATTCCTAAGACGTGGA-1	L3	L3	L4	L3	unmatch	unmatch	L3	L3	L3	CAGTAGCCCACGCGGT-1	L2	L3	unmatch	L3	L3	unmatch	L3	L2	L2
CAATACGCTCTGAGGC-1	L6	L6	L6	L5	L5	L5	L5	L5	L6	CAAATGTCCTTCCGTG-1	L2	L4	L4	L4	L5	L5	L5	L4	L4	ATGTCTTGTTTGACTC-1	L3	L4	WM	L1	L6	L1	L6	L6	L6	ATTCCTCCGCCAGTGC-1	L2	L1	L1	L1	L1	L1	L1	L1	L1	CAGTCGAGGATGCAAT-1	L6	L3	L3	L3	unmatch	unmatch	unmatch	L2	L2
CAATATGTAGATTTAC-1	L3	L3	L2	L2	L2	L2	L2	L2	L2	CAAATTGGATTATGCC-1	L2	L1	L1	L1	L1	L1	L1	L1	L1	ATGTGAAAGCCTAATG-1	L3	L4	L3	L4	L4	L4	L5	L4	L4	ATTCCTTCCAGGCGGT-1	L2	L2	L1	L1	L2	L1	L2	L2	L2	CAGTCTCTCGGCTAAT-1	L6	L3	unmatch	L3	L3	WM	L3	L3	L2
CAATATTCTTGACCTA-1	L3	L6	L6	L3	L5	L5	L5	L5	L6	CAAATTGTCAGCAAGC-1	L2	L1	L1	L1	L1	WM	L1	L1	L1	ATGTGCATCCGACGCA-1	L3	L2	L1	L5	L1	L1	L1	L1	L1	ATTCGACGCCGGGCCT-1	L2	L5	L3	L4	L3	L3	L3	L3	L3	CAGTCTGTATACTGGG-1	L6	L5	L5	L4	L5	L5	L5	L4	L4
CAATATTGGACTAGTG-1	L3	L2	L2	L2	L3	L2	L3	L3	L3	CAACACATCTCCTGCC-1	L1	L1	L1	L1	L1	L1	L1	L1	L1	ATGTGGACATCTTGAT-1	L3	L4	unmatch	L3	L3	L3	L3	L3	L3	ATTCGCAGAGGACACT-1	L2	L2	L4	L3	L3	L3	L3	L3	L3	CAGTGAATAAATGACT-1	L6	L4	L3	unmatch	L3	L3	L3	L2	L2
CAATCCATTATCCGTT-1	L3	L2	L2	L2	L2	L2	L2	L2	L3	CAACAGAATAACGCTA-1	L2	L3	L2	L2	L2	L2	L2	L2	L3	ATGTGTAGTTTAGTCA-1	L3	L2	L2	L2	L2	L2	L2	L3	L3	ATTCGCGCCTTGAGAG-1	L3	L3	L3	L3	L3	unmatch	L3	L3	L3	CAGTGGTTGCACATGA-1	L6	L4	L3	unmatch	L3	unmatch	L3	L3	L3
CAATCCCTATACCAGC-1	L3	L1	L1	L1	L1	L1	L1	L1	L1	CAACAGTGCCAAACGG-1	L2	L2	L1	L1	L1	WM	L2	L1	L1	ATGTTACGAGCAATAC-1	L3	L2	L1	L1	L1	L1	L1	L1	L1	ATTCGTCCCGAGGTTA-1	L2	L2	L4	L3	L3	L4	L3	L5	L3	CAGTGTCCGCAGAATG-1	L6	L3	unmatch	unmatch	L3	L3	L3	L3	L3
CAATCCTGCCGTGGAG-1	L3	L6	L4	L3	L3	L3	L3	L3	L3	CAACCAGTGGCCTACC-1	L2	L5	L6	WM	L5	L6	L5	L5	L5	ATGTTCCTGCCCACCT-1	L3	unmatch	L1	L1	unmatch	L1	L1	L1	L1	ATTCGTGCTATCTCTT-1	L3	L1	L1	L1	L1	L1	unmatch	L1	L1	CAGTGTCGGCTGGCCC-1	L6	L6	L5	L5	L5	L5	L5	L5	L5
CAATGACCCTTAATTT-1	WM	WM	L6	L5	WM	L1	L5	WM	WM	CAACCTACCGAGCAGT-1	L2	L2	L5	L2	L5	L4	L4	L4	L4	ATGTTCGTCGACCCAC-1	L3	L5	L3	L3	L3	L3	L3	L3	L3	ATTCGTGTACCCATTC-1	L2	L3	L5	L5	L3	L4	L3	L3	L3	CAGTTCAAATTGACAC-1	L6	L4	L4	unmatch	L4	L4	L4	L4	L3
CAATGAGGTTCGACTA-1	L1	L1	L1	L1	L1	L1	L1	L2	L1	CAACCTGAACCTGCCA-1	L2	L2	L1	L1	L1	WM	L1	L1	L1	ATGTTGATTAGAGACT-1	L3	L4	L3	L4	L4	L4	L3	L4	L3	ATTCGTTTATCGTATT-1	L2	L3	L4	L3	L3	L4	L3	L3	L3	CAGTTCCGCGGGTCGA-1	L3	L3	unmatch	unmatch	L4	L4	L4	L3	L3
CAATGCGAGAAGTATC-1	L3	L5	L5	L6	L5	L4	L3	L4	L4	CAACGACCCGTTTACA-1	L2	L3	L3	L3	L2	L2	L3	L3	L3	ATGTTGTAGTCTGTTT-1	L3	L1	L5	L4	L4	L4	L5	L5	L5	ATTCTCGTCTCTTTAG-1	L2	L2	L2	L2	L2	L2	L2	L2	L2	CATAACGGACAGTCGT-1	L6	unmatch	L3	L4	unmatch	unmatch	unmatch	L3	L3
CAATGGAATCTACATA-1	L1	L1	L1	L1	L1	L1	L1	L1	L1	CAACGCGATGAGCCAA-1	L2	WM	WM	WM	WM	WM	WM	WM	WM	ATGTTTCGGCCCGGAG-1	L3	L2	L2	L2	L2	L2	L2	L2	L2	ATTCTGAGTATGAACT-1	L2	L2	L3	L2	unmatch	unmatch	L3	L3	L3	CATAAGAAGCTTGGCT-1	L6	L6	L5	L5	L6	L6	L6	L6	L6
CAATGGATCTCTACCA-1	L3	L3	L2	L2	L2	L2	L2	L3	L3	CAACGGTTCTTGATAC-1	L2	L4	L4	L3	L2	L3	L3	L3	L3	ATGTTTGTAAGATCAT-1	L3	L2	L3	L3	L3	L4	L3	L3	L4	ATTCTTCGTACTTATG-1	L2	L2	L3	L2	unmatch	unmatch	L3	L3	L3	CATAAGCTCTCCGTCT-1	L6	unmatch	L6	unmatch	L4	L4	L4	L4	L4
CAATGGTCGGCCTGGG-1	L1	L1	L1	L1	L1	L1	L1	L1	L1	CAACGTGGTGGAGTCT-1	L2	L5	L6	L5	L3	L6	L4	L3	L3	ATTAAACATGCGGACC-1	L3	L1	L3	L3	L3	L3	L3	L3	L3	ATTGAAGATCTTAGTG-1	L2	L5	L1	L1	L2	L1	L2	L1	L1	CATAATGAGCGGGCGA-1	L6	L3	L3	unmatch	L3	WM	L3	L3	L2
CAATGTGCCAACCCTT-1	L3	WM	L2	L3	L2	L4	L6	L2	L3	CAACTATATCGAATGC-1	L2	L1	L1	L1	L1	L1	L1	L1	L1	ATTAACACCTGAGATA-1	L3	L2	L2	L2	L2	L2	L2	L2	L2	ATTGAATTCCCTGTAG-1	L3	L5	L4	L3	L3	L4	L5	L5	L4	CATACAAAGCCGAACC-1	L6	L4	unmatch	unmatch	L3	WM	L3	L3	L3
CAATTAAGGGTGATGA-1	L3	L6	L2	L3	L3	L3	L3	L3	L3	CAACTCCAACGTTTAG-1	L2	L1	L1	L2	L1	WM	L1	L3	L2	ATTAATACTACGCGGG-1	L3	L5	L1	L6	L1	L1	unmatch	L1	L1	ATTGACCGGCGATGAC-1	L2	L1	L3	L4	unmatch	unmatch	L3	L3	L3	CATACACGGTTCCCAC-1	L6	WM	WM	WM	WM	L6	L6	L6	L6
CAATTTCGTATAAGGG-1	L3	L6	L4	L6	L3	L3	L3	L3	L4	CAACTCCGTAACTTGC-1	L2	L2	L1	L2	L3	L1	L2	L3	L3	ATTAATGAACCAGTCG-1	L3	L1	L1	L1	L1	L1	L1	L1	L1	ATTGACGTAACTCGGT-1	L2	L2	L2	L2	L2	L2	L2	L3	L3	CATACCCGTACCCAGT-1	L6	L4	L4	unmatch	L4	L4	L4	L4	L4
CAATTTGACCGGGAAG-1	L3	L3	L2	L3	L3	L3	L2	L3	L3	CAACTCCTTGATCCCG-1	L2	L3	L2	L3	L2	L2	L3	L3	L3	ATTAATTCGGTCACTC-1	L3	L2	L2	L2	L2	L2	L2	L2	L2	ATTGATAGCAACGAGA-1	L2	L1	L1	L1	L1	L1	L1	L1	L1	CATACGAACTAGCTGG-1	WM	L5	L5	L5	WM	L6	L6	L6	L6
CACAAGAAAGATATTA-1	L1	L1	L1	L1	L1	L1	L1	L1	L1	CAACTGAGGGTATGAC-1	L2	L2	L2	L3	L2	L2	L2	L2	L2	ATTACAACTACCGGCC-1	L3	L2	L2	L2	L2	L2	L2	L3	L3	ATTGATCACCACATTT-1	L3	L5	L5	L5	L5	L5	L5	L5	L5	CATACGGCGTCTGGGC-1	L6	L3	L4	unmatch	L4	L4	L4	L4	L4
CACAATGAGCTGCTAT-1	L3	L4	L6	L6	L4	L3	L3	L5	L5	CAACTGCTCATCCGAT-1	L2	L5	L4	L4	L5	L5	L5	L5	L5	ATTACATGTCAGTCTT-1	L3	unmatch	L1	L1	L3	L6	L1	L1	L1	ATTGATGAGTCCTAAC-1	L2	L1	L1	L1	L1	L1	unmatch	L1	L1	CATACTATGTAATTGT-1	L6	L4	L4	unmatch	L4	L4	L4	L4	L4
CACACACGCTAACGAG-1	L3	L5	L4	L6	L5	L4	L3	L4	L4	CAACTTGTAGTGGGCA-1	L2	L3	L2	L3	L2	L2	L2	L2	L2	ATTACCACACTGCCTG-1	L3	unmatch	L1	L6	unmatch	L6	unmatch	L1	L1	ATTGCCTATTAGACCG-1	L2	L5	L5	WM	L5	L5	L5	L6	L6	CATACTTAGGCAATAC-1	L6	unmatch	L3	L3	unmatch	unmatch	unmatch	L3	L3
CACACAGCTTGCGCTC-1	L3	L5	L4	L3	L3	L4	L6	L3	L3	CAAGAAACCCTAAACT-1	L2	L2	L2	L2	L2	L2	L2	L3	L3	ATTACGACTCCACAGT-1	L3	L3	unmatch	L3	L3	L3	L3	L3	L3	ATTGCCTTTATGTTTG-1	L2	L3	L3	L3	L3	L4	L3	L3	L3	CATACTTCTTTCTCCG-1	L1	WM	unmatch	WM	WM	WM	L6	WM	WM
CACACAGGGATAGATT-1	L3	L6	L4	L3	L3	L3	L3	L4	L4	CAAGAGGGCGGAGTAC-1	L2	L6	L3	L3	L4	L3	L4	L4	L4	ATTACGCGCTGGCAGG-1	L3	L1	L3	L4	L2	L3	L3	L3	L3	ATTGCGATCAGTAACT-1	L2	L1	unmatch	L1	unmatch	L1	L1	L2	L2	CATAGCCGCCCGGGAT-1	L6	L4	L6	unmatch	L4	L4	L4	L3	L3
CACACGCGCTGTCTTA-1	L3	L3	L2	L2	L2	L2	L2	L3	L3	CAAGATATTATAACGT-1	L2	L2	L3	L2	L3	L3	L3	L3	L3	ATTACTAGCCTCTTGC-1	L3	L2	L1	L1	L1	L5	L1	L1	L1	ATTGCTGCTCCTCCAT-1	L2	L4	L2	L2	L2	L2	L2	L2	L2	CATAGCGTTGCCCACC-1	L6	L5	L5	L5	L6	L6	L6	L6	L6
CACACGTTTCAATGGG-1	L3	L3	L1	L1	L1	L1	L1	L1	L1	CAAGCAACGTCGGAGT-1	L2	L4	L4	L4	L4	L3	L4	L4	L4	ATTACTTACTGGGCAT-1	L3	L2	L2	L2	L2	L2	L2	L2	L2	ATTGGATTACAGCGTA-1	L2	L1	unmatch	L2	unmatch	L2	L2	L3	L2	CATAGTACATTGAGAG-1	L6	L6	unmatch	unmatch	L3	L3	unmatch	L3	L3
CACACTTGTATTGCGA-1	L3	L3	L2	L2	L2	L2	L2	L2	L2	CAAGCACCAAATGCCT-1	L2	L1	L2	L3	L2	L2	L2	L2	L3	ATTAGATTCCTCAGCA-1	L3	L2	L2	L2	L2	L2	L2	L2	L2	ATTGGGAATATCTTGG-1	L2	L2	L2	L2	L2	L2	L2	L2	L2	CATAGTAGCATAGTAG-1	L3	L3	L3	unmatch	L3	WM	L3	L3	L3
CACAGCACCCACGGCA-1	L3	WM	L4	L6	L3	L3	L3	L3	L3	CAAGCGGCACATAATT-1	L2	L5	L5	L4	L5	L4	L4	L4	L4	ATTAGATTGATAGCGG-1	L6	L2	L1	L1	L1	L1	L1	L2	L1	ATTGGTAGGATCCGCT-1	L2	L3	unmatch	L2	L2	L2	L2	L3	L2	CATAGTCAAATACATA-1	L6	WM	WM	L5	L6	L6	L6	L6	L6
CACAGCTAGGGAGTGA-1	L3	L3	L2	L2	L2	L3	L2	L3	L3	CAAGGATCGCATGTTC-1	L2	L6	L3	L3	L4	L3	L4	L4	L4	ATTAGGCGATGCTTTC-1	L3	L2	L2	L2	L2	L2	L2	L2	L2	ATTGGTTGTGCATTAC-1	L2	L3	L3	L5	L3	L4	L3	L3	L3	CATAGTCCACAAGAAC-1	L6	L4	L5	L5	L5	L5	L5	L5	L5
CACAGGGCCATATAGT-1	L3	L5	L4	L3	L5	L4	L3	L4	L4	CAAGGCCAGTGGTGCA-1	L2	L5	L5	L4	L5	L6	L5	L5	L5	ATTATACTTTGCTCGT-1	L3	L2	L2	L2	L2	L2	L2	L2	L2	ATTGTACAACTCGGCT-1	L1	L1	L1	L1	L1	L1	unmatch	L1	L1	CATATACTACTGATAA-1	L6	unmatch	unmatch	L3	unmatch	unmatch	unmatch	L2	L2
CACAGGGCCGTTGTCA-1	L6	L5	L5	L6	L5	L5	L5	L6	L6	CAAGGTCCTATAGGCT-1	L2	L2	L1	L3	L3	L1	L2	L3	L3	ATTATAGCTACTTTAC-1	L3	unmatch	L1	L6	unmatch	L6	L2	L2	L2	ATTGTCGCAATACCTT-1	L2	L2	L2	L2	L2	L2	L2	L3	L3	CATATAGGTACAGTCA-1	L6	L5	L5	L5	L5	L5	L5	L5	L5
CACAGTCCCGCTTCGC-1	L3	L5	L5	L5	L5	L6	L3	L5	L4	CAAGTAAGTGATAGAC-1	WM	L5	WM	WM	L6	WM	L6	WM	WM	ATTATCGGAATGTACG-1	L3	L3	L5	L5	L4	L5	L5	L5	L5	ATTGTCTGTTTCATGT-1	L2	L5	L5	L5	L5	L5	L5	L5	L5	CATATGTCAGGCTACG-1	L6	L5	L5	L5	L5	L5	L5	L5	L5
CACAGTTCGCTTCCCA-1	L3	L5	L6	L5	L5	L4	L3	L4	L4	CAAGTGAACTTTGGTT-1	L2	L3	L1	WM	L1	WM	L1	L1	L1	ATTATCTCGACAGATC-1	L3	L4	L2	L2	L2	L2	L2	L3	L3	ATTGTGACTTCGCTGC-1	L2	L1	L3	L4	L3	unmatch	L3	L3	L3	CATATTATTTGCCCTA-1	L6	L3	unmatch	L3	L3	L3	L3	L3	L3
CACATAAGGCGACCGT-1	L3	L3	L1	L1	L1	L1	L1	L1	L1	CAAGTGTGGTTGCAAA-1	L2	L3	L2	L3	L2	L2	L3	L3	L3	ATTATGAGACCCAATT-1	WM	WM	WM	WM	WM	WM	WM	WM	WM	ATTGTTCAACGATCCG-1	L2	L3	L1	L1	unmatch	L1	unmatch	L1	L1	CATCAAACTGGCGCCC-1	L2	unmatch	L3	L3	unmatch	unmatch	unmatch	L2	L2
CACATATTAGCAGGAT-1	L3	L5	L4	L5	L3	L3	L3	L4	L4	CAATAAACCTTGGCCC-1	L2	L3	L2	L3	L2	L2	L3	L3	L3	ATTATGCCATAGGGAG-1	L3	L2	L1	L1	L1	L1	L1	L1	L1	ATTTAACTCGTATTAC-1	L2	L2	L2	L2	L2	L2	L2	L2	L2	CATCATCTACCCGGAC-1	L6	L3	L3	unmatch	L3	L3	L3	L3	L3
CACATCGTGCACGCGC-1	WM	WM	WM	WM	WM	WM	WM	WM	L6	CAATACGCTCTGAGGC-1	L2	L1	L4	L4	L5	L5	L5	L5	L5	ATTATTATGTCCGTCA-1	L3	L4	L5	L5	L4	L5	L5	L5	L5	ATTTACAGTTTACTGG-1	L2	L4	L1	L4	L2	L3	L2	L3	L1	CATCATTACCCTGAGG-1	L6	L5	L5	L5	L5	L5	L5	L5	L5
CACATCTCACCGACGA-1	L3	L5	L6	L6	L5	L6	L5	L5	L5	CAATATGTAGATTTAC-1	L2	L3	L2	L3	L2	L2	L2	L3	L3	ATTATTCAGAGTCACT-1	L3	L3	L4	L5	L3	L4	L3	L3	L3	ATTTACTAAGTCCATT-1	L2	L2	L2	L2	L2	L2	L2	L2	L2	CATCCAATATAGTTTG-1	L6	WM	WM	L5	L6	L6	L6	L5	L6
CACATGATTCAGCAAC-1	L3	L6	L4	L3	L3	L3	L3	L3	L3	CAATATTCTTGACCTA-1	L2	L6	L4	L4	L5	L5	L5	L5	L5	ATTCAAAGTACCTGTT-1	L3	unmatch	L1	L1	L1	L1	L1	L1	L1	ATTTATACTGGTAAAG-1	L2	L5	L4	L5	L5	L5	L5	L5	L5	CATCCGCAGGCCCGAA-1	L6	L4	unmatch	unmatch	L3	WM	L3	L2	L2
CACATGTTTGGACATG-1	L3	L3	L2	L3	L3	L3	L3	L3	L3	CAATATTGGACTAGTG-1	L2	L4	L2	L3	L2	L2	L2	L3	L3	ATTCAACCATTTAAGG-1	L3	unmatch	L1	L3	L3	L3	L2	L3	L3	ATTTCATTATTTCGCG-1	L2	L2	L3	L2	L2	L2	L2	L3	L2	CATCCTCTCAAAGATC-1	L6	WM	L5	L5	L5	L5	L5	L5	L5
CACATTCTTTCGATGG-1	L3	L3	L1	L1	L1	L1	L1	L1	L1	CAATCCATTATCCGTT-1	L2	L4	L2	L2	L2	L2	L2	L3	L3	ATTCACTGATGTTGGA-1	L3	L3	L3	L4	L3	L4	L3	L4	L4	ATTTCCGGGTTCTGCG-1	L2	L5	L5	L5	L5	L5	L5	L4	L4	CATCGCCCGCGGCCAA-1	L3	L4	L3	unmatch	L3	L3	L3	L3	L3
CACATTTCTTGTCAGA-1	L3	L6	L4	L3	L3	L4	L6	L3	L3	CAATCCCTATACCAGC-1	L2	L1	L1	L1	L1	WM	L1	L1	L1	ATTCAGGACCTATTTC-1	L3	L2	L2	L2	L2	L2	L2	L3	L3	ATTTGCGCGAGTAGCT-1	L3	L4	L5	L5	L5	L4	L5	L4	L4	CATCGGACGGGTTAAT-1	L6	L4	L5	L5	L5	L5	L5	L5	L5
CACCACGCCACACAGA-1	L3	L5	L5	L5	L5	L5	L5	L6	L6	CAATCCTGCCGTGGAG-1	L2	L3	L4	L2	L2	L3	L3	L3	L3	ATTCAGGATCGCCTCT-1	L3	L3	unmatch	L3	L3	L3	L3	L3	L3	ATTTGGAGATTGCGGT-1	WM	L5	L5	WM	L5	L5	L6	L6	L6	CATCGTCCGGTTACTA-1	L6	L3	unmatch	L6	L3	L4	WM	L3	L3
CACCAGTCAGCATGCA-1	WM	WM	WM	WM	L6	WM	WM	WM	WM	CAATGACCCTTAATTT-1	L2	WM	WM	WM	WM	WM	WM	WM	WM	ATTCAGTAGCAGGGTC-1	L3	L1	L2	L3	L2	L3	L2	L3	L3	ATTTGTCTTGGGAGCT-1	L2	L1	L1	L1	L1	L1	L1	L1	L1	CATCTAGTGAAGGGAA-1	L6	unmatch	L3	L4	unmatch	unmatch	unmatch	L3	L3
CACCATCGGAGGAGAC-1	L3	L3	L1	L1	L1	L1	L1	L1	L1	CAATGAGGTTCGACTA-1	L2	L1	L1	L1	L1	L1	L1	L1	L1	ATTCATATACTGTCCA-1	L3	L4	L4	L3	L3	L3	L3	L3	L3	ATTTGTTCCAGGGCTC-1	L2	L2	L2	L2	L2	L2	L2	L2	L2	CATCTATCCCGTGTCT-1	L6	unmatch	unmatch	L3	unmatch	unmatch	unmatch	L2	L2
CACCATGATCGCAAAG-1	L3	L1	L1	L1	L1	L1	L1	L1	L2	CAATGCGAGAAGTATC-1	L2	L5	L5	L2	L5	L4	L4	L4	L4	ATTCATCGTTGAGGCA-1	L3	L3	L3	L4	L3	L3	L3	L4	L3	CAAACCAGGTCTGCAT-1	L2	L4	L4	L3	L3	L3	L3	L3	L3	CATCTGCAGGATCATT-1	unmatch	L6	unmatch	L3	L3	WM	WM	L2	L3
CACCCAAATCTTATGT-1	L3	L2	L2	L3	L2	L4	L6	L3	L3	CAATGGAATCTACATA-1	L2	L2	L1	L1	L1	WM	L1	L1	L1	ATTCCCACATAAACAA-1	L3	L1	L2	L3	L2	L2	L2	L3	L2	CAAACCATAAGCGTAT-1	L2	L5	L4	L5	L5	L5	L5	L5	L5	CATCTTACACCACCTC-1	L6	unmatch	L4	L4	unmatch	unmatch	unmatch	L2	L3
CACCCACACGTCACCC-1	L3	L3	L3	L3	L3	L3	L3	L3	L3	CAATGGATCTCTACCA-1	L2	L3	L2	L3	L2	L2	L2	L2	L3	ATTCCCGAAGGTACAG-1	WM	WM	WM	L5	WM	L1	WM	L6	L6	CAAACCCTCCGGCGGG-1	L2	L3	L5	L5	L5	L4	L5	L4	L4	CATGAACCGACATTTG-1	L6	L3	L3	unmatch	L3	L3	L3	L3	L3
CACCCACGAGGCAATT-1	L3	L1	L1	L1	L1	L1	L1	L1	L1	CAATGGTCGGCCTGGG-1	L2	L4	L1	L1	L1	WM	L1	L1	L1	ATTCCTAAGACGTGGA-1	L3	L4	L3	L3	L3	L3	L3	L3	L3	CAAACGAGTATCGCAG-1	L2	L5	L5	L3	L3	L3	L3	L3	L3	CATGAACCTCTTATCA-1	L6	L6	unmatch	L3	L3	unmatch	L3	L3	L2
CACCCGGTTTGTGACT-1	L3	L6	L6	L3	L5	L5	L5	L6	L6	CAATGTGCCAACCCTT-1	L2	WM	L6	L3	L3	L2	L2	L3	L3	ATTCCTCCGCCAGTGC-1	L3	L1	L1	L1	L1	L1	L1	L1	L1	CAAACGGTCGCACTTT-1	L2	L1	unmatch	L1	L2	L3	L2	L1	L1	CATGACTTCGCTGAAT-1	L6	unmatch	L4	L4	unmatch	unmatch	unmatch	L3	L3
CACCCTAACAAGATCT-1	L3	L5	L5	L5	L5	L6	L5	L5	L5	CAATTAAGGGTGATGA-1	L2	L2	L3	L2	L2	L3	L3	L3	L3	ATTCCTTCCAGGCGGT-1	L3	L1	L1	L1	L1	L1	L1	L1	L1	CAAACGTGGTCTTGCG-1	L2	L3	unmatch	L3	unmatch	unmatch	L3	L3	L3	CATGAGATGCACTCTC-1	L6	unmatch	L5	L5	L6	L6	L6	L6	L6
CACCCTTGGTGAGACC-1	L3	L5	L6	WM	L5	L1	L5	L6	L6	CAATTTCGTATAAGGG-1	L2	L3	L3	L3	L4	L3	L4	L4	L3	ATTCGACGCCGGGCCT-1	L3	L1	L3	L3	L3	L3	L3	L3	L3	CAAACTACGATAGAGA-1	L2	L2	L2	L2	L2	L2	L2	L3	L3	CATGATGCACAATTCT-1	L1	L3	L3	unmatch	unmatch	L3	unmatch	L2	L3
CACCCTTTCCTCGCTC-1	L3	L3	L2	L2	L2	L2	L2	L2	L3	CAATTTGACCGGGAAG-1	L2	L1	L1	L2	L2	L2	L2	L3	L3	ATTCGCAGAGGACACT-1	L3	L2	L3	L3	L2	L3	L3	L3	L3	CAAACTATTGAGCTTC-1	L2	L2	L2	L2	L2	L2	L2	L2	L3	CATGATGGAAGTTAGC-1	L6	unmatch	L6	L4	unmatch	unmatch	unmatch	L3	L3
CACCGATACACCGAGC-1	L3	L3	L1	L1	L1	L1	L1	L1	L1	CACAAACCGCAGAACT-1	L2	L5	L6	WM	L6	L6	L5	L5	L5	ATTCGCGCCTTGAGAG-1	L3	L3	L4	L3	L3	L3	L3	L3	L3	CAAACTCGCGACGCCG-1	L2	L1	L1	L1	L1	L1	unmatch	L1	L1	CATGCATGGAGACCCT-1	L6	L5	unmatch	L3	L3	unmatch	L3	L3	L3
CACCGCCAGAAGGTTT-1	L3	L6	L3	L3	L3	L3	L3	L3	L3	CACAAGAAAGATATTA-1	L2	L1	L1	L1	L1	L1	L1	L1	L1	ATTCGTCCCGAGGTTA-1	L3	L4	L5	L4	L4	L4	L5	L4	L4	CAAAGATTATTGGGCC-1	L2	L4	L5	L5	L5	L5	L5	L4	L4	CATGCCAACTCGCAAA-1	L6	L4	L4	L4	L4	L5	L4	L4	L4
CACCGCCGACCAGCGA-1	L3	L1	L1	L1	L1	L1	L1	L1	L1	CACAATGAGCTGCTAT-1	L2	L3	L5	L4	L4	L4	L4	L4	L4	ATTCGTGCTATCTCTT-1	L3	unmatch	L1	L6	unmatch	L6	unmatch	L1	L1	CAAAGGTCATCTGAAA-1	L2	L1	L1	L1	L1	L1	unmatch	L1	L1	CATGCGACCAGTTTAA-1	L2	L3	L3	L3	unmatch	unmatch	unmatch	L2	L2
CACCGCGTCCACTCTA-1	L3	L1	L1	L1	L1	L1	L1	L1	L1	CACACACGCTAACGAG-1	L2	L6	L3	L4	L3	L4	L4	L3	L3	ATTCGTGTACCCATTC-1	L3	L4	L5	L5	L4	L5	L5	L3	L4	CAAAGTCAGGTTAGCT-1	L1	L1	L1	L1	L1	L1	L1	L1	L1	CATGCGTTAGACAGAA-1	L6	unmatch	L3	unmatch	L3	L3	L3	L3	L3
CACCGGAGATATCTCC-1	L1	L1	L1	L1	L1	L1	L1	L1	L1	CACACAGCTTGCGCTC-1	L2	L2	L4	L3	L3	L4	L3	L3	L3	ATTCGTTTATCGTATT-1	L3	L3	L3	L5	L4	L4	L5	L4	L4	CAAATCTCTCACAAGG-1	L2	L4	L4	L5	L3	L3	L3	L3	L3	CATGCTGGCTCCAATT-1	L3	L3	L3	unmatch	L3	L3	L3	L3	L3
CACCGGGCATCACAAG-1	L3	L5	L5	L5	L5	L6	L5	L5	L6	CACACAGGGATAGATT-1	L2	L3	L4	L3	L4	L3	L4	L4	L4	ATTCTCGTCTCTTTAG-1	L3	L2	L2	L2	L2	L2	L2	L2	L2	CAAATGTCCTTCCGTG-1	L2	L4	L4	L3	L3	L3	L3	L3	L3	CATGGAAATGGGACCA-1	L6	unmatch	L6	L4	L3	unmatch	L3	L3	L3
CACCGTATCCCATCCG-1	L3	L5	L3	L6	L3	L4	L3	L4	L4	CACACGCGCTGTCTTA-1	L2	L3	L2	L3	L2	L2	L2	L3	L3	ATTCTGAGTATGAACT-1	L3	L4	L4	L3	L3	L3	L3	L2	L3	CAAATTGGATTATGCC-1	L2	L2	L4	L3	unmatch	unmatch	L3	L3	L3	CATGGATTGTCTTCCG-1	L6	L5	L5	L5	L5	L5	L5	L5	L5
CACCGTTAGGGATCAC-1	L3	L6	L6	L3	L5	L5	L5	L6	L6	CACACGTTTCAATGGG-1	L2	L3	L1	L2	L2	WM	L1	L2	L2	ATTCTTCGTACTTATG-1	L3	L4	L2	L2	L2	L3	L2	L3	L3	CAAATTGTCAGCAAGC-1	L2	L2	L2	L2	L2	L2	L2	L2	L3	CATGGCAGGAAGATCG-1	L6	L3	L3	unmatch	L3	L3	L3	L3	L3
CACCGTTGCGCGATAT-1	L3	L6	L6	L5	L5	L5	L5	L6	L5	CACACTTGTATTGCGA-1	L2	L1	L2	L2	L2	L2	L2	L2	L3	ATTGAAGATCTTAGTG-1	L3	L4	L2	L2	L2	L2	L2	L3	L3	CAACACATCTCCTGCC-1	L2	L2	L2	L2	L2	L2	L2	L2	L2	CATGGGTATGCCTTAT-1	L6	WM	L5	L5	L6	L6	L6	L6	L6
CACCTAATAGAGTCGT-1	L3	L3	L2	L3	L3	L3	L3	L3	L3	CACAGCACCCACGGCA-1	L2	L2	L3	L3	L4	L3	L4	L3	L3	ATTGAATTCCCTGTAG-1	L3	L4	L5	L4	L4	L4	L5	L4	L4	CAACAGAATAACGCTA-1	L2	L4	L3	L3	L3	L3	L3	L3	L3	CATGGGTCGGGTGTGG-1	L6	unmatch	L3	unmatch	L3	L3	L3	L3	L3
CACCTAATCAGTTTAC-1	L3	L3	L2	L2	L2	L2	L2	L2	L2	CACAGCTAGGGAGTGA-1	L2	L3	L2	L2	L2	L2	L2	L3	L3	ATTGACCGGCGATGAC-1	L3	L4	unmatch	L3	L3	L3	L3	L3	L3	CAACCAGTGGCCTACC-1	L2	L3	L3	L4	unmatch	unmatch	L3	L3	L3	CATGGTAAGTAGCGTT-1	L6	L5	L5	L5	L5	L5	L5	L5	L5
CACCTCGATGGTGGAC-1	L2	L3	L2	L2	L2	L2	L2	L2	L2	CACAGGGCCATATAGT-1	L2	L2	L5	L4	L3	L4	L4	L4	L4	ATTGACGTAACTCGGT-1	L3	L2	L2	L2	L2	L2	L2	L3	L3	CAACCGCACCTAGACA-1	L1	L1	L1	L1	L1	L1	unmatch	L1	L1	CATGGTCTAGATACCG-1	L6	unmatch	L4	unmatch	L4	L4	unmatch	L3	L3
CACCTCTACGAGTGTG-1	L3	L5	L2	L2	L2	L2	L2	L2	L3	CACAGGGCCGTTGTCA-1	L2	L5	L4	L5	L5	L5	L5	L5	L5	ATTGATAGCAACGAGA-1	L3	L1	L1	L1	L1	L1	L1	L1	L1	CAACCTACCGAGCAGT-1	L2	L2	L2	L3	unmatch	unmatch	L3	L3	L3	CATGTAAGAGACATTT-1	L6	WM	L5	L5	L5	L5	L5	L5	L5
CACCTTGCGAAACTCG-1	L3	L3	L2	L2	L2	L2	L2	L3	L3	CACAGTCCCGCTTCGC-1	L2	L5	L6	L5	L5	L6	L4	L5	L4	ATTGATCACCACATTT-1	L3	L3	L5	L5	L4	L5	L5	L5	L5	CAACCTGAACCTGCCA-1	L2	L2	L2	L3	L2	unmatch	L3	L3	L3	CATGTAGGAGCGCCAA-1	L6	L3	unmatch	L3	unmatch	unmatch	unmatch	L3	L2
CACCTTGGCGCCTTTG-1	L3	L2	L3	L3	L3	L4	L3	L3	L3	CACAGTTCGCTTCCCA-1	L2	L2	L6	WM	L3	L6	L4	L3	L3	ATTGATGAGTCCTAAC-1	L3	unmatch	L1	L6	unmatch	L6	unmatch	L1	L1	CAACGACCCGTTTACA-1	L1	L1	L1	L1	L1	L1	L1	L1	L1	CATGTCTCATTTATGG-1	L6	L6	L5	L5	L5	L5	L5	L5	L5
CACGAAAGTTAGTCCC-1	L3	L4	L5	L6	L4	L5	L3	L4	L4	CACATAAGGCGACCGT-1	L2	L1	L1	L1	L1	WM	L1	L1	L1	ATTGCCTATTAGACCG-1	L3	L3	WM	L5	L6	L5	L6	L6	L6	CAACGAGCTTATTATG-1	WM	WM	WM	WM	WM	WM	WM	WM	WM	CATTACATAGATTGTG-1	L6	L6	unmatch	L3	unmatch	WM	unmatch	L1	L1
CACGACCACAGACTTT-1	L3	L2	L2	L2	L2	L2	L2	L2	L3	CACATATTAGCAGGAT-1	L2	L4	L4	L3	L4	L3	L4	L4	L4	ATTGCCTTTATGTTTG-1	L3	L3	L4	L4	L3	L4	L3	L4	L3	CAACGATCGATCCAAT-1	L4	L2	L4	L3	L3	L4	L3	L3	L3	CATTACGTCGGCCCGT-1	L6	unmatch	L3	unmatch	L3	L3	unmatch	L3	L3
CACGACGTAATAGTAA-1	L3	L2	L2	L2	L2	L2	L2	L2	L2	CACATCGTGCACGCGC-1	L2	L4	L6	L5	L5	WM	L5	L6	L6	ATTGCGATCAGTAACT-1	L3	L4	L2	L3	L3	L6	L2	L3	L2	CAACGCGATGAGCCAA-1	WM	L5	WM	L1	L6	WM	L6	L6	L6	CATTATAACAGGGTCC-1	L6	L3	L3	L4	L3	unmatch	L4	L3	L3
CACGACTAAAGTTCTG-1	L1	L1	L1	L1	L1	L1	L1	L1	L1	CACATCTCACCGACGA-1	L2	L5	L5	L5	L5	L4	L4	L4	L4	ATTGCTGCTCCTCCAT-1	L3	L1	L2	L3	L2	L3	L2	L3	L3	CAACGGTTCTTGATAC-1	L2	L1	L1	L1	L1	L1	L1	L1	L1	CATTATCCCATTAACG-1	L6	WM	WM	L5	WM	L6	L6	L6	L6
CACGATTGGTCGTTAA-1	L3	WM	L1	L1	L1	L1	L1	L1	L1	CACATGATTCAGCAAC-1	L2	L3	L3	L3	L4	L3	L4	L4	L3	ATTGGATTACAGCGTA-1	L3	unmatch	L2	L2	L3	L2	L2	L2	L2	CAACGTGGTGGAGTCT-1	L2	L1	unmatch	L2	unmatch	L2	L2	L2	L2	CATTATGCTTGTTGTG-1	L6	L5	L6	unmatch	L4	L4	L4	L3	L3
CACGCACAGCGCAGCT-1	L3	L3	L2	L2	L2	L2	L6	L3	L3	CACATGTTTGGACATG-1	L2	L2	L2	L2	L2	L2	L3	L3	L3	ATTGGGAATATCTTGG-1	L3	L2	L1	L2	L2	L1	L1	L2	L2	CAACTATATCGAATGC-1	L2	L2	L2	L2	L2	L2	L2	L3	L2	CATTCACTGACAGCTA-1	L1	L3	unmatch	L3	L3	unmatch	L3	L2	L2
CACGCAGCGAGGCTTT-1	L4	L6	L4	L6	L4	L3	L3	L4	L4	CACATTCTTTCGATGG-1	L1	L1	L1	L1	L1	L1	L1	L1	L1	ATTGGGAGTTCTGTAA-1	L3	L4	L3	L3	L3	L3	L3	L3	L3	CAACTCCAACGTTTAG-1	L2	L3	L4	L2	unmatch	unmatch	L3	L3	L3	CATTCCCATTCCGTCG-1	L3	L3	L3	L3	unmatch	unmatch	unmatch	L2	L2
CACGCGGAACTGTTGC-1	L3	L5	L4	L3	L3	L4	L6	L3	L3	CACATTTCTTGTCAGA-1	L2	L5	L6	L2	L3	L2	L3	L3	L3	ATTGGTAGGATCCGCT-1	L3	L1	L3	L2	L2	L3	L2	L3	L3	CAACTCCGTAACTTGC-1	L2	L3	L4	L3	L3	L3	L3	L4	L3	CATTCCCTAAGTACAA-1	L6	L4	unmatch	L3	L3	WM	WM	L3	L2
CACGGCGCGCCAAAGG-1	L1	L1	L1	L1	L1	L1	L1	L1	L1	CACCACGCCACACAGA-1	L2	L4	L4	L4	L5	L5	L5	L5	L5	ATTGGTTGTGCATTAC-1	L3	L3	L4	L5	L4	L4	L3	L3	L3	CAACTCCTTGATCCCG-1	L2	L1	L1	L1	L1	L1	L1	L1	L1	CATTGATGAACACGCC-1	L6	unmatch	unmatch	L3	unmatch	WM	unmatch	L1	L1
CACGGGATTGAGGGTT-1	L3	L6	L3	L5	L5	L5	L5	L5	L5	CACCAGTCAGCATGCA-1	L2	WM	WM	WM	L6	WM	L6	WM	WM	ATTGTACAACTCGGCT-1	L3	unmatch	L1	L6	unmatch	L6	unmatch	L1	L1	CAACTGCTCATCCGAT-1	L3	L3	L4	L5	L3	L4	L3	L3	L3	CATTGCAAAGCATAAT-1	L6	L6	unmatch	L3	L3	unmatch	L3	L3	L3
CACGTCAATCAATGGA-1	L3	L5	L5	L5	L5	L6	L5	L5	L5	CACCATCGGAGGAGAC-1	L2	L1	L1	L1	L1	WM	L1	L1	L1	ATTGTCGCAATACCTT-1	L3	L4	L2	L2	L2	L2	L2	L2	L3	CAACTTGTAGTGGGCA-1	L2	L2	L2	L2	L2	L2	L2	L2	L2	CATTGCGAAATGGGCG-1	L6	WM	WM	unmatch	L4	L4	L4	L3	L3
CACGTCGGCAACCTCT-1	L3	L6	L6	L5	L5	L5	L5	L5	L5	CACCATGATCGCAAAG-1	L2	L2	L2	L1	L3	L2	L2	L3	L3	ATTGTCTGTTTCATGT-1	L3	L4	L5	L5	L6	L5	L5	L5	L5	CAAGACTCAGAAGCGC-1	L2	L2	L2	L2	L2	L2	L2	L2	L2	CATTGCGGGTCAATTC-1	L6	WM	unmatch	L3	unmatch	WM	unmatch	L1	L1
CACGTCGGGTTCTAGA-1	L3	L6	L6	L5	L3	L3	L4	L3	L3	CACCCAAATCTTATGT-1	L2	L2	L2	L3	L3	L2	L2	L2	L3	ATTGTGACTTCGCTGC-1	L3	L3	L4	L3	L3	L3	L3	L3	L3	CAAGAGGGCGGAGTAC-1	L2	L2	unmatch	L4	L2	L2	L2	L3	L3	CATTGTGTGCTAGATC-1	L6	unmatch	unmatch	L3	L3	WM	WM	L2	L2
CACGTCTATGATGTGG-1	L1	L1	L1	L1	L1	L1	L1	L1	L1	CACCCACACGTCACCC-1	L2	L4	L2	L3	L2	L2	L3	L3	L3	ATTGTTCAACGATCCG-1	L5	L2	L1	L6	unmatch	L6	unmatch	L1	L1	CAAGATATTATAACGT-1	L2	L3	L1	L1	unmatch	L1	L1	L2	L1	CATTTAGCGGACCATG-1	L6	unmatch	L3	unmatch	L3	unmatch	L3	L2	L2
CACGTTCGTGCTCTAG-1	L3	L3	L4	L3	L3	L3	L3	L3	L3	CACCCACGAGGCAATT-1	L1	L1	L1	L3	L1	WM	L1	L1	L1	ATTTAACTCGTATTAC-1	L3	L1	L1	L1	L1	L1	L1	L1	L1	CAAGCAACGTCGGAGT-1	L3	L3	L2	L2	L2	L2	L2	L2	L2	CATTTATCGTTCAAGA-1	L6	L3	unmatch	L3	L3	unmatch	L3	L2	L2
CACGTTTCGTACACAC-1	L3	L5	L4	L5	L5	L4	L3	L5	L4	CACCCGCGTTTGACAC-1	L2	L5	L6	L5	L6	L6	L5	L5	L5	ATTTACAGTTTACTGG-1	L3	L3	unmatch	L3	L2	L2	L2	L3	L3	CAAGCACCAAATGCCT-1	L2	L2	L2	L2	L2	L2	L2	L2	L2	CATTTCTAGCAGACTA-1	L6	L4	unmatch	unmatch	L3	WM	L3	L3	L3
CACTAAAGTTGCCTAT-1	L3	L6	L4	L6	L4	L3	L3	L3	L4	CACCCGGTTTGTGACT-1	L2	L4	L4	L4	L5	L5	L5	L5	L5	ATTTACTAAGTCCATT-1	L3	L2	L1	L2	L2	L2	L2	L2	L2	CAAGCGGCACATAATT-1	L2	L3	L4	L3	L3	unmatch	L3	L4	L3	CATTTGAGTGGTACGT-1	L6	L5	L5	L5	L6	L6	L6	L5	L6
CACTACGGGAGCTGCC-1	L3	L5	L3	L6	L5	L4	L3	L5	L4	CACCCTAACAAGATCT-1	L2	L5	L5	L5	L5	L4	L4	L4	L4	ATTTATACTGGTAAAG-1	L3	L3	L5	L5	L4	L5	L5	L5	L5	CAAGGATCGCATGTTC-1	L2	L3	L2	L2	L2	L2	L2	L2	L2	CCAAACAGAACCCTCG-1	L6	L3	L4	unmatch	L4	L4	L3	L3	L3
CACTACTCAGTTCTGT-1	L3	L1	L1	L1	L1	L1	L1	L1	L1	CACCCTTGGTGAGACC-1	L2	L3	L4	L4	L5	L5	L5	L6	L6	ATTTCATTATTTCGCG-1	L3	L2	L2	L2	L2	L2	L2	L2	L3	CAAGGCCAGTGGTGCA-1	L2	L4	L3	L5	L3	L4	L3	L3	L3	CCAAATAACAAGATTC-1	L6	WM	L6	L4	L4	unmatch	L4	L4	L4
CACTCAAGAGCTATGG-1	L3	L6	L3	L5	L4	L3	L3	L5	L4	CACCCTTTCCTCGCTC-1	L2	L3	L1	L3	L2	WM	L2	L2	L2	ATTTCCGGGTTCTGCG-1	L4	L4	L3	L5	L4	L4	L5	L4	L4	CAAGGTCCTATAGGCT-1	L3	L1	L1	L1	unmatch	L1	L1	L2	L2	CCAACCTTATGTAACT-1	L6	WM	unmatch	WM	WM	L6	L6	WM	WM
CACTCAGCTCTTGAGG-1	L1	L1	L1	L1	L1	L1	L1	L1	L1	CACCGATACACCGAGC-1	L2	L1	L1	L1	L1	WM	L1	L1	L1	ATTTGCCTAGTTACGA-1	L3	L2	L2	L3	L2	L3	L2	L3	L3	CAAGTAAGTGATAGAC-1	L5	L5	L4	L5	L5	L5	L5	L5	L5	CCAACGATGCACTGAT-1	L6	L4	L6	unmatch	L4	L4	L4	L4	L4
CACTCCTATGTAAGAT-1	L3	L4	L1	WM	L5	L5	L5	L6	L6	CACCGATGATGGGTAC-1	L2	L5	L6	L5	L6	L6	L5	L5	L5	ATTTGCGCGAGTAGCT-1	L3	L4	L3	L4	L4	L4	L5	L4	L4	CAAGTCGTTGAAATCT-1	WM	L5	L5	L6	L5	L5	L5	L6	L6	CCAACGCTTGCCAGGG-1	L6	unmatch	L3	L3	unmatch	unmatch	unmatch	L2	L3
CACTCCTCTCGGTCGG-1	L3	L3	L1	L1	L1	L1	L1	L1	L1	CACCGCCAGAAGGTTT-1	L2	L3	L2	L3	L2	L3	L3	L3	L3	ATTTGGAGATTGCGGT-1	L3	L3	WM	L5	L6	L1	L6	L6	L6	CAAGTGAACTTTGGTT-1	L3	L2	L2	L2	L2	L2	L2	L3	L3	CCAACTTGATAGATCC-1	L6	unmatch	L6	L4	unmatch	unmatch	unmatch	L3	L3
CACTCGAGCTGAACAA-1	L3	L5	L4	L5	L3	L4	L3	L4	L4	CACCGCCGACCAGCGA-1	L2	L3	L1	L1	L1	L1	L1	L1	L1	ATTTGTCTTGGGAGCT-1	L3	L1	L1	L1	L1	L1	L1	L1	L1	CAAGTGTGGTTGCAAA-1	L2	L1	L1	L1	L1	L1	unmatch	L1	L1	CCAAGAAAGTGGGCGA-1	L6	L5	L5	L5	L6	L6	L6	L6	L6
CACTCGGTTAGGAGGA-1	L3	L5	L6	L5	L5	L5	L5	L5	L5	CACCGCGTCCACTCTA-1	L2	L1	L1	L1	L1	L1	L1	L1	L1	ATTTGTTCCAGGGCTC-1	L3	L2	L1	L1	L2	L1	L1	L1	L1	CAATAAACCTTGGCCC-1	L2	L2	unmatch	L1	L2	L1	L1	L1	L1	CCAAGACTTCTGCGAA-1	L6	L3	L3	unmatch	L3	L3	L3	L3	L3
CACTCTCAAGCATCGA-1	WM	WM	WM	WM	L6	WM	WM	WM	WM	CACCGGAGATATCTCC-1	L2	L1	L1	L1	L1	WM	L1	L1	L2	CAAACCAGGTCTGCAT-1	L3	L4	L3	L4	L4	L4	L3	L4	L3	CAATACGAGAGTCTGA-1	L2	L1	L1	L1	L1	L1	unmatch	L1	L1	CCAAGCGTAACTCGTA-1	L6	L3	L4	unmatch	L4	L4	L4	L3	L3
CACTCTTCTGCTAGCC-1	L3	L5	L3	L6	L5	L4	L5	L4	L4	CACCGGGCATCACAAG-1	WM	L2	L6	WM	L5	L6	L5	L5	L5	CAAACCATAAGCGTAT-1	L3	L4	L5	L5	L4	L5	L5	L5	L4	CAATACGCTCTGAGGC-1	L2	L5	L5	L5	L3	L3	L3	L3	L3	CCAAGGAACAGAGAGG-1	L6	L3	unmatch	unmatch	L3	L3	L3	L3	L3
CACTGACGATTGTGGA-1	WM	WM	WM	WM	WM	L1	WM	L6	L6	CACCGTATCCCATCCG-1	L4	L2	L5	L2	L3	L3	L4	L3	L3	CAAACCCTCCGGCGGG-1	L4	L3	L5	L5	L4	L5	L5	L4	L4	CAATATTCTTGACCTA-1	L2	L2	L5	L3	L5	L3	L3	L3	L4	CCAATAGTGCCGTCGA-1	L4	L4	L6	unmatch	L4	L4	L4	L4	L4
CACTGTCCAAGTGAGA-1	L3	L6	L4	L3	L3	L3	L3	L3	L3	CACCGTTAGGGATCAC-1	L2	L6	L4	L3	L5	L5	L5	L5	L5	CAAACGAGTATCGCAG-1	L3	L4	L3	L4	L4	L4	L3	L3	L3	CAATATTGGACTAGTG-1	L2	L4	L1	L2	L2	L1	L2	L2	L2	CCAATCGGTAGATCGA-1	L3	L3	L3	unmatch	L3	L3	L3	L3	L3
CACTTAATCAGACGGA-1	L3	L6	L4	L5	L4	L3	L3	L3	L3	CACCGTTGCGCGATAT-1	L2	L6	L4	L5	L5	L5	L5	L5	L5	CAAACGGTCGCACTTT-1	L3	L2	L2	L2	L2	L2	L2	L3	L3	CAATCCCTATACCAGC-1	L2	L5	L4	L2	L2	unmatch	L3	L3	L3	CCAATGTCACAGCAAG-1	L6	L4	L5	unmatch	L4	L4	L4	L4	L4
CACTTCGCCACAGGCT-1	L3	L3	L3	L3	L3	L3	L3	L3	L3	CACCTAATAGAGTCGT-1	L2	L3	L4	L3	L4	L3	L3	L3	L3	CAAACGTGGTCTTGCG-1	L3	L3	unmatch	L2	L3	L3	L3	L3	L3	CAATCCTGCCGTGGAG-1	L2	L1	L1	L1	L1	L1	L1	L1	L1	CCAATTACGGGTCGAG-1	L3	L3	L3	L3	L3	L3	unmatch	L3	L3
CACTTCGTCTTATCTC-1	L3	L3	L3	L3	L3	L3	L3	L3	L3	CACCTAATCAGTTTAC-1	L2	L3	L2	L3	L2	L2	L2	L2	L2	CAAACTACGATAGAGA-1	L3	L2	unmatch	L2	L2	L2	L2	L3	L3	CAATGACCCTTAATTT-1	L2	L5	L5	L5	L5	L5	L5	L5	L4	CCAATTGAATGTTAAT-1	L6	L5	L3	unmatch	L4	L4	L3	L3	L3
CAGAACTTAGCCCTCT-1	L3	L5	L3	L6	L5	L4	L3	L4	L4	CACCTCGATGGTGGAC-1	L2	L1	L2	L3	L2	L1	L2	L2	L2	CAAACTATTGAGCTTC-1	L3	L2	L2	L2	L2	L2	L2	L3	L3	CAATGAGGTTCGACTA-1	L2	L2	L2	L2	L2	L2	L2	L2	L2	CCACAATGTACGTCTT-1	L6	L3	L4	L3	L3	L3	L3	L3	L3
CAGAATAACACACGGA-1	L3	WM	L4	L5	L5	L4	L3	L4	L4	CACCTCTACGAGTGTG-1	L2	L3	L2	L4	L3	L2	L3	L3	L3	CAAACTCGCGACGCCG-1	L6	unmatch	L1	L6	unmatch	L6	unmatch	L1	L1	CAATGCGAGAAGTATC-1	L2	L3	L3	L3	unmatch	unmatch	L3	L3	L3	CCACACTGAGATATTA-1	L6	L4	L5	L4	L5	L5	L5	L5	L4
CAGACACCGATCGCTG-1	L3	L6	L6	L6	L5	L5	L5	L5	L5	CACCTTGCGAAACTCG-1	L2	L1	L1	L3	L2	L1	L2	L2	L2	CAAAGATTATTGGGCC-1	L3	L1	L5	L5	L4	L5	L5	L5	L5	CAATGGAATCTACATA-1	L2	L1	L3	L3	unmatch	L3	L3	L3	L3	CCACAGCTGAAATCAT-1	L6	L4	unmatch	L3	L3	WM	L3	L3	L2
CAGACCTGTAAGTGTT-1	L3	L3	L2	L2	L2	L2	L2	L2	L3	CACCTTGGCGCCTTTG-1	L2	L2	L4	L2	L3	L2	L3	L3	L3	CAAAGGTCATCTGAAA-1	L3	unmatch	L1	L6	unmatch	L6	unmatch	L1	L1	CAATGGATCTCTACCA-1	L2	L2	L1	L1	L2	L1	L1	L1	L1	CCACAGTACCCATCCT-1	L6	L6	L5	L5	L5	L5	L5	L4	L4
CAGACGAACCTGATAC-1	L3	L4	L5	L5	L5	L5	L5	L5	L5	CACGAAAGTTAGTCCC-1	L2	L4	L4	L4	L4	L3	L4	L4	L4	CAAAGTCAGGTTAGCT-1	L3	L1	L1	L1	L1	L1	L1	L1	L1	CAATGGTCGGCCTGGG-1	L2	L2	L2	L2	L2	L2	L2	L3	L3	CCACATACTGCACCCA-1	L6	unmatch	L4	L4	unmatch	unmatch	L4	L4	L4
CAGAGACGGTCACCCA-1	L3	L5	L5	L6	L5	L5	L5	L5	L5	CACGACCACAGACTTT-1	L2	L2	L2	L3	L2	L2	L2	L3	L3	CAAATCTCTCACAAGG-1	L3	L3	L3	L4	L4	L4	L3	L3	L3	CAATGTGCCAACCCTT-1	L2	L1	L1	L1	unmatch	L1	unmatch	L1	L1	CCACCAACTTTACTGT-1	L6	L3	L5	L5	L6	L6	L6	L6	L6
CAGAGCATGAGCTTGC-1	L3	L3	L2	L2	L2	L2	L6	L2	L3	CACGACGTAATAGTAA-1	L2	L2	L2	L3	L2	L2	L2	L3	L3	CAAATGCGGAGTGTTC-1	L3	L2	L2	L3	L2	L2	L2	L3	L3	CAATTAAGGGTGATGA-1	L2	L4	L1	L1	L1	L1	L1	L1	L1	CCACCCAAGGAAAGTG-1	L6	L3	L4	unmatch	L4	L3	L3	L4	L3
CAGAGGCGATGCATGA-1	L3	L6	L6	L5	L5	L5	L5	L5	L5	CACGACTAAAGTTCTG-1	L2	L1	L1	L1	L1	WM	L1	L1	L1	CAAATGTCCTTCCGTG-1	L3	L4	L3	L3	L3	L3	L3	L3	L3	CAATTGGGCCGCACTC-1	L2	L5	L5	L5	L5	L5	L5	L6	L6	CCACGAATTTAACCTC-1	L6	unmatch	L4	L4	unmatch	unmatch	unmatch	L3	L3
CAGAGTGATTTAACGT-1	L3	L1	L1	L1	L1	L1	L1	L1	L1	CACGATTGGTCGTTAA-1	L1	L1	L1	L1	L1	WM	L1	L1	L1	CAAATTGGATTATGCC-1	L3	L4	L3	L3	L3	L3	L2	L3	L3	CAATTTCGTATAAGGG-1	L2	L3	unmatch	L2	L2	L2	L2	L2	L2	CCACGAGAAGAGAATC-1	L6	L4	L3	unmatch	unmatch	L3	unmatch	L2	L3
CAGATAATGGGCGGGT-1	L3	WM	L5	L5	L5	L6	L5	L5	L5	CACGCACAGCGCAGCT-1	L2	L3	L2	L2	L2	L2	L2	L3	L3	CAAATTGTCAGCAAGC-1	L3	L2	L2	L2	L2	L2	L2	L3	L2	CACAAACCGCAGAACT-1	L3	L3	L4	L5	L3	L4	L3	L3	L3	CCACGGAGCCATAAGA-1	L6	L5	L5	L5	L5	L5	L5	L5	L5
CAGATACTAACATAGT-1	L3	L4	L4	L3	L3	L3	L3	L3	L3	CACGCAGCGAGGCTTT-1	L2	L4	L4	L4	L4	L3	L4	L4	L4	CAACACATCTCCTGCC-1	L3	L2	L2	L2	L2	L2	L2	L3	L2	CACAAGAAAGATATTA-1	L2	L3	L4	L2	L3	unmatch	L3	L3	L3	CCACGGTGCCCGGTAG-1	L6	WM	L3	L3	unmatch	unmatch	unmatch	L2	L2
CAGATCATTTAAAGTC-1	L3	L1	L1	L1	L1	L1	L1	L1	L1	CACGCGGAACTGTTGC-1	L2	L2	L2	L2	L3	L2	L3	L3	L3	CAACAGAATAACGCTA-1	L3	L4	L3	L4	L3	L3	L3	L3	L3	CACAAGCTAAGAAAGG-1	WM	WM	WM	WM	L6	WM	L6	L6	L6	CCACGTAAATTAGACT-1	L6	unmatch	L3	L3	unmatch	unmatch	unmatch	L2	L2
CAGATCCTGGTTTGAA-1	L3	WM	WM	L4	WM	L1	L4	WM	L6	CACGGACGTGGATGGC-1	L1	L1	L1	L1	L1	L1	L1	L1	L1	CAACAGTGCCAAACGG-1	L3	L1	L2	L2	L2	L3	L2	L2	L3	CACAATGAGCTGCTAT-1	L2	L3	L3	L3	unmatch	L3	L3	L3	L3	CCACTATCCGGGTCAC-1	L1	unmatch	unmatch	L3	unmatch	unmatch	L3	L3	L2
CAGCAGCCCGTTCCTT-1	L3	L6	L2	L2	L2	L2	L2	L3	L3	CACGGCGCGCCAAAGG-1	L2	L1	L1	L1	L1	L1	L1	L1	L1	CAACATGGCCTGATAA-1	L3	L1	L1	L1	L1	L1	L1	L1	L1	CACACACGCTAACGAG-1	L2	L3	unmatch	L4	unmatch	L2	L2	L3	L3	CCACTGGTGGCTGGTT-1	L6	WM	L6	unmatch	L4	L4	L4	L4	L4
CAGCAGTCCAGACTAT-1	L3	L6	L4	L5	L3	L4	L3	L3	L3	CACGGGATTGAGGGTT-1	L2	L3	L3	L4	L4	L5	L5	L4	L4	CAACCAGTGGCCTACC-1	L6	L3	unmatch	L3	L3	L3	L2	L3	L3	CACACAGCTTGCGCTC-1	L1	L1	L1	L1	L1	L1	unmatch	L1	L1	CCACTGTTTGGATTAA-1	L6	L5	L6	L5	L5	L5	L5	L5	L5
CAGCAGTCTGTGCTGC-1	L3	L5	L5	L5	L5	L6	L5	L5	L5	CACGTCAATCAATGGA-1	L2	L5	L6	WM	L5	L6	L5	L5	L5	CAACCGCACCTAGACA-1	L3	unmatch	L1	L1	unmatch	L1	L1	L1	L1	CACACAGGGATAGATT-1	L2	L1	L1	L1	L2	L1	L1	L1	L1	CCAGAAAGCAACTCAT-1	L6	L3	L5	L5	L6	L5	L6	L6	L6
CAGCCCTCACAGGCAG-1	L3	L3	L1	L1	L1	L1	L1	L1	L1	CACGTCGGCAACCTCT-1	L2	L5	L4	L4	L5	L5	L5	L5	L5	CAACCTACCGAGCAGT-1	L3	L2	L2	L3	L3	L3	L2	L3	L3	CACACGCGCTGTCTTA-1	L2	L1	L1	L1	L1	L1	L1	L1	L1	CCAGAGACAAAGCCGG-1	L6	L4	unmatch	unmatch	L3	L4	L3	L3	L3
CAGCCGGGCCCTCTAT-1	L3	L1	L1	L1	L1	L1	L1	L1	L1	CACGTCGGGTTCTAGA-1	L2	L5	L6	WM	L3	L6	L6	L4	L4	CAACCTGAACCTGCCA-1	L3	L2	L2	L2	L2	L3	L2	L3	L3	CACACGTTTCAATGGG-1	L2	L2	L2	L2	unmatch	L3	L2	L3	L3	CCAGATAGTTGAGTGA-1	L6	L3	L3	L3	L3	L3	L3	L3	L3
CAGCCTCCTGCAGAGG-1	L3	L3	L2	L2	L2	L2	L2	L3	L3	CACGTCTATGATGTGG-1	L2	L1	L1	L1	L1	L2	L1	L1	L3	CAACGACCCGTTTACA-1	L3	L1	L1	L1	L1	L1	L1	L1	L1	CACAGAGACGAGGACG-1	L2	L5	L5	L5	L5	L5	L5	L6	L6	CCAGATGTAAATGGGT-1	L6	unmatch	unmatch	L3	unmatch	WM	unmatch	L1	L1
CAGCCTCTCCTCAAGA-1	L3	L2	L1	L1	L1	L1	L1	L1	L1	CACGTTCGTGCTCTAG-1	L2	L2	L2	L2	L2	L2	L3	L3	L3	CAACGATCGATCCAAT-1	L3	L4	L3	L3	L4	L4	L5	L4	L4	CACAGCACCCACGGCA-1	L2	L1	L1	L1	L1	L1	L1	L1	L1	CCAGCCTGGACCAATA-1	L3	L3	L4	unmatch	L4	L4	L4	L4	L3
CAGCGATTCCCTTCAA-1	WM	L6	L6	L6	L5	L5	L5	L5	L5	CACGTTTCGTACACAC-1	L2	L5	L5	L5	L5	L4	L4	L4	L4	CAACGCGATGAGCCAA-1	L6	L3	WM	L5	L6	L5	L6	L6	L6	CACAGCTAGGGAGTGA-1	L2	L5	L1	L1	L1	L1	L1	L1	L1	CCAGCGGGATCACCAG-1	L1	unmatch	unmatch	L3	unmatch	WM	unmatch	L1	L2
CAGCGCCAACACGATA-1	L3	L5	L6	L5	L5	L5	L5	L6	L6	CACTAAAGTTGCCTAT-1	L2	L3	L3	L4	L4	L3	L4	L4	L4	CAACGGTTCTTGATAC-1	L3	L2	L1	L1	L1	L5	L1	L2	L1	CACAGGGCCATATAGT-1	L2	L3	L3	L3	unmatch	unmatch	L3	L3	L3	CCAGCTACGCCTCATA-1	L6	L3	L3	unmatch	L3	WM	L3	L3	L2
CAGCTCACTGAGACAT-1	L3	L6	L4	L3	L3	L3	L3	L3	L3	CACTACGGGAGCTGCC-1	L2	L2	L5	L4	L5	L4	L4	L4	L4	CAACGTGGTGGAGTCT-1	L6	L3	L2	L3	L3	L2	L2	L2	L2	CACAGGGCCGTTGTCA-1	L2	L3	L4	L5	L3	L4	L3	L4	L3	CCAGCTCGAACGCATT-1	WM	WM	WM	WM	WM	L6	L6	WM	WM
CAGCTCGACAAGTTAA-1	L3	L3	L2	L2	L2	L2	L2	L2	L3	CACTACTCAGTTCTGT-1	L2	L1	L1	L3	L1	WM	L1	L1	L1	CAACTATATCGAATGC-1	L3	L2	L2	L2	L2	L2	L2	L2	L3	CACAGTCCCGCTTCGC-1	L2	L3	L2	L2	unmatch	unmatch	L3	L3	L3	CCAGCTGATGGTACTT-1	L6	unmatch	L6	unmatch	L4	L4	L4	L4	L4
CAGCTCGTGCTTGTGT-1	L3	L6	L2	L2	L2	L3	L2	L3	L3	CACTCAAGAGCTATGG-1	L2	L4	L5	L2	L4	L3	L4	L4	L4	CAACTCCAACGTTTAG-1	L3	L3	unmatch	L3	L3	L3	L3	L3	L3	CACAGTTCGCTTCCCA-1	L2	L3	unmatch	L2	unmatch	L2	L2	L2	L2	CCAGCTTCCGCCCGCA-1	L6	unmatch	L6	unmatch	L4	L4	L4	L3	L3
CAGCTGGCGTAACCGT-1	L3	L6	L6	L3	L5	L5	L5	L6	L6	CACTCAGCTCTTGAGG-1	L2	L1	L1	L1	L1	L1	L1	L1	L1	CAACTCCGTAACTTGC-1	L3	unmatch	L3	L3	L3	L3	L3	L3	L3	CACATATTAGCAGGAT-1	L2	L3	L3	L2	unmatch	L2	L2	L3	L3	CCAGGCTGGCGTCTGA-1	L6	unmatch	L6	L5	unmatch	unmatch	unmatch	L3	L4
CAGCTTAGTAGGTAGC-1	L3	L4	L6	L6	L4	L5	L3	L4	L4	CACTCCTATGTAAGAT-1	L2	L4	L3	L5	L5	L5	L5	L5	L6	CAACTCCTTGATCCCG-1	L3	L2	L1	L1	L1	L1	L1	L1	L1	CACATCGTGCACGCGC-1	L2	L5	L5	L5	L5	L5	L5	L4	L4	CCAGGGACGTGGCCTC-1	L3	L4	L4	unmatch	L4	L4	L4	L3	L3
CAGGAAGACTTTATAT-1	L3	L6	L1	L1	L1	L1	L1	L1	L1	CACTCCTCTCGGTCGG-1	L2	L1	L1	L1	L1	L1	L1	L1	L1	CAACTGAGGGTATGAC-1	L3	L4	L3	L3	L3	L3	L3	L3	L3	CACATCTCACCGACGA-1	L3	L3	L3	L5	L3	L4	L3	L3	L3	CCAGTAGTCTGATCCA-1	L6	L3	L3	L3	L3	unmatch	L3	L2	L2
CAGGATATATCGTTGT-1	L3	L6	L5	L6	L5	L3	L3	L4	L4	CACTCGAGCTGAACAA-1	L2	L5	L5	L4	L5	L3	L4	L4	L4	CAACTGCTCATCCGAT-1	L3	L4	L3	L4	L4	L4	L5	L4	L4	CACATGATTCAGCAAC-1	L2	L2	unmatch	L2	L2	L2	L2	L3	L2	CCAGTCCATTATTCGA-1	L6	L4	unmatch	L3	L3	WM	L3	L2	L3
CAGGATCCGCCCGACC-1	L3	L1	L1	WM	L1	L1	L1	L1	L1	CACTCGGTTAGGAGGA-1	L2	L6	L4	L4	L5	L5	L5	L5	L5	CAACTTGTAGTGGGCA-1	L3	L2	L2	L2	L2	L2	L2	L2	L2	CACATGTTTGGACATG-1	L2	L3	L1	L1	L2	L1	L1	L3	L1	CCAGTCTAGACGGCGC-1	L6	L3	L3	unmatch	L3	L3	L3	L3	L3
CAGGCAGTCTTACCAG-1	L3	L5	L6	L6	L5	L6	L5	L6	L5	CACTCTCAAGCATCGA-1	L2	WM	WM	WM	WM	WM	WM	WM	WM	CAAGACTCAGAAGCGC-1	L3	L2	L2	L2	L2	L2	L2	L2	L3	CACATTCTTTCGATGG-1	L2	L2	L2	L2	L2	L2	L2	L2	L2	CCAGTCTTGTCATAGA-1	L6	WM	WM	L5	L6	L6	L6	L6	L6
CAGGCCGTTTGGGTGT-1	L3	L6	L4	L6	L4	L3	L3	L4	L5	CACTCTTCTGCTAGCC-1	L4	L6	L5	L2	L5	L4	L4	L4	L4	CAAGAGGGCGGAGTAC-1	L3	L2	unmatch	L2	L3	L3	L3	L3	L3	CACATTTCTTGTCAGA-1	L2	L1	L1	L1	L1	L1	unmatch	L1	L1	CCATAAACAACCCGAC-1	L6	unmatch	unmatch	unmatch	L3	L3	unmatch	L3	L3
CAGGCGCACGGTGGTC-1	L3	WM	WM	WM	WM	L1	WM	L6	L6	CACTGACGATTGTGGA-1	L2	L6	L6	WM	L5	L5	L5	L6	L6	CAAGATATTATAACGT-1	L3	L3	L2	L2	L3	L2	L2	L2	L3	CACCAATCATCCGTCT-1	L2	L5	L5	L5	L5	L5	L5	L6	L6	CCATACCTTTACTTGT-1	L6	L3	L3	L3	unmatch	L3	unmatch	L2	L2
CAGGCGCCATGCTAGG-1	L3	L6	L4	L6	L5	L4	L3	L4	L4	CACTGTCCAAGTGAGA-1	L2	L3	L2	L5	L2	L2	L3	L3	L3	CAAGCAACGTCGGAGT-1	L3	L1	unmatch	L3	L2	L2	L2	L2	L3	CACCACGCCACACAGA-1	L2	L3	L4	L3	L3	L3	L3	L3	L3	CCATAGGTTGGCGTGG-1	L6	L5	L3	unmatch	L3	L3	L3	L3	L3
CAGGTTTAGTACTACA-1	L3	L3	L1	L2	L2	L1	L1	L2	L2	CACTTAATCAGACGGA-1	L4	L4	L3	L4	L4	L3	L4	L4	L4	CAAGCACCAAATGCCT-1	L3	L1	L1	L1	L1	L1	L1	L1	L1	CACCAGTCAGCATGCA-1	L2	L5	L5	L5	L5	L5	L5	L5	L5	CCATAGTCAGTAACCC-1	L3	L3	unmatch	unmatch	L3	WM	L3	L3	L3
CAGTAACTATTTATTG-1	L3	L3	L1	L1	L1	L1	L1	L1	L1	CACTTCGCCACAGGCT-1	L2	L3	L3	L3	L4	L3	L3	L3	L3	CAAGCGGCACATAATT-1	L3	L3	L4	L3	L3	L4	L3	L4	L3	CACCATCGGAGGAGAC-1	L2	L2	L2	L2	L2	L2	L2	L3	L3	CCATATGGAAACTATA-1	L6	WM	L5	L5	L5	L5	L5	L5	L5
CAGTAATCCCTCCCAG-1	L3	L6	L3	L6	L3	L3	L3	L3	L3	CACTTCGTCTTATCTC-1	L2	L1	L3	L4	L4	L3	L4	L3	L3	CAAGGATCGCATGTTC-1	L3	L2	L2	L2	L2	L2	L2	L2	L3	CACCATGATCGCAAAG-1	L2	L3	L4	L3	L3	unmatch	L3	L3	L3	CCATCCATACCAAGTC-1	L6	L3	unmatch	unmatch	L3	L3	L3	L3	L3
CAGTACATTCTCTAAA-1	L3	L1	L1	L1	L1	L1	L1	L1	L1	CAGAACTTAGCCCTCT-1	L2	L6	L5	L2	L5	L4	L4	L4	L4	CAAGGCCAGTGGTGCA-1	L3	L3	L3	L4	L3	L3	L3	L3	L3	CACCCAAATCTTATGT-1	L2	L1	L1	L1	L1	L1	unmatch	L1	L1	CCATCGCAGTTAAACT-1	L6	L5	L5	L5	L5	L5	L5	L5	L5
CAGTACCAGTTTACGT-1	L3	L5	L6	L5	L5	L5	L5	L6	L6	CAGAATAACACACGGA-1	L2	L6	L5	L4	L3	L4	L4	L3	L3	CAAGGTCCTATAGGCT-1	L3	L3	L1	L6	unmatch	L6	unmatch	L1	L1	CACCCACACGTCACCC-1	L2	L2	L1	L1	L1	L1	L1	L1	L1	CCATCTTGTTCACAAT-1	L6	L3	L3	L3	L3	WM	L3	L2	L2
CAGTAGATGATGTCCG-1	L3	L5	L6	L4	L3	L1	L4	L3	L3	CAGACACCGATCGCTG-1	L2	L6	L3	L5	L5	L5	L5	L5	L5	CAAGTAAGTGATAGAC-1	L3	L3	L5	L5	L4	L5	L5	L5	L5	CACCCACGAGGCAATT-1	L3	L2	L2	L2	L2	L2	L2	L2	L3	CCATGCCCTAGATTTC-1	L6	L5	L5	L4	L5	L5	L5	L5	L5
CAGTAGCCCACGCGGT-1	L3	L3	L1	L2	L2	L2	L2	L3	L3	CAGACCTGTAAGTGTT-1	L2	L1	L2	L2	L2	L2	L2	L3	L3	CAAGTCGTTGAAATCT-1	L6	L3	L5	L5	L6	L5	L6	L4	L6	CACCCGCGTTTGACAC-1	L2	L4	L3	L5	L3	L4	L3	L3	L3	CCATGCCTGTTTAGTA-1	L6	L4	L4	unmatch	L4	L4	L4	L4	L4
CAGTAGCGAGGTAGTA-1	L1	L3	L6	L2	L2	L2	L2	L2	L2	CAGACGAACCTGATAC-1	L2	L6	L5	L4	L5	L5	L5	L5	L5	CAAGTGAACTTTGGTT-1	L3	L2	L2	L2	L2	L2	L2	L2	L2	CACCCGGTTTGTGACT-1	L2	L5	L3	L5	L5	L3	L3	L3	L4	CCATGCTCTGCAGGAA-1	L6	L4	L6	unmatch	L4	L4	L3	L3	L3
CAGTCCAACGCCTTCT-1	L3	L3	L2	L2	L2	L2	L2	L2	L3	CAGAGACGGTCACCCA-1	L2	L6	L4	L5	L5	L4	L4	L4	L4	CAAGTGTGGTTGCAAA-1	L3	L3	L1	L6	unmatch	L6	unmatch	L1	L1	CACCCTAACAAGATCT-1	L2	L1	L3	L5	L3	unmatch	L3	L3	L3	CCATGGCCCTTGTACC-1	L6	L6	WM	unmatch	L4	L4	L4	L3	L3
CAGTCGAGGATGCAAT-1	L3	L1	L1	L1	L1	L1	L1	L2	L1	CAGAGCATGAGCTTGC-1	L2	L3	L2	L3	L2	L2	L2	L3	L3	CAATAAACCTTGGCCC-1	L3	L4	L1	L1	L1	L1	L1	L2	L1	CACCCTTGGTGAGACC-1	L2	L5	L5	L5	L3	L5	L5	L3	L4	CCATTAGCGATAATCC-1	L6	L4	L6	unmatch	L4	L4	L4	L4	L4
CAGTCGGCCTAGATAT-1	L3	L5	L1	L3	L5	L5	L5	L6	L6	CAGAGGCGATGCATGA-1	L2	L3	L3	L5	L5	L5	L5	L5	L5	CAATACGAGAGTCTGA-1	L3	unmatch	L1	L6	unmatch	L6	unmatch	L1	L1	CACCCTTTCCTCGCTC-1	L2	L2	L2	L2	L2	L2	L2	L3	L2	CCATTCCCTGCCCACA-1	L6	L4	L6	unmatch	L4	L4	L4	L4	L4
CAGTCTCTCGGCTAAT-1	L3	L3	L2	L2	L2	L2	L2	L3	L3	CAGAGTGATTTAACGT-1	L2	L3	L1	L5	L1	L1	L1	L1	L1	CAATACGCTCTGAGGC-1	L3	L4	L3	L4	L4	L4	L5	L4	L3	CACCGATACACCGAGC-1	L3	L2	L2	L2	L2	unmatch	L2	L3	L3	CCATTGTTTCCTCCAT-1	L6	WM	unmatch	L3	unmatch	WM	unmatch	L1	L1
CAGTCTGTATACTGGG-1	L3	L6	L4	L5	L3	L3	L3	L5	L4	CAGATAATGGGCGGGT-1	L2	L5	L6	L4	L5	L6	L5	L5	L5	CAATATGTAGATTTAC-1	L3	L4	L4	L4	L3	L3	L3	L4	L3	CACCGATGATGGGTAC-1	L2	L5	L5	L5	L3	L4	L3	L3	L3	CCATTTCTACCTATTA-1	L6	L6	L5	L5	L6	L6	L6	L6	L6
CAGTGAATAAATGACT-1	L3	L3	L2	L2	L2	L2	L2	L3	L3	CAGATACTAACATAGT-1	L2	L3	L3	L3	L4	L3	L3	L3	L3	CAATATTCTTGACCTA-1	L3	L2	L3	L4	L4	L4	L3	L4	L4	CACCGCCAGAAGGTTT-1	L2	L1	L1	L1	L1	L1	L1	L1	L1	CCCAAACATGCTGCTC-1	L6	L3	L4	L4	L3	L3	L3	L3	L3
CAGTGGTTGCACATGA-1	L3	L3	L3	L3	L3	L3	L3	L3	L3	CAGATCATTTAAAGTC-1	L2	L2	L1	L1	L1	L1	L1	L1	L1	CAATATTGGACTAGTG-1	L6	L1	L1	L1	L1	L1	L1	L1	L1	CACCGCCGACCAGCGA-1	L2	L2	L2	L2	L2	L2	L2	L3	L3	CCCAACATACGTCGCG-1	L6	L4	L5	L5	L5	L5	L5	L5	L5
CAGTGTCCGCAGAATG-1	L3	L3	L3	L3	L2	L3	L2	L3	L3	CAGATCCTGGTTTGAA-1	L2	L5	WM	WM	L6	WM	L6	WM	L6	CAATCCATTATCCGTT-1	L3	L4	L4	L4	L3	L4	L5	L4	L4	CACCGCGTCCACTCTA-1	L3	L1	L4	L3	unmatch	unmatch	L3	L3	L3	CCCAACCACACTAACA-1	L3	L3	unmatch	unmatch	L3	L3	L3	L3	L3
CAGTGTCGGCTGGCCC-1	L3	L5	L4	L6	L5	L4	L3	L4	L4	CAGCAGCCCGTTCCTT-1	L2	L3	L2	L2	L2	L2	L3	L3	L3	CAATCCCTATACCAGC-1	L3	L4	L2	L2	L2	L2	L2	L3	L3	CACCGGAGATATCTCC-1	L3	L5	L3	L3	unmatch	L3	L3	L3	L3	CCCAAGACAGAGTATG-1	L2	L3	L3	L3	L3	WM	L3	L2	L2
CAGTTCAAATTGACAC-1	L3	L6	L4	L3	L3	L3	L3	L3	L3	CAGCAGTCCAGACTAT-1	L2	L6	L5	L2	L3	L3	L4	L3	L3	CAATCCTGCCGTGGAG-1	L3	L1	L1	L1	L1	L1	L1	L1	L1	CACCGGGCATCACAAG-1	L2	L3	L5	L5	L3	L4	L3	L4	L3	CCCAATGAGATTTGCA-1	L6	L3	L5	L5	L6	L6	L6	L6	L6
CAGTTCCGCGGGTCGA-1	L3	L4	L3	L6	L4	L3	L3	L4	L4	CAGCAGTCTGTGCTGC-1	L2	L5	L5	L5	L5	L5	L5	L5	L5	CAATGACCCTTAATTT-1	L3	L3	L5	L5	L4	L5	L5	L4	L5	CACCGGTAGAGACATT-1	WM	L5	WM	L1	L5	L1	L6	L6	L6	CCCAATTTCACAACTT-1	L6	L4	L6	L4	L4	L4	L4	L4	L4
CAGTTCGAGGACCCGA-1	WM	WM	WM	WM	L6	WM	WM	WM	WM	CAGCCCTCACAGGCAG-1	L2	L1	L1	L5	L1	WM	L1	L1	L1	CAATGAGGTTCGACTA-1	L3	L2	L2	L2	L2	L2	L2	L3	L3	CACCGTATCCCATCCG-1	L2	L4	L1	L4	unmatch	L1	L2	L2	L2	CCCAGAGGAGGGCGTA-1	L6	unmatch	L3	L3	unmatch	unmatch	unmatch	L2	L2
CATAACGGACAGTCGT-1	L3	L1	L2	L2	L2	L2	L2	L3	L3	CAGCCGGGCCCTCTAT-1	L2	L1	L1	L1	L1	WM	L1	L1	L1	CAATGCGAGAAGTATC-1	L3	L3	L4	L3	L3	L3	L3	L3	L3	CACCGTTAGGGATCAC-1	L2	L2	L4	L3	L5	L3	L3	L3	L4	CCCAGGTCTGAAGGCT-1	L4	L5	L5	L5	L5	unmatch	L4	L4	L4
CATAAGAAGCTTGGCT-1	L3	L5	L6	L5	L5	L6	L5	L5	L5	CAGCCTCCTGCAGAGG-1	L2	L3	L2	L3	L2	L2	L2	L2	L2	CAATGGAATCTACATA-1	L3	L4	unmatch	L2	L3	L3	L3	L3	L3	CACCGTTGCGCGATAT-1	L2	L2	L4	L5	L3	L3	L3	L4	L3	CCCAGTAAACTTGGGA-1	L6	unmatch	WM	L5	L5	L5	L5	L5	L5
CATAAGCTCTCCGTCT-1	L3	WM	L6	L6	L5	L5	L5	L6	L6	CAGCCTCTCCTCAAGA-1	WM	L4	L1	L1	L1	L1	L1	L1	L1	CAATGGATCTCTACCA-1	L3	L2	L1	L1	L1	L1	L1	L1	L1	CACCTAATAGAGTCGT-1	L2	L1	L1	L1	L1	L1	L1	L1	L1	CCCAGTTAAGGCGCCG-1	L6	L3	L4	L4	L4	unmatch	L4	L4	L4
CATAATGAGCGGGCGA-1	L3	L1	L1	L1	L2	L1	L1	L1	L1	CAGCGATTCCCTTCAA-1	L2	L6	L4	L2	L5	L5	L5	L5	L5	CAATGGTCGGCCTGGG-1	L3	L2	L2	L2	L2	L2	L2	L2	L3	CACCTAATCAGTTTAC-1	L2	L2	L2	L2	L2	L2	L2	L3	L2	CCCGAAGTTTCGCGAA-1	L6	unmatch	L4	unmatch	L4	L4	L4	L4	L4
CATACAAAGCCGAACC-1	L3	L3	L3	L3	L3	L3	L2	L3	L3	CAGCGCCAACACGATA-1	L2	L2	L4	L2	L5	L5	L5	L4	L4	CAATGTGCCAACCCTT-1	L3	unmatch	L1	L6	unmatch	L6	unmatch	L1	L1	CACCTCGATGGTGGAC-1	L2	L2	unmatch	L2	L2	L2	L2	L2	L2	CCCGACCATAGTCCGC-1	L3	unmatch	L3	unmatch	L3	L3	L3	L2	L3
CATACACGGTTCCCAC-1	L3	WM	L5	L5	L5	L5	L5	L6	L6	CAGCTCACTGAGACAT-1	L2	L2	L4	L2	L4	L3	L4	L3	L3	CAATTAAGGGTGATGA-1	L3	L3	L1	L6	L1	L1	L1	L1	L1	CACCTTGCGAAACTCG-1	L2	L2	unmatch	L2	L2	L2	L2	L2	L2	CCCGAGTTTCTCCGTA-1	L6	unmatch	L4	L4	L4	unmatch	L4	L4	L3
CATACCCGTACCCAGT-1	L3	L4	L5	L5	L4	L5	L5	L5	L5	CAGCTCGACAAGTTAA-1	L2	L3	L2	L3	L2	L2	L2	L2	L2	CAATTGGGCCGCACTC-1	L3	L3	L5	L5	L6	L1	L6	L6	L6	CACCTTGGCGCCTTTG-1	L2	L1	L1	L1	L1	L1	unmatch	L1	L1	CCCGCAGCGCGAACTA-1	L6	L5	L5	L5	L5	L5	L5	L5	L5
CATACGAACTAGCTGG-1	WM	WM	WM	WM	L6	WM	WM	WM	WM	CAGCTCGTGCTTGTGT-1	L2	L3	L2	L2	L2	L2	L2	L3	L3	CAATTTCGTATAAGGG-1	L3	L2	L2	L2	L2	L2	L2	L2	L3	CACGAAAGTTAGTCCC-1	L2	L4	unmatch	L4	L2	L1	L3	L3	L3	CCCGCAGGGCCCAAAG-1	L2	L3	unmatch	unmatch	L3	L3	L3	L2	L3
CATACGGCGTCTGGGC-1	L3	L6	L3	L6	L3	L3	L3	L5	L4	CAGCTCTGGGCTCACT-1	L2	WM	WM	WM	WM	WM	WM	WM	WM	CAATTTGACCGGGAAG-1	L3	L1	L1	L1	L1	L1	L1	L1	L1	CACGACTAAAGTTCTG-1	L2	L2	L2	L2	L2	unmatch	L3	L3	L3	CCCGCCATGCTCCCGT-1	L6	L3	L3	unmatch	L3	L4	L3	L3	L3
CATACGGGTGCATGAT-1	L2	L3	L2	L2	L2	L2	L6	L2	L3	CAGCTGGCGTAACCGT-1	L2	L6	L4	L3	L5	L5	L5	L5	L5	CACAAACCGCAGAACT-1	L3	L3	L3	L5	L3	L4	L3	L3	L3	CACGAGCAAACCAGAC-1	WM	WM	WM	WM	WM	WM	WM	WM	WM	CCCGCGCAATGCACCC-1	L6	L4	L3	unmatch	L3	L4	L3	L3	L3
CATACTATGTAATTGT-1	L3	L6	L4	L5	L4	L3	L3	L4	L4	CAGCTTAGTAGGTAGC-1	L2	L3	L4	L4	L4	L3	L4	L4	L4	CACAAGAAAGATATTA-1	L3	L4	L4	L3	L3	L3	L3	L3	L3	CACGCACAGCGCAGCT-1	L2	L2	L1	L1	L2	L1	L2	L1	L1	CCCGGGTCGTTCAGGG-1	WM	WM	WM	WM	WM	L6	L6	WM	WM
CATACTTAGGCAATAC-1	L3	L2	L2	L3	L2	L4	L6	L3	L3	CAGGAAGACTTTATAT-1	L2	L3	L1	L1	L1	L1	L1	L1	L1	CACAAGCTAAGAAAGG-1	WM	WM	WM	WM	WM	WM	WM	WM	WM	CACGCAGCGAGGCTTT-1	L2	L1	unmatch	L4	L2	L2	L2	L2	L2	CCCGGTGGAAGAACCT-1	L6	L4	unmatch	unmatch	L4	L4	L3	L3	L3
CATACTTCTTTCTCCG-1	WM	WM	WM	WM	WM	L1	WM	WM	WM	CAGGATATATCGTTGT-1	L2	L6	L5	L4	L5	L3	L4	L4	L4	CACAATGAGCTGCTAT-1	L3	L2	L3	L4	L3	L3	L3	L3	L3	CACGCGGAACTGTTGC-1	L2	L1	L1	L1	L1	L1	unmatch	L1	L1	CCCGGTGTATCGGAAT-1	L6	L6	L5	L5	L5	L5	L5	L5	L5
CATAGAGGAGATACTA-1	L3	L5	L5	L5	L5	L6	L5	L6	L6	CAGGATCCGCCCGACC-1	L2	L1	L1	L1	L1	WM	L1	L1	L1	CACACACGCTAACGAG-1	L3	unmatch	L2	L3	L3	L2	L2	L3	L2	CACGGACGTGGATGGC-1	L2	L2	L4	L3	unmatch	unmatch	L3	L3	L3	CCCGTAAGTCTAGGCC-1	L6	L4	L5	L4	L4	L4	L4	L4	L4
CATAGCCGCCCGGGAT-1	L3	L6	L4	L6	L4	L3	L3	L4	L4	CAGGCAGTCTTACCAG-1	L2	L6	L5	L4	L5	L5	L5	L5	L5	CACACAGCTTGCGCTC-1	L3	unmatch	L1	L6	unmatch	L6	unmatch	L1	L1	CACGGCGCGCCAAAGG-1	L2	L3	L3	L3	unmatch	unmatch	L3	L3	L3	CCCGTAGCTGGGAAGA-1	L6	L5	L5	L5	L6	L6	L6	L6	L6
CATAGCGTTGCCCACC-1	WM	L6	L6	L5	L5	L5	L5	L5	L6	CAGGCCGTTTGGGTGT-1	L2	L4	L4	L2	L4	L4	L4	L4	L4	CACACAGGGATAGATT-1	L3	L1	L2	L2	L2	L2	L2	L2	L2	CACGGGATTGAGGGTT-1	L2	L5	L3	L2	unmatch	L3	L3	L3	L3	CCCGTCAGCGTCTGAC-1	L6	L3	L3	unmatch	L3	L3	L3	L3	L3
CATAGTACATTGAGAG-1	L1	L3	L1	L1	L1	L1	L1	L1	L1	CAGGCGCACGGTGGTC-1	L2	L1	L6	WM	L5	L5	L5	L6	L6	CACACGCGCTGTCTTA-1	L3	L1	L1	L1	L1	L1	L1	L1	L1	CACGTCAATCAATGGA-1	L2	L1	L3	L4	unmatch	unmatch	L3	L3	L3	CCCGTTTCGCAGATGT-1	L6	unmatch	L4	L5	L5	L5	L4	L4	L4
CATAGTAGCATAGTAG-1	L3	L6	L4	L3	L3	L3	L3	L3	L3	CAGGCGCCATGCTAGG-1	L2	L6	L5	L5	L5	L3	L4	L4	L4	CACACGTTTCAATGGG-1	L3	L4	unmatch	L3	L2	L3	L3	L2	L3	CACGTCGGCAACCTCT-1	L3	L3	L3	L3	L3	L3	L3	L3	L3	CCCTAGTGTCAGGTGT-1	L6	unmatch	unmatch	L3	L3	WM	L3	L3	L2
CATAGTCAAATACATA-1	L3	L5	L5	L5	L5	L6	L5	L5	L5	CAGGTTTAGTACTACA-1	L2	L3	L2	L3	L2	L2	L2	L3	L3	CACACTTGTATTGCGA-1	L3	L2	L3	L3	L3	L3	L3	L3	L3	CACGTCGGGTTCTAGA-1	L3	L1	L1	L1	L1	L1	unmatch	L1	L1	CCCTATGTAGAGCAGA-1	L6	unmatch	L5	L5	L6	L6	L6	L6	L6
CATAGTCCACAAGAAC-1	L3	L5	L5	L5	L4	L5	L5	L5	L5	CAGTAACTATTTATTG-1	L2	L2	L1	L1	L1	L1	L1	L1	L1	CACAGAGACGAGGACG-1	L3	L4	WM	L5	L6	L5	L6	L6	L6	CACGTCTATGATGTGG-1	L2	L3	L3	L3	unmatch	L3	L3	L3	L3	CCCTCATTCTGGAATT-1	L6	L4	L3	unmatch	L3	L3	L4	L3	L3
CATATACTACTGATAA-1	L3	L3	L1	L1	L1	L1	L1	L1	L1	CAGTAATCCCTCCCAG-1	L2	L3	L3	L3	L4	L3	L4	L4	L3	CACAGCACCCACGGCA-1	L3	L3	L5	L1	L2	L1	L1	L2	L2	CACGTTCGTGCTCTAG-1	L2	L5	L1	L1	L1	L1	L1	L1	L1	CCCTCCTCGCTCGTAT-1	L6	L6	L4	unmatch	L4	unmatch	L4	L4	L4
CATATAGGTACAGTCA-1	L3	L6	L4	L5	L4	L3	L3	L5	L4	CAGTACATTCTCTAAA-1	L2	L2	L1	L1	L1	L1	L1	L1	L1	CACAGCTAGGGAGTGA-1	L3	L1	L1	L1	L1	L1	L1	L1	L1	CACGTTTCGTACACAC-1	L2	L3	L3	L3	unmatch	unmatch	L3	L3	L3	CCCTCGGGAGCCTTGT-1	L6	L3	unmatch	L3	L3	unmatch	L3	L3	L3
CATATGTCAGGCTACG-1	L3	WM	L6	L6	L5	L5	L5	L6	L6	CAGTACCAGTTTACGT-1	L2	L2	L6	L4	L5	L5	L5	L5	L6	CACAGGGCCATATAGT-1	L3	unmatch	L2	L3	L3	L3	L2	L2	L3	CACTAAAGTTGCCTAT-1	L2	L1	L2	L2	L2	L2	L2	L2	L2	CCCTGAAATGAGTTGA-1	L4	L4	WM	unmatch	L4	L4	L4	L4	L3
CATATTATTTGCCCTA-1	L3	L6	L1	L1	L1	L1	L1	L1	L1	CAGTAGATGATGTCCG-1	L2	L6	L6	L3	L3	L3	L4	L4	L4	CACAGGGCCGTTGTCA-1	L3	L3	L3	L4	L4	L4	L5	L4	L4	CACTACGGGAGCTGCC-1	L2	L4	L2	L2	unmatch	unmatch	L2	L3	L3	CCCTGACTAACAAATT-1	L6	L5	WM	unmatch	L4	L4	L4	L3	L4
CATCAAACTGGCGCCC-1	L1	L1	L1	L1	L1	L1	L1	L1	L1	CAGTAGCCCACGCGGT-1	L2	L1	L1	L1	L1	L1	L1	L1	L2	CACAGTCCCGCTTCGC-1	L3	L3	L2	L3	L3	L2	L2	L3	L3	CACTACTCAGTTCTGT-1	L2	L2	L4	L3	unmatch	L3	L2	L3	L3	CCCTGATGTAACTCGT-1	L6	L3	unmatch	unmatch	L3	WM	L3	L2	L2
CATCAACACCTACTAA-1	L3	L5	L6	L4	L3	L3	L3	L3	L3	CAGTAGCGAGGTAGTA-1	L1	L1	L1	L1	L1	WM	L1	L1	L1	CACAGTTCGCTTCCCA-1	L3	unmatch	L2	L6	L3	L2	L2	L3	L2	CACTCAAGAGCTATGG-1	L2	L3	L2	L2	unmatch	L2	L3	L3	L3	CCCTGCCCAATCCGCT-1	L6	L4	L6	unmatch	L4	L4	L4	L5	L4
CATCATCTACCCGGAC-1	L3	L1	L1	L1	L1	L1	L1	L1	L1	CAGTCCAACGCCTTCT-1	L2	L3	L2	L3	L2	L2	L2	L3	L3	CACATAAGGCGACCGT-1	L3	L4	L5	L4	L2	L3	L5	L3	L5	CACTCAGCTCTTGAGG-1	L2	L2	L2	L2	L2	L2	L2	L2	L2	CCCTGCGCTACGCATA-1	L6	L4	L6	unmatch	L4	L4	L4	L4	L4
CATCATTACCCTGAGG-1	L3	L5	L4	L6	L3	L4	L3	L4	L4	CAGTCGAGGATGCAAT-1	L2	L1	L1	L1	L1	L1	L1	L1	L1	CACATATTAGCAGGAT-1	L3	L4	unmatch	L3	L3	L3	L3	L3	L3	CACTCCTATGTAAGAT-1	L2	L5	L5	L5	L5	L5	L5	L4	L4	CCCTGGTATGGGCGGC-1	L6	unmatch	unmatch	L3	L3	unmatch	L3	L2	L3
CATCCCGAGATTCATA-1	L3	WM	L5	L5	L5	L6	L5	L5	L5	CAGTCGGCCTAGATAT-1	L2	L4	WM	WM	L5	L1	L6	L6	L6	CACATCGTGCACGCGC-1	L6	L4	L5	L4	L4	L5	L5	L5	L5	CACTCCTCTCGGTCGG-1	L2	L2	L2	L2	L2	L2	L2	L3	L3	CCCTTTAATGGAGTTC-1	L6	L6	WM	L5	L5	L5	L5	L5	L6
CATCCGCAGGCCCGAA-1	L3	L3	L3	L3	L3	L3	L3	L3	L3	CAGTCTCTCGGCTAAT-1	L2	L3	L1	L2	L2	WM	L2	L3	L2	CACATCTCACCGACGA-1	L3	L3	L4	L4	L3	L4	L3	L3	L3	CACTCGAGCTGAACAA-1	L2	L5	L3	L4	unmatch	L2	L3	L3	L3	CCCTTTGACAGGTCTT-1	L6	L5	L5	L5	L6	L5	L6	L6	L6
CATCCTCTCAAAGATC-1	L3	L5	L4	L5	L5	L4	L3	L4	L4	CAGTCTGTATACTGGG-1	L2	L6	L5	L2	L4	L3	L4	L4	L4	CACATGATTCAGCAAC-1	L3	L2	L2	L2	L2	L2	L2	L2	L2	CACTCGGTTAGGAGGA-1	L2	L1	L3	L4	unmatch	L3	L3	L3	L3	CCGAAAGTGGTGAGCA-1	L6	L4	unmatch	unmatch	L3	L4	L3	L3	L3
CATCGAATGGATCTCT-1	L3	L2	L2	L2	L2	L2	L2	L2	L2	CAGTGAATAAATGACT-1	L2	L3	L2	L2	L2	L2	L2	L2	L3	CACATGTTTGGACATG-1	L1	unmatch	L1	L1	L1	L1	L1	L1	L1	CACTCTCAAGCATCGA-1	L2	L5	L5	L5	L5	L5	L5	L5	L5	CCGAACACTGGGCCTC-1	L6	unmatch	L5	L4	L5	L5	L5	L4	L4
CATCGCCCGCGGCCAA-1	L3	L3	L2	L2	L2	L2	L2	L3	L3	CAGTGGTTGCACATGA-1	L2	L3	L4	L3	L4	L3	L3	L3	L3	CACATTCTTTCGATGG-1	L3	L2	L2	L2	L2	L2	L2	L3	L3	CACTCTTCTGCTAGCC-1	L2	L4	L2	L3	unmatch	unmatch	L2	L3	L3	CCGAACCTTCCCGGCC-1	L6	WM	L5	L5	L5	L5	L5	L5	L5
CATCGGACGGGTTAAT-1	L3	L6	L3	L6	L4	L3	L3	L4	L4	CAGTGTCCGCAGAATG-1	L2	L3	L2	L2	L2	L2	L3	L3	L3	CACATTTCTTGTCAGA-1	L3	unmatch	L1	L6	unmatch	L6	unmatch	L1	L1	CACTGACGATTGTGGA-1	L2	L5	L5	L5	L5	L5	L5	L5	L5	CCGAAGGGCGTACCGC-1	L6	unmatch	unmatch	L3	unmatch	WM	unmatch	L1	L1
CATCGTCCGGTTACTA-1	L3	L6	L6	L5	L3	L3	L3	L4	L4	CAGTGTCGGCTGGCCC-1	L2	L5	L5	L5	L3	L4	L4	L4	L4	CACCAATCATCCGTCT-1	L3	L4	L5	L5	L4	L5	L5	L6	L4	CACTGTCCAAGTGAGA-1	L2	L2	L1	L1	L1	L1	L1	L1	L1	CCGAAGTATATTGTTC-1	L6	unmatch	L3	unmatch	L3	L4	L3	L3	L3
CATCTACCCGAGAACG-1	L3	L2	L2	L2	L2	L2	L2	L3	L3	CAGTTCAAATTGACAC-1	L2	L3	L3	L3	L4	L3	L3	L3	L3	CACCACGCCACACAGA-1	L3	L4	L3	L4	L4	L4	L5	L4	L4	CACTTAATCAGACGGA-1	L2	L4	L2	L2	L2	L2	L2	L2	L2	CCGACAAACACATGAG-1	L6	L6	unmatch	unmatch	L3	WM	L3	L2	L3
CATCTATCCCGTGTCT-1	L3	L1	L1	L1	L1	L1	L1	L1	L1	CAGTTCCGCGGGTCGA-1	L2	L4	L4	L3	L4	L3	L4	L4	L4	CACCAGTCAGCATGCA-1	L3	L3	L5	L5	L6	L5	L5	L6	L6	CACTTCGCCACAGGCT-1	L2	L2	L1	L1	L1	L1	L1	L1	L1	CCGACAAAGGGAGTGC-1	L6	L4	L6	unmatch	L4	L4	L4	L4	L3
CATCTGCAGGATCATT-1	L3	L4	L6	L5	L5	L5	L5	L5	L5	CAGTTCGAGGACCCGA-1	L2	WM	WM	WM	WM	WM	WM	WM	WM	CACCATCGGAGGAGAC-1	L3	L2	L2	L2	L2	L2	L2	L2	L2	CACTTCGTCTTATCTC-1	L2	L1	L1	L1	L1	L1	L1	L1	L1	CCGACAATAGGCCGCC-1	L6	WM	L5	L5	L5	L5	L5	L5	L5
CATCTTACACCACCTC-1	L3	L2	L2	L3	L2	L4	L6	L3	L3	CATAACGGACAGTCGT-1	L2	L2	L2	L3	L2	L2	L2	L3	L3	CACCATGATCGCAAAG-1	L3	unmatch	L3	L3	L3	L3	L3	L3	L3	CAGAACTTAGCCCTCT-1	L2	L3	L3	L5	unmatch	unmatch	L3	L3	L3	CCGACGGGCATGAGGT-1	L6	L3	L5	L5	L5	L6	L5	L5	L5
CATGAACCGACATTTG-1	L3	L3	L2	L2	L2	L2	L2	L3	L3	CATAAGAAGCTTGGCT-1	L2	L6	L5	L4	L5	L4	L5	L5	L5	CACCCAAATCTTATGT-1	L3	unmatch	L1	L6	unmatch	L6	unmatch	L1	L1	CAGAATAACACACGGA-1	L2	L1	unmatch	L2	unmatch	L2	L2	L2	L2	CCGACGTAAACACAAC-1	L6	unmatch	L3	L3	unmatch	unmatch	unmatch	L3	L2
CATGAACCTCTTATCA-1	L3	L5	L1	L1	L1	L1	L1	L1	L1	CATAAGCTCTCCGTCT-1	L2	L2	L4	L5	L5	L5	L5	L5	L5	CACCCACACGTCACCC-1	L3	L1	L1	L1	L1	L5	L1	L1	L1	CAGAATATTCGTTATC-1	L1	L1	L1	L1	L1	L1	unmatch	L1	L1	CCGACTCGCATAGTCT-1	L6	L3	L3	L3	L3	unmatch	L3	L2	L2
CATGACTTCGCTGAAT-1	L3	L2	L2	L3	L2	L4	L6	L3	L3	CATAATGAGCGGGCGA-1	L2	L1	L1	L1	L1	WM	L1	L1	L1	CACCCACGAGGCAATT-1	L3	L2	L2	L2	L2	L2	L2	L2	L2	CAGACACCGATCGCTG-1	L2	L2	L4	L3	L3	L3	L3	L3	L3	CCGAGAAGTCGCATAA-1	L6	WM	L4	L4	unmatch	unmatch	unmatch	L3	L3
CATGAGATGCACTCTC-1	L3	L5	L5	L5	L5	L6	L5	L5	L5	CATACAAAGCCGAACC-1	L2	L3	L2	L2	L2	L2	L3	L3	L3	CACCCGCGTTTGACAC-1	L3	L3	L3	L4	L4	L4	L3	L4	L4	CAGACCTGTAAGTGTT-1	L2	L1	L1	L1	L1	L1	L1	L1	L1	CCGAGCTGTGCTTGTC-1	L6	unmatch	L3	L3	unmatch	unmatch	unmatch	L2	L2
CATGATACGGTGAAAC-1	L3	L5	L6	L5	L5	L6	L5	L5	L6	CATACACGGTTCCCAC-1	L2	L2	L4	L4	L5	L5	L5	L5	L5	CACCCGGTTTGTGACT-1	L3	L2	L3	L4	L4	L4	L5	L4	L4	CAGACGAACCTGATAC-1	L3	L2	L4	L3	L3	L3	L3	L3	L3	CCGAGGGATGTTAGGC-1	L6	L6	L3	unmatch	L3	L3	L3	L2	L3
CATGATCGCTTTGAGA-1	L3	WM	L6	L5	L5	L6	L5	L5	L5	CATACCCGTACCCAGT-1	L2	L3	L4	L2	L4	L5	L4	L5	L5	CACCCTAACAAGATCT-1	L3	L3	L3	L3	L3	L4	L3	L3	L3	CAGAGACGGTCACCCA-1	L4	L3	L4	L3	L3	L3	L3	L3	L3	CCGATCTCAACCTTAT-1	L6	unmatch	L3	L4	unmatch	unmatch	unmatch	L2	L2
CATGATGCACAATTCT-1	L3	L3	L2	L2	L2	L2	L2	L3	L3	CATACGAACTAGCTGG-1	L2	L6	WM	WM	L5	WM	WM	WM	WM	CACCCTTGGTGAGACC-1	L3	L2	L5	L5	L4	L5	L5	L5	L5	CAGAGCATGAGCTTGC-1	L2	L1	L1	L1	L1	L1	L1	L1	L1	CCGATTCGAGGGACCC-1	L6	L4	L6	unmatch	L4	L4	L4	L4	L4
CATGATGGAAGTTAGC-1	L3	L2	L3	L3	L3	L4	L3	L3	L3	CATACGGCGTCTGGGC-1	L2	L3	L3	L3	L4	L3	L4	L4	L4	CACCCTTTCCTCGCTC-1	L3	L2	L2	L2	L2	L2	L2	L2	L2	CAGAGCGATGGATGCT-1	L2	L3	unmatch	L4	unmatch	unmatch	L3	L3	L3	CCGATTGGTCAATGAA-1	L4	L6	L3	L4	L3	unmatch	L5	L3	L3
CATGCACGTGTTACTG-1	L3	L1	L1	L2	L2	L1	L2	L2	L2	CATACGGGTGCATGAT-1	L2	L2	L6	L3	L2	L2	L2	L3	L3	CACCGATACACCGAGC-1	L3	L2	L2	L2	L2	L3	L2	L3	L3	CAGAGGCGATGCATGA-1	L2	L5	L4	L3	L3	L3	L3	L3	L3	CCGCACAAAGACCAAC-1	L6	L3	L4	unmatch	L4	L3	L3	L3	L3
CATGCATGGAGACCCT-1	L3	WM	L1	L1	L1	L1	L1	L1	L1	CATACTATGTAATTGT-1	L2	L6	L3	L5	L4	L3	L4	L4	L4	CACCGATGATGGGTAC-1	L3	L5	L3	L5	L3	L4	L3	L4	L3	CAGAGTGATTTAACGT-1	L2	L2	L2	L2	L2	L2	L2	L3	L3	CCGCACACGAACGTGT-1	L6	unmatch	L3	L4	unmatch	unmatch	unmatch	L3	L3
CATGCCAACTCGCAAA-1	L3	L6	L5	L5	L5	L5	L5	L6	L5	CATACTTAGGCAATAC-1	L2	L2	L6	L3	L3	L2	L2	L3	L3	CACCGCCAGAAGGTTT-1	L3	L1	L1	L1	L1	L1	L1	L1	L1	CAGATAATGGGCGGGT-1	L2	L3	L3	L3	L3	L4	L3	L3	L3	CCGCACGTGACCTCGG-1	L6	L3	L6	unmatch	L4	L4	L4	L3	L3
CATGCGACCAGTTTAA-1	L1	L3	L1	L2	L1	L1	L1	L3	L2	CATACTTCTTTCTCCG-1	L2	L2	WM	L1	L6	WM	L6	WM	L6	CACCGCCGACCAGCGA-1	L3	L2	L2	L2	L2	L2	L2	L3	L3	CAGATACTAACATAGT-1	L2	L1	L1	L1	L1	L1	L1	L1	L1	CCGCATGTGGTACGAT-1	L6	WM	L5	L5	L6	L6	L6	L6	L6
CATGCGTTAGACAGAA-1	L3	L3	L2	L2	L2	L2	L2	L2	L2	CATAGAGGAGATACTA-1	L2	L5	L6	L5	L5	L6	L5	L5	L5	CACCGCGTCCACTCTA-1	L3	L2	L2	L2	L3	L3	L3	L3	L3	CAGATATGAAGATGAC-1	L2	L5	WM	L1	L5	L1	L6	L6	L6	CCGCCACCACAATCCA-1	L6	L3	unmatch	L3	L3	unmatch	L3	L2	L2
CATGCTGGCTCCAATT-1	L3	L3	L1	L2	L1	L1	L1	L2	L1	CATAGCCGCCCGGGAT-1	L2	L3	L3	L3	L4	L3	L4	L4	L4	CACCGGAGATATCTCC-1	L3	L2	unmatch	L3	L3	L3	L3	L3	L3	CAGATCATTTAAAGTC-1	L3	L2	L2	L2	unmatch	unmatch	L2	L3	L3	CCGCCGGAACTTCTCG-1	L6	unmatch	L5	L5	L5	L5	L5	L5	L5
CATGGAAATGGGACCA-1	L3	L1	L2	L2	L2	L1	L2	L2	L2	CATAGCGTTGCCCACC-1	L2	L6	L4	L4	L5	L5	L5	L5	L5	CACCGGGCATCACAAG-1	L3	L3	L3	L5	L4	L4	L3	L4	L4	CAGATCCTGGTTTGAA-1	L3	L4	L5	L5	L5	L5	L5	L5	L5	CCGCCGGTCAACACAC-1	L6	L3	L3	unmatch	L3	L3	L3	L3	L3
CATGGATTGTCTTCCG-1	L3	L5	L4	L6	L3	L4	L3	L4	L4	CATAGTACATTGAGAG-1	L2	L1	L1	L1	L1	L1	L1	L1	L1	CACCGGTAGAGACATT-1	WM	WM	WM	L5	L6	L5	L6	L6	L6	CAGATGTTTGTCCCAA-1	L2	L2	L5	L5	L5	L5	L5	L6	L5	CCGCCGTTGAGGATAA-1	L6	unmatch	L6	L4	unmatch	unmatch	unmatch	L2	L3
CATGGCAGGAAGATCG-1	L3	L3	L2	L2	L2	L2	L2	L3	L3	CATAGTAGCATAGTAG-1	L2	L3	L2	L3	L2	L2	L3	L3	L3	CACCGTATCCCATCCG-1	L3	L3	L2	L6	L3	L6	L2	L2	L2	CAGCAGCCCGTTCCTT-1	L2	L5	L1	L1	L1	L1	L1	L1	L1	CCGCCTGCGAATTGGT-1	L6	L3	L3	L3	unmatch	L3	unmatch	L2	L2
CATGGCTCCCTATGTC-1	L3	L5	WM	WM	L3	L1	L4	L4	L4	CATAGTCAAATACATA-1	L2	L6	L5	L5	L5	L6	L5	L5	L5	CACCGTTAGGGATCAC-1	L3	L4	L3	L4	L4	L4	L5	L4	L4	CAGCAGTCCAGACTAT-1	L2	L3	L1	L1	unmatch	L1	L1	L1	L1	CCGCGGAATGCGTCAC-1	L6	L5	L5	L5	L6	L6	L6	L6	L6
CATGGGTATGCCTTAT-1	L3	L5	L5	L5	L5	L6	L5	L5	L5	CATATACTACTGATAA-1	L2	L2	L1	L1	L1	L1	L1	L1	L1	CACCGTTGCGCGATAT-1	L3	L2	L3	L4	L4	L4	L5	L3	L3	CAGCAGTCTGTGCTGC-1	L2	L3	L4	L5	L3	L4	L3	L3	L3	CCGCGGGTACGAAGAA-1	L6	L4	unmatch	unmatch	L4	L4	L4	L4	L3
CATGGGTCGGGTGTGG-1	L1	L3	L1	L1	L2	L1	L1	L2	L2	CATATAGGTACAGTCA-1	L2	L6	L5	L5	L5	L3	L4	L4	L4	CACCTAATAGAGTCGT-1	L3	L1	L1	L1	L1	L1	L1	L1	L1	CAGCCCTCACAGGCAG-1	L2	L2	unmatch	L2	L2	unmatch	L2	L3	L3	CCGCGTAGGTAAGGGC-1	L6	WM	unmatch	unmatch	L4	L4	L4	L3	L3
CATGGTAAGTAGCGTT-1	L3	L6	L3	L6	L3	L3	L3	L4	L4	CATATGTCAGGCTACG-1	L2	L6	L4	L4	L5	L5	L5	L5	L5	CACCTAATCAGTTTAC-1	L3	L2	L1	L1	L2	L1	L1	L1	L1	CAGCCGGGCCCTCTAT-1	L2	L2	L2	L2	L2	unmatch	L3	L3	L3	CCGCTATCAGCACCAG-1	L6	L5	L5	L5	L5	L5	L5	L5	L5
CATGGTCTAGATACCG-1	L3	L3	L2	L2	L2	L3	L6	L3	L3	CATATTATTTGCCCTA-1	L2	L3	L1	L1	L1	WM	L1	L1	L1	CACCTCGATGGTGGAC-1	L3	L2	L1	L2	L2	L1	L1	L1	L2	CAGCCTCCTGCAGAGG-1	L1	L2	unmatch	L2	L2	L2	L2	L2	L2	CCGCTCTTCCGAACTA-1	L6	WM	L5	L5	L6	L6	L6	L6	L6
CATGGTTTATTAATCA-1	L3	L5	L5	L5	L5	L6	L5	L6	L5	CATCAAACTGGCGCCC-1	L2	L1	L1	L1	L1	L1	L1	L1	L1	CACCTTGCGAAACTCG-1	L3	L2	L1	L1	L2	L1	L1	L2	L2	CAGCCTCGATAGCGGT-1	L2	L3	unmatch	L4	unmatch	unmatch	L3	L3	L3	CCGCTGGTGCCATTCA-1	L6	L6	L3	L3	L3	unmatch	L3	L3	L2
CATGTAAGAGACATTT-1	L3	L5	L6	L6	L5	L4	L3	L4	L4	CATCAACACCTACTAA-1	L2	L2	L4	L4	L4	L3	L4	L4	L4	CACCTTGGCGCCTTTG-1	L3	unmatch	L1	L6	unmatch	L6	unmatch	L1	L1	CAGCCTCTCCTCAAGA-1	L2	L3	L4	L2	unmatch	unmatch	L3	L3	L3	CCGCTTACCTCACTCT-1	L6	L4	L5	L5	L5	L5	L5	L5	L5
CATGTAGGAGCGCCAA-1	L3	L1	L1	L1	L1	L1	L1	L1	L1	CATCATCTACCCGGAC-1	L2	L3	L1	L1	L1	L1	L1	L1	L1	CACGAAAGTTAGTCCC-1	L3	L1	L3	L3	L2	L3	L3	L3	L3	CAGCGATTCCCTTCAA-1	L2	L4	L5	L3	L5	L3	L5	L3	L3	CCGCTTGCTGACATGG-1	L1	WM	unmatch	L3	unmatch	WM	unmatch	L1	L1
CATGTCTCATTTATGG-1	L3	L5	L4	L5	L5	L4	L3	L4	L4	CATCATTACCCTGAGG-1	L2	L2	L5	L4	L3	L3	L4	L4	L3	CACGACCACAGACTTT-1	L3	L4	L3	L3	L3	L4	L3	L4	L3	CAGCGCCAACACGATA-1	L2	L2	L4	L3	L3	L3	L3	L3	L3	CCGGAAGTTATCAGTC-1	L6	L3	L3	L4	unmatch	unmatch	unmatch	L3	L3
CATGTGGGCTCATCAC-1	L3	L6	L5	L5	L5	L5	L5	L5	L5	CATCCCGAGATTCATA-1	L2	L5	L6	WM	L5	L6	L5	L5	L5	CACGACGTAATAGTAA-1	L3	L4	unmatch	L3	L3	L3	L3	L3	L3	CAGCTCACTGAGACAT-1	L2	L5	L1	L1	L2	L1	L1	L1	L1	CCGGAATGGTTTCAGT-1	L6	L4	L3	unmatch	L4	L4	L4	L3	L3
CATTACATAGATTGTG-1	L3	L1	L1	L1	L1	L1	L1	L1	L1	CATCCGCAGGCCCGAA-1	L2	L3	L4	L3	L4	L3	L4	L3	L3	CACGACTAAAGTTCTG-1	L3	L2	L2	L3	L2	L2	L2	L2	L3	CAGCTCGACAAGTTAA-1	L2	L2	L1	L2	L2	L1	L2	L1	L2	CCGGAGCGTACTTTCT-1	L6	L5	L5	L5	L6	L6	L6	L6	L6
CATTACGCAGGAAGGG-1	L3	L5	L5	L6	L5	L6	L5	L6	L6	CATCCTCTCAAAGATC-1	L2	L5	L5	L5	L5	L3	L4	L4	L4	CACGAGCAAACCAGAC-1	WM	WM	WM	WM	WM	WM	WM	WM	WM	CAGCTCGTGCTTGTGT-1	L2	L2	unmatch	L2	L2	L1	L2	L3	L1	CCGGAGGTCTTATGGT-1	L6	unmatch	L3	L3	unmatch	unmatch	unmatch	L2	L2
CATTACGTCGGCCCGT-1	L3	L3	L2	L2	L2	L2	L2	L3	L3	CATCGAATGGATCTCT-1	L2	WM	L1	L1	L2	WM	L1	L1	L2	CACGATTGGTCGTTAA-1	L3	L4	L2	L3	L2	L3	L2	L3	L3	CAGCTCTGGGCTCACT-1	WM	L5	WM	WM	L5	L5	L6	L6	L6	CCGGCACGACCGTTTC-1	L6	unmatch	L3	L3	unmatch	unmatch	unmatch	L2	L2
CATTATAACAGGGTCC-1	L3	L1	L1	L1	L1	L1	L1	L1	L1	CATCGCCCGCGGCCAA-1	L2	L3	L2	L2	L2	L2	L2	L3	L3	CACGCACAGCGCAGCT-1	L6	L1	L1	L6	L1	L1	L1	L1	L1	CAGCTGGCGTAACCGT-1	L2	L3	L4	L5	L3	L4	L3	L3	L3	CCGGCGCATATTGGAT-1	L6	L4	unmatch	unmatch	L3	L3	L3	L3	L3
CATTATCCCATTAACG-1	WM	WM	WM	WM	L6	WM	WM	WM	WM	CATCGGACGGGTTAAT-1	L2	L4	L5	L4	L4	L3	L4	L4	L4	CACGCAGCGAGGCTTT-1	L3	L1	L2	L2	L2	L2	L2	L3	L3	CAGCTTAGTAGGTAGC-1	L3	L4	unmatch	L4	L2	L2	L2	L2	L2	CCGGCGTGAGACTCTG-1	L6	WM	WM	L5	L5	L5	L5	L5	L5
CATTATGCTTGTTGTG-1	L3	L6	L4	L3	L3	L3	L3	L3	L3	CATCGTCCGGTTACTA-1	L2	L4	L4	L3	L4	L3	L4	L4	L4	CACGCGGAACTGTTGC-1	L3	unmatch	L1	L6	unmatch	L6	unmatch	L1	L1	CAGGAAGACTTTATAT-1	L2	L2	L2	L2	L2	L2	L3	L3	L3	CCGGGACCCGCAGAGA-1	L6	L4	L3	unmatch	L3	L3	L3	L3	L3
CATTCACTGACAGCTA-1	L3	L3	L1	L1	L1	L1	L1	L1	L1	CATCTACCCGAGAACG-1	L2	L1	L2	L2	L2	L2	L2	L3	L3	CACGGACGTGGATGGC-1	L3	L2	L2	L3	L2	L3	L2	L3	L3	CAGGACAGCTGCCCTT-1	L2	L2	L2	L2	L2	L2	L2	L2	L2	CCGGGCGGTCTCGTCA-1	L6	L3	L3	unmatch	L3	L3	L3	L3	L3
CATTCAGGTCAGTGCG-1	L3	L3	L2	L2	L2	L2	L2	L3	L3	CATCTAGTGAAGGGAA-1	L2	L2	L4	L3	L3	L2	L3	L3	L3	CACGGCGCGCCAAAGG-1	L3	L4	L3	L3	L3	L3	L3	L3	L3	CAGGATATATCGTTGT-1	L2	L2	L4	L3	unmatch	L3	L3	L3	L3	CCGGGCTGCTCCATAC-1	L6	L4	L4	unmatch	L3	unmatch	L3	L3	L3
CATTCCCATTCCGTCG-1	L3	L3	L1	L1	L1	L1	L1	L2	L2	CATCTATCCCGTGTCT-1	L2	L2	L1	L1	L1	L1	L1	L1	L1	CACGGGATTGAGGGTT-1	L3	L4	L3	L3	L3	L3	L3	L3	L3	CAGGCAGTCTTACCAG-1	L2	L3	L5	L5	L3	L4	L3	L3	L3	CCGGGTTCGAGGTTAC-1	L6	L4	L6	unmatch	L4	L4	L4	L4	L4
CATTCCCTAAGTACAA-1	L1	L3	L3	L3	L3	L3	L3	L3	L3	CATCTGCAGGATCATT-1	L2	L6	L3	L2	L4	L5	L5	L4	L4	CACGTCAATCAATGGA-1	L3	unmatch	unmatch	L3	L3	L3	L2	L3	L3	CAGGCCAGTACCACCT-1	WM	WM	WM	WM	WM	WM	WM	WM	WM	CCGGTTTGTAATTGTG-1	L6	L3	L5	L5	L6	L6	L6	L6	L6
CATTGATGAACACGCC-1	L3	L5	L1	L1	L1	L1	L1	L1	L1	CATCTTACACCACCTC-1	L2	L2	L2	L3	L3	L2	L2	L3	L3	CACGTCGGCAACCTCT-1	L3	L4	L3	L4	L4	L4	L5	L4	L4	CAGGCCGTTTGGGTGT-1	L3	L1	L3	L4	L2	L3	L3	L3	L3	CCGTAAGTTGGTCCCA-1	L2	L3	L3	unmatch	L3	L3	L3	L3	L3
CATTGCAAAGCATAAT-1	L1	L1	L1	L2	L1	L1	L1	L2	L2	CATGAACCGACATTTG-1	L2	L3	L2	L3	L2	L2	L2	L2	L2	CACGTCGGGTTCTAGA-1	L3	unmatch	L1	L1	unmatch	L1	L1	L1	L1	CAGGCGCACGGTGGTC-1	L3	L5	L4	L5	L5	L5	L5	L5	L4	CCGTACCCAAGCGCCA-1	L6	L4	unmatch	unmatch	L3	WM	L3	L3	L3
CATTGCGAAATGGGCG-1	L3	WM	L5	L6	L5	L5	L5	L5	L5	CATGAACCTCTTATCA-1	L2	L2	L1	L1	L1	WM	L1	L1	L1	CACGTCTATGATGTGG-1	L3	L4	unmatch	L3	L3	L3	L3	L3	L3	CAGGCGCCATGCTAGG-1	L2	L1	L3	L2	unmatch	L3	L3	L3	L3	CCGTAGGAAATCCCTG-1	L6	L6	L5	L5	L6	L6	L6	L6	L6
CATTGCGGGTCAATTC-1	L3	L1	L1	L1	L1	L1	L1	L1	L1	CATGACTTCGCTGAAT-1	L2	L2	L6	L2	L3	L2	L3	L3	L3	CACGTTCGTGCTCTAG-1	L3	L3	L1	L1	L1	L1	L1	L1	L1	CAGGGAGATAGGCCAG-1	WM	WM	WM	WM	WM	WM	WM	WM	WM	CCGTAGGGTTGTTTAC-1	L6	WM	L5	L5	L6	L5	L5	L5	L5
CATTGTGTGCTAGATC-1	L3	L3	L3	L3	L3	L3	L3	L3	L3	CATGAGATGCACTCTC-1	L4	L5	L5	L5	L5	L4	L5	L4	L4	CACGTTTCGTACACAC-1	L3	L3	unmatch	L3	L3	L3	L3	L3	L3	CAGGTTTAGTACTACA-1	L2	L2	L4	L3	L3	L3	L3	L3	L3	CCGTATCTCGTCGTAG-1	L6	L5	L5	L5	L5	L6	L5	L5	L5
CATTTAGCGGACCATG-1	L3	L3	L2	L2	L2	L2	L2	L3	L3	CATGATACGGTGAAAC-1	L2	L5	WM	WM	L6	WM	L6	L6	L6	CACTAAAGTTGCCTAT-1	L3	L1	L2	L3	L2	L3	L2	L3	L3	CAGTAACTATTTATTG-1	L2	L2	L2	L2	unmatch	unmatch	L2	L2	L3	CCGTATTAGCGCAGTT-1	L6	WM	unmatch	L3	unmatch	unmatch	unmatch	L2	L2
CATTTATCGTTCAAGA-1	L3	L3	L1	L1	L1	L1	L1	L1	L1	CATGATCGCTTTGAGA-1	L2	L6	L6	L5	L5	L6	L5	L5	L5	CACTACGGGAGCTGCC-1	L3	unmatch	L2	L3	L3	L2	L2	L2	L3	CAGTAAGGGACGTCTC-1	WM	WM	WM	WM	WM	WM	WM	WM	WM	CCGTGAGGCATTCATG-1	L2	L3	L3	L3	unmatch	unmatch	unmatch	L2	L2
CATTTCTAGCAGACTA-1	L3	L3	L4	L3	L3	L3	L3	L3	L3	CATGATGCACAATTCT-1	L2	L3	L2	L3	L2	L2	L2	L3	L3	CACTACTCAGTTCTGT-1	L3	L2	L2	L3	L2	L3	L2	L3	L3	CAGTAATCCCTCCCAG-1	L2	L1	L1	L1	L1	L1	L1	L1	L1	CCGTGCCCATGACGGC-1	L6	L4	unmatch	unmatch	L3	L3	L3	L3	L3
CATTTGAGTGGTACGT-1	L3	L6	L6	L5	L5	L5	L5	L5	L5	CATGATGGAAGTTAGC-1	L2	L4	L2	L3	L3	L2	L3	L3	L3	CACTCAAGAGCTATGG-1	L3	L1	L2	L3	L2	L3	L2	L3	L3	CAGTACATTCTCTAAA-1	L2	L3	L2	L2	unmatch	unmatch	L2	L3	L3	CCGTGGAACGATCCAA-1	L6	WM	unmatch	L3	unmatch	WM	unmatch	L1	L1
CCAAACAGAACCCTCG-1	L3	L3	L4	L3	L3	L3	L3	L3	L3	CATGCACGTGTTACTG-1	L2	L1	L2	L2	L2	L2	L2	L2	L3	CACTCAGCTCTTGAGG-1	L3	L2	L2	L2	L2	L2	L2	L3	L3	CAGTACCAGTTTACGT-1	L2	L3	L5	L4	L3	L4	L3	L3	L3	CCGTGTTAAATTCCAT-1	L6	L5	L5	L5	L5	L5	L5	L5	L5
CCAAAGCAGTTGGTTG-1	L3	L5	L3	L3	L3	L3	L3	L3	L3	CATGCATGGAGACCCT-1	L2	L2	L1	L1	L1	WM	L1	L1	L1	CACTCCTATGTAAGAT-1	L3	L3	L5	L4	L4	L5	L5	L4	L4	CAGTAGATGATGTCCG-1	L2	L1	L1	L1	L1	L1	unmatch	L1	L1	CCGTTACGTTAGAACA-1	L3	L3	L3	L3	L3	L3	L3	L3	L3
CCAAAGTCCCGCTAAC-1	L3	L1	L1	L1	L1	L1	L1	L1	L1	CATGCCAACTCGCAAA-1	L2	L6	L4	L4	L5	L5	L5	L5	L5	CACTCCTCTCGGTCGG-1	L3	L2	L2	L2	L2	L2	L2	L3	L3	CAGTAGCCCACGCGGT-1	L2	L2	L2	L2	L2	L2	L2	L2	L2	CCGTTCCGAATCTCGG-1	L6	WM	L6	unmatch	L4	L4	L4	L5	L4
CCAAATAACAAGATTC-1	L3	L5	L3	L5	L3	L4	L3	L3	L3	CATGCGACCAGTTTAA-1	L2	L1	L1	L1	L1	L1	L1	L1	L1	CACTCGAGCTGAACAA-1	L3	L4	unmatch	L3	L3	L3	L3	L3	L3	CAGTCGAGGATGCAAT-1	L3	L2	unmatch	L2	L2	L2	L2	L2	L2	CCTAAAGGCTGACGCT-1	L6	L3	L3	unmatch	L3	L3	L3	L3	L3
CCAACCTTATGTAACT-1	WM	WM	WM	WM	L6	WM	WM	WM	WM	CATGCGTTAGACAGAA-1	L2	L3	L2	L3	L2	WM	L2	L3	L1	CACTCGGTTAGGAGGA-1	L3	L3	L3	L3	L3	L3	L3	L3	L3	CAGTCGGCCTAGATAT-1	L2	L3	L4	L3	L3	L5	L5	L4	L4	CCTAAATTAACGGTTC-1	L3	L5	L5	L4	L5	L5	L4	L4	L4
CCAACGATGCACTGAT-1	L3	L4	L3	L5	L4	L3	L3	L4	L4	CATGCGTTGAGAGGAG-1	L2	WM	WM	WM	WM	WM	WM	WM	WM	CACTCTCAAGCATCGA-1	L3	L3	L5	L5	L4	L5	L5	L5	L5	CAGTCTCTCGGCTAAT-1	L2	L2	unmatch	L2	L2	L2	L2	L2	L2	CCTAAATTGTATCCTA-1	L6	L4	L4	L4	L4	unmatch	L4	L4	L4
CCAACGCTTGCCAGGG-1	L1	L1	L1	L1	L1	L1	L1	L1	L1	CATGCTGGCTCCAATT-1	L2	L1	L1	L1	L1	WM	L1	L1	L1	CACTCTTCTGCTAGCC-1	L3	L3	unmatch	L3	L3	L3	L3	L3	L3	CAGTCTGTATACTGGG-1	L3	L2	L2	L2	L2	L2	L2	L2	L3	CCTAACCCAAACAAGT-1	L6	WM	L5	L5	L5	L5	L5	L5	L4
CCAAGAAAGTGGGCGA-1	L3	L6	L5	L5	L5	L5	L5	L5	L5	CATGGAAATGGGACCA-1	L2	L2	L2	L3	L2	L2	L2	L3	L3	CACTGACGATTGTGGA-1	L3	L4	L5	L5	L4	L5	L5	L5	L5	CAGTGAATAAATGACT-1	L3	L2	L2	L2	L2	L2	L2	L2	L2	CCTAACTAAGGCTCTA-1	L6	L3	L3	L3	L3	unmatch	unmatch	L2	L2
CCAAGACTTCTGCGAA-1	L3	L3	L4	L2	L2	L2	L2	L3	L3	CATGGATTGTCTTCCG-1	L2	L2	L3	L2	L3	L4	L4	L3	L3	CACTGTCCAAGTGAGA-1	L3	L2	L1	L1	L1	L5	L1	L1	L1	CAGTGGTTGCACATGA-1	L2	L4	L1	L1	L1	L1	L1	L1	L1	CCTACATTCACAGACG-1	L6	L5	L5	L5	L5	L6	L6	L6	L5
CCAAGCGTAACTCGTA-1	L3	L4	L4	L3	L3	L3	L3	L3	L3	CATGGCAGGAAGATCG-1	L2	L3	L2	L2	L2	L2	L2	L3	L3	CACTTAATCAGACGGA-1	L3	L2	L2	L2	L2	L2	L2	L2	L3	CAGTGTCCGCAGAATG-1	L1	L1	L1	L1	L1	L1	L1	L1	L1	CCTACGGCTCAGTCGA-1	L6	L3	L3	unmatch	L3	L4	L3	L3	L3
CCAAGCTTGATCTCCT-1	L3	L6	L1	L2	L2	L1	L1	L2	L2	CATGGCTCCCTATGTC-1	L2	L6	L4	L2	L4	L3	L5	L4	L4	CACTTCGCCACAGGCT-1	L3	L2	L1	L1	L1	L1	L1	L1	L1	CAGTGTCGGCTGGCCC-1	L2	L1	L2	L2	unmatch	L2	L2	L3	L2	CCTACTGCGGCGGCCA-1	L6	unmatch	unmatch	L3	unmatch	WM	unmatch	L1	L1
CCAAGGAACAGAGAGG-1	L3	L3	L2	L2	L2	L2	L2	L3	L3	CATGGGTATGCCTTAT-1	L2	L5	L5	L5	L5	L4	L4	L4	L4	CACTTCGTCTTATCTC-1	L3	L1	L1	L1	L1	L1	L1	L1	L1	CAGTGTTAATCTCTCA-1	WM	WM	WM	WM	WM	WM	WM	WM	WM	CCTACTGCTTACACTT-1	L6	L4	unmatch	unmatch	L4	L4	L4	L3	L3
CCAAGGTTGCCCTTTC-1	L6	L5	L5	L5	L5	L6	L5	L5	L5	CATGGGTCGGGTGTGG-1	L2	L3	L1	L1	L2	WM	L1	L1	L1	CAGAACTTAGCCCTCT-1	L3	L3	unmatch	L3	L3	L3	L3	L3	L3	CAGTTCAAATTGACAC-1	L3	L1	L1	L1	L1	L1	L1	L1	L1	CCTAGGCGTAGCGATC-1	L6	L3	unmatch	unmatch	L3	unmatch	L3	L3	L3
CCAAGTTTCTACAGAT-1	L3	L5	L3	L6	L3	L3	L3	L3	L3	CATGGTAAGTAGCGTT-1	L2	L4	L3	L2	L4	L3	L4	L4	L4	CAGAATAACACACGGA-1	L3	L3	L2	L2	L3	L2	L2	L2	L2	CAGTTCCGCGGGTCGA-1	L2	L4	unmatch	L1	L2	L1	L2	L3	L2	CCTAGGTAAAGGTAGC-1	L6	unmatch	WM	L5	L5	L5	L5	L5	L5
CCAATAGATTTCATCT-1	L3	L5	L6	L5	L5	L1	L4	L5	L5	CATGGTCTAGATACCG-1	L2	L3	L2	L3	L2	L2	L2	L3	L3	CAGAATATTCGTTATC-1	L3	L2	L1	L6	unmatch	L6	unmatch	L1	L1	CAGTTCGAGGACCCGA-1	L2	L5	L5	L5	L5	L5	L5	L5	L5	CCTAGTTAGTCGCATG-1	L3	L3	unmatch	unmatch	L3	L3	L3	L3	L3
CCAATAGTGCCGTCGA-1	L3	L4	L5	L6	L4	L3	L3	L4	L4	CATGGTTTATTAATCA-1	L2	L5	L6	L5	L5	L6	L5	L5	L5	CAGACACCGATCGCTG-1	L3	L3	L3	L4	L4	L4	L3	L4	L4	CATAACGGACAGTCGT-1	L2	L1	L1	L1	L1	L1	unmatch	L1	L1	CCTATAATGAGTGCCC-1	L6	WM	L5	L5	L6	L6	L6	L6	L6
CCAATCGGTAGATCGA-1	L3	L1	L1	L1	L1	L1	L1	L1	L1	CATGTAAGAGACATTT-1	L2	L6	L5	L4	L5	L4	L4	L4	L4	CAGACCTGTAAGTGTT-1	L3	unmatch	L1	L6	unmatch	L6	unmatch	L1	L1	CATAAGAAGCTTGGCT-1	L3	L3	L4	L5	L3	L4	L3	L3	L3	CCTATACCGTCCTGTC-1	L6	L5	L5	L5	L6	L6	L6	L6	L6
CCAATGTCACAGCAAG-1	L3	L6	L4	L6	L4	L3	L3	L4	L4	CATGTAGGAGCGCCAA-1	L1	L1	L1	L1	L1	L1	L1	L1	L1	CAGACGAACCTGATAC-1	L3	L3	L3	L3	L4	L4	L5	L3	L3	CATAAGCTCTCCGTCT-1	L3	L5	L3	L5	L3	L3	L3	L3	L3	CCTATATCGTGTCACG-1	L6	L5	L5	L5	L5	L5	L5	L5	L5
CCAATTACGGGTCGAG-1	L3	L1	L1	L1	L1	L1	L1	L1	L1	CATGTCTCATTTATGG-1	L2	L2	L5	L3	L5	L3	L4	L4	L4	CAGAGACGGTCACCCA-1	L3	L4	L3	L3	L4	L4	L3	L4	L3	CATAATGAGCGGGCGA-1	L3	L2	L2	L2	L2	L2	L2	L3	L3	CCTATATTTGTCCTGG-1	L6	WM	WM	WM	WM	L6	L6	WM	WM
CCAATTGAATGTTAAT-1	L3	L3	L2	L3	L3	L3	L2	L3	L3	CATGTGGGCTCATCAC-1	L2	L6	L6	L4	L5	L6	L5	L6	L6	CAGAGCATGAGCTTGC-1	L3	L2	L1	L1	L1	L1	L1	L2	L1	CATACAAAGCCGAACC-1	L2	L2	L1	L1	L2	L1	L1	L1	L1	CCTATCTATATCGGAA-1	L3	L3	L3	unmatch	unmatch	L3	unmatch	L3	L3
CCACAATGTACGTCTT-1	L3	L5	L2	L2	L2	L3	L2	L3	L3	CATTACATAGATTGTG-1	L2	L4	L1	L1	L1	L1	L1	L1	L1	CAGAGCGATGGATGCT-1	L3	L3	L5	L3	L3	L3	L3	L3	L3	CATACACAAAGTCAGC-1	L2	L5	L5	L5	L5	L5	L5	L6	L6	CCTATGAAGTGGTGCC-1	L3	unmatch	L6	L3	unmatch	unmatch	unmatch	L3	L2
CCACACTGAGATATTA-1	L3	L4	L5	L5	L4	L3	L3	L4	L4	CATTACGCAGGAAGGG-1	L2	L5	L6	L5	L5	L6	L5	L5	L5	CAGAGGCGATGCATGA-1	L3	L4	L3	L4	L4	L4	L5	L4	L4	CATACACGGTTCCCAC-1	L2	L5	L4	L4	L5	L4	L5	L4	L4	CCTATGGCTCCTAGTG-1	L6	L4	L5	L5	L6	L6	L6	L6	L6
CCACAGCTGAAATCAT-1	L3	L3	L2	L2	L2	L3	L2	L3	L3	CATTACGTCGGCCCGT-1	L2	L3	L2	L3	L2	L2	L2	L2	L3	CAGAGTGATTTAACGT-1	L3	L2	L2	L2	L2	L2	L2	L3	L3	CATACCCGTACCCAGT-1	L2	L4	L3	L4	L2	L3	L3	L3	L3	CCTATGGGTTACCGTC-1	L6	L5	L3	unmatch	L3	L4	L4	L3	L3
CCACAGTACCCATCCT-1	L3	L6	L4	L6	L3	L4	L3	L3	L3	CATTATAACAGGGTCC-1	L2	L1	L1	L1	L1	WM	L1	L1	L1	CAGATAATGGGCGGGT-1	L3	L3	L4	L3	L3	L4	L3	L3	L3	CATACGAACTAGCTGG-1	L2	L5	L5	L3	L5	L5	L5	L4	L6	CCTATGGTCAAAGCTG-1	L6	WM	unmatch	WM	WM	WM	WM	WM	WM
CCACATACTGCACCCA-1	L3	L5	L3	L5	L3	L4	L6	L3	L4	CATTATCCCATTAACG-1	L2	WM	WM	WM	WM	WM	WM	WM	WM	CAGATACTAACATAGT-1	L3	L2	L1	L1	L1	L1	L1	L1	L1	CATACGGCGTCTGGGC-1	L2	L2	L2	L2	L2	L2	L2	L3	L3	CCTATGTCCACTCCAC-1	L6	L6	L5	L5	L6	L6	L6	L6	L6
CCACCAACTTTACTGT-1	L3	L6	L6	L3	L5	L5	L5	L5	L5	CATTATGCTTGTTGTG-1	L2	L3	L4	L2	L4	L3	L3	L3	L3	CAGATATGAAGATGAC-1	WM	L3	WM	L5	L6	L5	L6	L6	L6	CATACTATGTAATTGT-1	L2	L2	L2	L2	L2	L2	L2	L2	L2	CCTCACCAATCTTGAC-1	L3	L4	L3	unmatch	L3	L4	L3	L3	L3
CCACCCAAGGAAAGTG-1	L3	L3	L2	L3	L3	L3	L3	L3	L3	CATTCACTGACAGCTA-1	L2	L1	L1	L1	L1	WM	L1	L1	L1	CAGATCATTTAAAGTC-1	L3	L4	unmatch	L2	L3	L2	L2	L3	L3	CATACTTAGGCAATAC-1	L2	L1	L1	L1	unmatch	L1	unmatch	L1	L1	CCTCACCTGAGGGAGC-1	L6	L3	L3	L3	unmatch	unmatch	unmatch	L2	L2
CCACGAATTTAACCTC-1	L3	L2	L2	L3	L3	L4	L6	L3	L3	CATTCAGGTCAGTGCG-1	L2	L3	L2	L2	L2	L2	L2	L3	L2	CAGATCCTGGTTTGAA-1	L3	L3	L5	L5	L6	L5	L5	L5	L5	CATACTTCTTTCTCCG-1	L2	L5	L5	L5	L5	L5	L5	L5	L5	CCTCACCTTAGCATCG-1	L6	L3	L3	L3	unmatch	unmatch	unmatch	L2	L2
CCACGAGAAGAGAATC-1	L3	L3	L1	L1	L1	L1	L1	L2	L2	CATTCCCATTCCGTCG-1	L2	L1	L1	L1	L1	L1	L1	L1	L1	CAGATGTTTGTCCCAA-1	L3	L4	L5	L5	L4	L3	L5	L4	L4	CATAGAGGAGATACTA-1	L2	L3	L4	L5	L3	L4	L3	L4	L4	CCTCACGTCAGCTAAT-1	L6	L6	WM	L5	L5	L5	L4	L5	L5
CCACGGAGCCATAAGA-1	L3	L6	L5	L5	L5	L5	L5	L6	L6	CATTCCCTAAGTACAA-1	L2	L3	L2	L3	L2	L3	L3	L3	L3	CAGCAGCCCGTTCCTT-1	L6	L2	L1	L1	L1	L1	L1	L1	L1	CATAGCCGCCCGGGAT-1	L2	L2	L2	L2	L2	L2	L2	L3	L2	CCTCATGCAGCTACGA-1	L6	L4	unmatch	unmatch	L3	WM	L3	L3	L2
CCACGGTGCCCGGTAG-1	L3	L2	L2	L2	L2	L4	L6	L3	L3	CATTGATGAACACGCC-1	L2	L2	L1	L1	L1	L1	L1	L1	L1	CAGCAGTCCAGACTAT-1	L3	L1	L1	L6	L3	L6	L1	L1	L2	CATAGCGTTGCCCACC-1	L2	L5	L5	L3	L5	L3	L5	L3	L3	CCTCCCGACAATCCCT-1	L6	L3	unmatch	unmatch	L3	L3	L3	L3	L3
CCACTAAACTGAATCG-1	L3	L2	L2	L2	L2	L2	L2	L2	L3	CATTGCAAAGCATAAT-1	L2	L2	L2	L2	L2	L2	L2	L3	L3	CAGCAGTCTGTGCTGC-1	L3	L3	L3	L4	L4	L4	L3	L4	L4	CATAGGGACACTTGTG-1	WM	WM	WM	WM	WM	WM	WM	WM	WM	CCTCCGACAATTCAAG-1	L6	L4	unmatch	unmatch	L4	L4	L4	L4	L4
CCACTATCCGGGTCAC-1	L1	L1	L1	L1	L1	L1	L1	L2	L1	CATTGCGAAATGGGCG-1	L2	L6	L3	L4	L5	L5	L5	L5	L5	CAGCCCTCACAGGCAG-1	L3	L2	L2	L2	L2	L2	L2	L3	L3	CATAGTACATTGAGAG-1	L2	L2	L2	L2	L2	L2	L2	L3	L2	CCTCCTGTTGTGTCGT-1	L6	WM	L5	L5	L6	L6	L6	L6	L6
CCACTCAGATCCGCAA-1	L3	WM	L6	L5	L5	L6	L5	L5	L6	CATTGCGGGTCAATTC-1	L2	L2	L1	L1	L1	L1	L1	L1	L1	CAGCCGGGCCCTCTAT-1	L3	L2	unmatch	L2	L2	L2	L2	L3	L3	CATAGTAGCATAGTAG-1	L1	L2	L1	L1	L1	L1	L1	L1	L1	CCTCGAAGTGGACGGG-1	L6	L3	L3	unmatch	L3	L3	L3	L3	L3
CCACTGGTGGCTGGTT-1	L3	L5	L5	L5	L4	L5	L5	L5	L5	CATTGTGTGCTAGATC-1	L2	L3	L4	L2	L4	L3	L3	L3	L3	CAGCCTCCTGCAGAGG-1	L1	L1	L1	L1	L1	L1	L1	L1	L1	CATAGTCAAATACATA-1	L2	L3	L3	L3	L3	L4	L3	L3	L3	CCTCGACCCACTGCCT-1	L6	unmatch	L3	L3	L3	unmatch	L3	L2	L2
CCACTGTTTGGATTAA-1	L3	L5	L6	L6	L5	L4	L3	L4	L4	CATTTAGCGGACCATG-1	L2	L3	L2	L2	L2	L2	L2	L2	L2	CAGCCTCGATAGCGGT-1	L3	L3	unmatch	L3	L3	L3	L2	L3	L3	CATAGTCCACAAGAAC-1	L2	L5	L4	L3	L3	L3	L3	L4	L3	CCTCGCCAGCAAATTA-1	L6	WM	unmatch	unmatch	unmatch	L3	L3	L2	L3
CCAGAAACTGATGCGA-1	L3	L5	L5	L5	L5	L6	L5	L5	L5	CATTTATCGTTCAAGA-1	L1	L3	L1	L2	L1	WM	L1	L1	L1	CAGCCTCTCCTCAAGA-1	L3	L2	L2	L2	L2	L2	L2	L3	L3	CATAGTGGGCACGCCT-1	L2	L3	L4	L3	L3	L3	L3	L3	L3	CCTCGCGCGATATAGG-1	L1	unmatch	L3	L3	unmatch	unmatch	unmatch	L2	L2
CCAGAAAGCAACTCAT-1	L3	L6	L6	L5	L5	L5	L5	L6	L6	CATTTCTAGCAGACTA-1	L2	L3	L4	L2	L2	L3	L3	L3	L3	CAGCGATTCCCTTCAA-1	L3	L4	L3	L4	L4	L4	L5	L4	L4	CATATACTACTGATAA-1	L2	L2	L2	L2	unmatch	unmatch	L3	L3	L3	CCTCGCGCTGTGCGAT-1	L6	L5	WM	L5	L6	L6	L6	L6	L6
CCAGAGACAAAGCCGG-1	L3	L3	L3	L3	L3	L3	L3	L3	L3	CATTTGAGTGGTACGT-1	L2	L6	L5	L4	L5	L5	L5	L5	L5	CAGCGCCAACACGATA-1	L3	L4	L3	L3	L4	L4	L3	L4	L3	CATATAGGTACAGTCA-1	L2	L3	L2	L2	unmatch	L3	L3	L3	L3	CCTCGGACCGGGATAG-1	L6	L4	L6	unmatch	L4	L4	L4	L3	L3
CCAGATAGTTGAGTGA-1	L3	L3	L2	L2	L2	L2	L2	L3	L3	CCAAACAGAACCCTCG-1	L2	L3	L2	L3	L2	L3	L3	L3	L3	CAGCTCACTGAGACAT-1	L3	L4	L2	L1	L2	L3	L2	L3	L3	CATATGTCAGGCTACG-1	L2	L5	L5	L3	L3	L4	L3	L3	L3	CCTCTAATCTGCCAAG-1	L6	L3	L3	unmatch	unmatch	L3	unmatch	L2	L3
CCAGATGTAAATGGGT-1	L3	L1	L1	L1	L1	L1	L1	L1	L1	CCAAAGCAGTTGGTTG-1	L2	L4	L4	L3	L2	L3	L3	L3	L3	CAGCTCGACAAGTTAA-1	L6	L2	L1	L1	L1	L1	L1	L1	L1	CATATTATTTGCCCTA-1	L2	L2	L2	L2	L2	L2	L2	L3	L3	CCTCTACAAGGATTGG-1	L6	L5	L6	L5	L6	L6	L6	L6	L6
CCAGCCTGGACCAATA-1	L3	L6	L4	L3	L3	L3	L3	L3	L3	CCAAAGTCCCGCTAAC-1	L2	L1	L1	L1	L1	WM	L1	L1	L1	CAGCTCGTGCTTGTGT-1	L3	L1	L1	L1	L1	L1	L1	L1	L1	CATCAAACTGGCGCCC-1	L2	L1	L4	L3	L3	L3	L3	L3	L3	CCTCTATCGATTAGCA-1	L6	L4	L5	L5	L5	L5	L5	L5	L5
CCAGCTACGCCTCATA-1	L3	L3	L2	L2	L2	L2	L2	L3	L3	CCAAATAACAAGATTC-1	L2	L2	L6	L2	L3	L3	L3	L3	L3	CAGCTCTGGGCTCACT-1	L3	L3	WM	L5	L6	L5	L6	L6	L6	CATCAACACCTACTAA-1	L2	L1	L1	L1	L1	L1	unmatch	L1	L1	CCTCTCTCCCATCTAG-1	L6	L3	L6	unmatch	L4	L4	L4	L3	L4
CCAGCTCGAACGCATT-1	L3	L5	L5	L5	L5	L5	L5	L4	L6	CCAACCTTATGTAACT-1	L2	WM	WM	WM	WM	WM	WM	WM	WM	CAGCTGGCGTAACCGT-1	L3	L4	L3	L4	L4	L4	L5	L4	L4	CATCATCTACCCGGAC-1	L3	L2	L2	L2	L2	L2	L2	L2	L3	CCTCTGGCCTAGACGG-1	L6	unmatch	unmatch	unmatch	L3	L3	unmatch	L3	L3
CCAGCTGATGGTACTT-1	L3	L5	L5	L6	L4	L5	L5	L5	L5	CCAACGATGCACTGAT-1	L2	L4	L5	L4	L4	L4	L4	L4	L4	CAGCTTAGTAGGTAGC-1	L3	L1	L3	L3	L2	L3	L3	L3	L3	CATCATTACCCTGAGG-1	L2	L4	unmatch	L2	unmatch	L2	L2	L3	L2	CCTCTGTACTATTCTA-1	L6	L4	L5	L5	L6	L6	L6	L6	L6
CCAGCTTCCGCCCGCA-1	L3	L6	L6	L5	L4	L3	L5	L4	L4	CCAACGCTTGCCAGGG-1	WM	L1	L1	L1	L1	L1	L1	L1	L1	CAGGAAGACTTTATAT-1	L3	L4	unmatch	L2	L2	L3	L2	L3	L3	CATCCAATATAGTTTG-1	L2	L3	WM	L1	L5	L1	L6	L6	L6	CCTGAACGATATATTC-1	L6	unmatch	unmatch	unmatch	L3	L3	L3	L3	L3
CCAGGGACGTGGCCTC-1	L3	L6	L4	L3	L3	L3	L3	L3	L3	CCAAGAAAGTGGGCGA-1	L2	L6	L3	L5	L5	L5	L5	L5	L5	CAGGACAGCTGCCCTT-1	L3	L2	L2	L2	L2	L2	L2	L2	L2	CATCCCGAGATTCATA-1	L2	L3	L4	L5	L3	L4	L3	L3	L3	CCTGAATATTTACATA-1	L6	L3	L3	unmatch	unmatch	L3	unmatch	L2	L3
CCAGTAGTCTGATCCA-1	L3	L3	L2	L2	L2	L2	L2	L2	L3	CCAAGACTTCTGCGAA-1	L2	L3	L2	L3	L2	L2	L2	L2	L3	CAGGATATATCGTTGT-1	L3	L4	L4	L3	L3	L3	L3	L3	L3	CATCCGCAGGCCCGAA-1	L2	L1	L1	L1	L1	L1	L1	L1	L1	CCTGACCACCGATGGT-1	L6	L5	L5	L5	L5	L5	L5	L5	L5
CCAGTCAAATCTCTTA-1	L3	WM	L6	L3	L5	L5	L5	L6	L6	CCAAGCGTAACTCGTA-1	L2	L3	L3	L2	L2	L3	L3	L3	L3	CAGGATCCGCCCGACC-1	L3	L2	L2	L3	L2	L2	L2	L3	L3	CATCCTCTCAAAGATC-1	L2	L3	L3	L4	unmatch	unmatch	L2	L3	L3	CCTGACGCAACCTTTA-1	L6	unmatch	L3	L3	L3	unmatch	L3	L2	L3
CCAGTCCATTATTCGA-1	L3	L6	L2	L3	L3	L3	L2	L3	L3	CCAAGCTTGATCTCCT-1	L2	L6	L1	L1	L1	WM	L1	L1	L1	CAGGCAGTCTTACCAG-1	L6	L3	L4	L4	L3	L4	L3	L4	L3	CATCGCCCGCGGCCAA-1	L2	L2	L2	L2	L2	L2	L2	L2	L2	CCTGCGATAGAACTGT-1	L6	L3	unmatch	L3	L3	WM	L3	L2	L2
CCAGTCTAGACGGCGC-1	L3	L3	L2	L2	L2	L2	L2	L3	L3	CCAAGGAACAGAGAGG-1	L2	L2	L2	L2	L2	L2	L2	L3	L3	CAGGCCAGTACCACCT-1	WM	WM	WM	WM	WM	WM	WM	WM	WM	CATCGGACGGGTTAAT-1	L2	L1	L2	L3	unmatch	L2	L3	L3	L3	CCTGCGTTCTACGCTT-1	L6	L6	unmatch	unmatch	L4	L4	L4	L3	L3
CCAGTCTTGTCATAGA-1	L6	WM	L6	L5	L5	L5	L5	L5	L5	CCAAGGTTGCCCTTTC-1	L2	L5	L6	L5	L5	L6	L5	L5	L5	CAGGCCGTTTGGGTGT-1	L3	L1	L3	L3	L2	L3	L3	L3	L3	CATCGTCCGGTTACTA-1	L2	L1	L1	L1	L1	L1	L1	L1	L1	CCTGCTATTTGAGAAG-1	L6	L4	L6	unmatch	L4	L4	L4	L3	L3
CCAGTTCGGTAACTCA-1	L3	WM	L6	L5	L5	L6	L5	L5	L6	CCAAGTTTCTACAGAT-1	L2	L6	L4	L3	L3	L3	L4	L3	L3	CAGGCGCACGGTGGTC-1	L6	L3	L5	L5	L4	L5	L5	L5	L5	CATCTAGTGAAGGGAA-1	L2	L1	L1	L1	L1	L1	unmatch	L1	L1	CCTGGCTAGACCCGCC-1	L6	L5	L6	unmatch	L4	L4	L4	L3	L3
CCATAAACAACCCGAC-1	L3	L1	L1	L1	L1	L1	L1	L1	L1	CCAATAGATTTCATCT-1	L2	L6	L4	L2	L5	L5	L5	L4	L4	CAGGCGCCATGCTAGG-1	L3	unmatch	unmatch	L3	L3	L3	L3	L3	L3	CATCTGCAGGATCATT-1	L2	L2	L2	L3	L2	L2	L2	L2	L2	CCTGGTCGAATGTGGG-1	L6	WM	WM	L5	L6	L6	L6	L6	L6
CCATACCTTTACTTGT-1	L1	L3	L2	L2	L2	L2	L2	L2	L2	CCAATAGTGCCGTCGA-1	L2	L4	L3	L2	L4	L3	L4	L4	L4	CAGGGAGATAGGCCAG-1	WM	WM	WM	WM	WM	WM	WM	WM	WM	CATCTTACACCACCTC-1	L2	L1	L1	L1	L1	L1	unmatch	L1	L1	CCTGTAAGACATGATA-1	L6	L4	L4	unmatch	L4	L4	L4	L4	L4
CCATACTCGCCTCTCC-1	L3	L6	L6	L3	L5	L5	L5	L5	L5	CCAATCGGTAGATCGA-1	L1	L1	L1	L1	L1	L1	L1	L1	L1	CAGGTTTAGTACTACA-1	L3	L4	L3	L3	L3	L3	L3	L4	L3	CATGAACCGACATTTG-1	L2	L2	L2	L2	L2	L2	L2	L2	L2	CCTGTACTCACGCCCA-1	L6	L4	L6	unmatch	L4	L4	L4	L4	L4
CCATAGGTTGGCGTGG-1	L3	L3	L2	L2	L2	L2	L2	L3	L3	CCAATGTCACAGCAAG-1	WM	L3	L3	L4	L4	L3	L4	L4	L4	CAGTAACTATTTATTG-1	L3	L2	unmatch	L2	L2	L2	L2	L3	L3	CATGAACCTCTTATCA-1	L2	L3	unmatch	L2	unmatch	unmatch	L2	L3	L3	CCTGTCACCCGGGCTC-1	L6	L4	L3	unmatch	L4	L4	L4	L3	L3
CCATAGTCAGTAACCC-1	L3	L6	L4	L3	L3	L3	L3	L3	L3	CCAATTACGGGTCGAG-1	L1	L1	L1	L1	L1	L1	L1	L1	L1	CAGTAAGGGACGTCTC-1	WM	WM	WM	WM	WM	WM	WM	WM	WM	CATGACTTCGCTGAAT-1	L2	L1	L1	L1	L1	L1	unmatch	L1	L1	CCTGTCCCTCACGTTA-1	L3	unmatch	L3	L3	unmatch	unmatch	unmatch	L3	L2
CCATATGGAAACTATA-1	L3	L2	L4	L6	L3	L4	L3	L4	L4	CCAATTGAATGTTAAT-1	L2	L3	L2	L2	L2	L2	L3	L3	L3	CAGTAATCCCTCCCAG-1	L3	L2	L1	L1	L1	L2	L1	L3	L1	CATGAGATGCACTCTC-1	L2	L3	L3	L5	L3	L4	L3	L3	L3	CCTGTCGCCCGTAAAT-1	L6	L4	L4	unmatch	L4	L4	L4	L4	L4
CCATATTGGATCATGA-1	L3	L3	L3	L3	L3	L3	L3	L3	L3	CCACAATGTACGTCTT-1	L2	L3	L2	L3	L2	L2	L2	L3	L3	CAGTACATTCTCTAAA-1	L3	unmatch	unmatch	L2	L2	L2	L2	L2	L3	CATGAGTCCATCACGG-1	WM	WM	WM	WM	L6	WM	WM	WM	WM	CCTGTGCGGATTGTAA-1	L6	L6	L3	L4	L3	unmatch	L4	L3	L3
CCATCATAAGAACAGG-1	L3	L3	L2	L2	L2	L2	L2	L3	L3	CCACACTGAGATATTA-1	L2	L3	L4	L4	L4	L4	L4	L4	L4	CAGTACCAGTTTACGT-1	L3	L3	L5	L4	L4	L5	L5	L4	L4	CATGATACGGTGAAAC-1	L5	L5	L4	L5	L5	L5	L5	L5	L5	CCTGTTTGAAGACACG-1	L6	WM	L5	L5	L6	L6	L5	L6	L6
CCATCCATACCAAGTC-1	L3	L3	L2	L3	L2	L3	L2	L3	L3	CCACAGCTGAAATCAT-1	L2	L3	L2	L2	L2	L2	L2	L2	L3	CAGTAGATGATGTCCG-1	L3	L1	L1	L1	L2	L1	L1	L1	L1	CATGATCGCTTTGAGA-1	L2	L3	L4	L3	unmatch	unmatch	L3	L3	L3	CCTTCAGTTAAAGTGA-1	L6	L5	WM	WM	WM	L6	L6	WM	L6
CCATCGCAGTTAAACT-1	L3	L5	L6	L5	L5	L5	L5	L5	L4	CCACAGTACCCATCCT-1	L2	L3	L5	L4	L3	L3	L4	L3	L3	CAGTAGCCCACGCGGT-1	L6	L2	L1	L1	L1	L1	L1	L1	L1	CATGATGCACAATTCT-1	L2	L2	unmatch	L2	L2	L1	L2	L2	L2	CCTTCTCAGCGTTCCT-1	L6	unmatch	WM	unmatch	L4	L4	L4	L4	L4
CCATCTCACCAGTGAA-1	L3	L2	L2	L3	L2	L4	L6	L3	L3	CCACATACTGCACCCA-1	L2	L2	L6	L4	L3	L4	L4	L3	L3	CAGTAGCGAGGTAGTA-1	L3	L2	L2	L2	L2	L2	L2	L2	L2	CATGATGGAAGTTAGC-1	L1	L1	L1	L1	L1	L1	unmatch	L1	L1	CCTTCTTGATCCAGTG-1	L6	L3	unmatch	unmatch	L3	L3	L3	L2	L3
CCATCTTGTTCACAAT-1	L3	L3	L2	L2	L2	L2	L2	L2	L2	CCACCAACTTTACTGT-1	L2	L1	L4	L3	L5	L5	L5	L5	L5	CAGTCGAGGATGCAAT-1	L3	L2	L2	L2	L2	L2	L2	L2	L2	CATGCACATGAGAGGC-1	WM	WM	WM	WM	WM	WM	WM	WM	WM	CCTTGACCACTTTATT-1	L6	L6	L5	L5	L5	L5	L5	L5	L5
CCATGCCCTAGATTTC-1	L3	L5	L4	L3	L5	L4	L4	L4	L4	CCACCCAAGGAAAGTG-1	L2	L3	L3	L2	L2	L3	L3	L3	L3	CAGTCGGCCTAGATAT-1	L3	L5	L3	L4	L4	L4	L5	L5	L4	CATGCACGTGTTACTG-1	L2	L2	unmatch	L3	L2	L3	L2	L3	L3	CCTTTAAGGGAGCACT-1	L6	L5	L6	L5	L6	L6	L6	L6	L6
CCATGCCTGTTTAGTA-1	L4	L6	L4	L6	L4	L3	L3	L4	L4	CCACGAATTTAACCTC-1	L2	L2	L6	L3	L3	L2	L3	L3	L3	CAGTCTCTCGGCTAAT-1	L6	L2	L1	L1	L1	L1	L1	L1	L1	CATGCATGGAGACCCT-1	L2	L1	unmatch	L2	unmatch	L1	L2	L3	L3	CCTTTCAATGAAGAAA-1	L2	L3	L3	L3	unmatch	unmatch	unmatch	L2	L2
CCATGCTCTGCAGGAA-1	L3	L6	L3	L3	L3	L3	L3	L3	L3	CCACGAGAAGAGAATC-1	L2	L1	L1	L1	L1	L1	L1	L1	L1	CAGTCTGTATACTGGG-1	L3	L2	unmatch	L2	L2	L3	L2	L3	L3	CATGCCAACTCGCAAA-1	L3	L3	L4	L3	L3	L3	L3	L3	L3	CGAAACATAGATGGCA-1	L6	L3	L3	unmatch	L3	L3	L3	L3	L3
CCATGGCCCTTGTACC-1	L3	L4	L5	L6	L4	L5	L5	L5	L5	CCACGGAGCCATAAGA-1	L2	L6	L4	L4	L5	L5	L5	L5	L4	CAGTGAATAAATGACT-1	L3	L1	L1	L1	L1	L1	L1	L1	L1	CATGCGACCAGTTTAA-1	L2	L2	unmatch	L2	L2	L2	L2	L2	L2	CGAAACGCAATTCATG-1	L6	L4	L5	L4	L4	L5	L5	L5	L4
CCATTAGCGATAATCC-1	L3	L6	L3	L6	L4	L3	L3	L4	L4	CCACGGCAGGTGTAGG-1	L2	L2	L1	WM	WM	WM	WM	WM	WM	CAGTGGTTGCACATGA-1	L3	L1	L1	L1	L1	L1	L1	L1	L1	CATGCGTTAGACAGAA-1	L2	L5	L2	L2	L2	L2	L2	L2	L2	CGAACAGTATGGGCGT-1	L6	L5	L5	L5	L5	L5	L5	L6	L4
CCATTCCCTGCCCACA-1	L3	L6	L4	L5	L4	L3	L3	L4	L4	CCACGGTGCCCGGTAG-1	L2	L2	L6	L2	L3	L2	L2	L2	L3	CAGTGTCCGCAGAATG-1	L3	L2	L1	L1	L1	L1	L1	L1	L1	CATGCGTTGAGAGGAG-1	L2	L4	L5	L5	L5	L5	L5	L6	L6	CGAACCCGCATGCGTC-1	L6	L5	L5	L5	L6	L6	L6	L5	L5
CCATTTCTACCTATTA-1	L3	L5	L6	L5	L5	L6	L5	L5	L5	CCACTAAACTGAATCG-1	L2	L2	L6	L3	L2	L2	L3	L3	L2	CAGTGTCGGCTGGCCC-1	L3	L3	unmatch	L3	L3	L2	L2	L2	L3	CATGCTGGCTCCAATT-1	L2	L2	L2	L2	L2	L2	L2	L3	L2	CGAACGCCCAGTGCCG-1	L6	L5	unmatch	unmatch	L3	L3	L3	L3	L3
CCCAAACATGCTGCTC-1	L3	L3	L2	L2	L2	L3	L2	L3	L3	CCACTATCCGGGTCAC-1	L2	L1	L1	L1	L1	WM	L1	L1	L1	CAGTGTTAATCTCTCA-1	WM	WM	WM	WM	WM	WM	WM	WM	WM	CATGGATTGTCTTCCG-1	L2	L3	unmatch	L3	unmatch	L2	L2	L3	L3	CGAACGGCCGGACAAC-1	L6	WM	L6	L5	L5	L5	L5	L5	L5
CCCAACATACGTCGCG-1	L3	L4	L5	L5	L4	L5	L5	L5	L5	CCACTCAGATCCGCAA-1	WM	L5	L6	L5	L5	L6	L5	L5	L6	CAGTTCAAATTGACAC-1	L3	L2	L2	L2	L2	L1	L2	L2	L2	CATGGCAGGAAGATCG-1	L2	L2	L1	L1	L2	L1	L1	L1	L2	CGAAGCTATAAATTCA-1	L6	unmatch	L3	L3	unmatch	unmatch	unmatch	L2	L2
CCCAACCACACTAACA-1	L3	L3	L1	L1	L1	L1	L1	L1	L1	CCACTGGTGGCTGGTT-1	L2	L6	L4	L4	L5	L5	L5	L5	L5	CAGTTCCGCGGGTCGA-1	L3	L1	L2	L3	L2	L2	L2	L3	L2	CATGGCTCCCTATGTC-1	L2	L1	unmatch	L1	L2	L2	L2	L3	L2	CGAAGGGTTTCAGATT-1	L6	WM	WM	L5	L6	L6	L5	L5	L5
CCCAAGAATGCACGGT-1	L1	L1	L1	L2	L2	L1	L2	L2	L2	CCACTGTTTGGATTAA-1	L2	L2	L5	L3	L3	L4	L4	L4	L4	CAGTTCGAGGACCCGA-1	L3	L3	L5	L5	L4	L5	L5	L5	L5	CATGGGTATGCCTTAT-1	L2	L3	L3	L5	L3	unmatch	L3	L3	L3	CGAAGTTGCTCTGTGT-1	L6	L4	L6	unmatch	L4	L4	L4	L4	L4
CCCAAGACAGAGTATG-1	L3	L1	L1	L1	L1	L1	L1	L1	L1	CCAGAAACTGATGCGA-1	L2	L5	L6	L5	L5	L6	L5	L5	L5	CATAACGGACAGTCGT-1	L3	L3	L1	L6	unmatch	L6	unmatch	L1	L1	CATGGGTCGGGTGTGG-1	L2	L2	L2	L2	L2	L2	L2	L2	L2	CGAATCTGCTCGACGC-1	L6	unmatch	L5	L5	L6	L6	L6	L6	L6
CCCAAGTCATTACACT-1	L3	L5	L5	L5	L5	L6	L5	L6	L5	CCAGAAAGCAACTCAT-1	WM	L4	L4	L5	L5	L5	L5	L5	L5	CATAAGAAGCTTGGCT-1	L3	L3	L4	L5	L3	L4	L3	L3	L3	CATGGTAAGTAGCGTT-1	L2	L2	L2	L2	L2	L2	L2	L3	L3	CGAATGAAGTCATTGC-1	L6	L5	L5	L5	L6	L6	L6	L6	L6
CCCAATGAGATTTGCA-1	WM	WM	WM	WM	WM	WM	WM	WM	L6	CCAGAGACAAAGCCGG-1	L2	L3	L3	L3	L4	L3	L4	L4	L3	CATAAGCTCTCCGTCT-1	L3	L5	L3	L4	L4	L4	L5	L3	L3	CATGGTATTAGTTTGT-1	L2	L3	L5	WM	L5	L5	L5	L6	L6	CGAATGACGCATAATG-1	L1	WM	WM	WM	WM	L6	L6	L6	L6
CCCAATTTCACAACTT-1	L3	L3	L6	L6	L4	L5	L5	L5	L5	CCAGATAGTTGAGTGA-1	L2	L3	L2	L3	L2	L2	L2	L2	L3	CATAATGAGCGGGCGA-1	L3	L2	L2	L2	L2	L2	L2	L2	L2	CATGGTCTAGATACCG-1	L2	L1	L1	L1	L1	L1	L1	L1	L1	CGAATTACATGGTGTT-1	L3	L5	WM	L4	L3	unmatch	L5	L3	L3
CCCAGAGGAGGGCGTA-1	L3	L1	L1	L1	L1	L1	L1	L1	L1	CCAGATGTAAATGGGT-1	L1	L1	L1	L1	L1	L1	L1	L1	L1	CATACAAAGCCGAACC-1	L6	L2	L1	L1	L1	L1	L1	L1	L1	CATGGTTTATTAATCA-1	L2	L1	L3	L5	L3	L4	L3	L3	L3	CGACAATTTGATCTAA-1	L6	unmatch	L4	L4	unmatch	unmatch	unmatch	L4	L3
CCCAGGAAGAATTCGA-1	L3	WM	L6	WM	L5	L6	L5	WM	L6	CCAGCCTGGACCAATA-1	WM	L3	L3	L3	L4	L3	L3	L3	L3	CATACACAAAGTCAGC-1	L3	L3	WM	L5	L6	L1	L6	L6	L6	CATGTAAGAGACATTT-1	L2	L3	L3	L3	unmatch	unmatch	L2	L3	L3	CGACACGCTCCGACAG-1	L6	L6	L4	L4	L4	unmatch	L4	L4	L4
CCCAGGTCTGAAGGCT-1	L3	L2	L6	L6	L5	L4	L3	L4	L4	CCAGCTACGCCTCATA-1	L2	L3	L2	L2	L2	L2	L2	L3	L3	CATACACGGTTCCCAC-1	L3	L3	L3	L4	L4	L4	L5	L4	L4	CATGTAGGAGCGCCAA-1	L2	L3	L4	L3	unmatch	unmatch	L3	L3	L3	CGACAGTTCGCGTTAT-1	L6	L4	L4	unmatch	L4	L4	L4	L4	L4
CCCAGTAAACTTGGGA-1	L3	WM	WM	WM	WM	L1	L4	L6	L6	CCAGCTCGAACGCATT-1	L2	L2	L6	L4	L5	L5	L5	L5	L5	CATACCCGTACCCAGT-1	L3	L4	L3	L3	L2	L3	L3	L3	L3	CATGTCTCATTTATGG-1	L2	L3	L2	L2	unmatch	L2	L2	L3	L3	CGACATGCGATCTTCT-1	L6	L3	unmatch	unmatch	L3	L3	L3	L2	L3
CCCAGTTAAGGCGCCG-1	L3	L3	L3	L3	L3	L3	L3	L3	L3	CCAGCTGATGGTACTT-1	L2	L4	L5	L4	L5	L5	L5	L5	L5	CATACGAACTAGCTGG-1	L6	L4	L5	L5	L6	L5	L6	L4	L5	CATGTGGGCTCATCAC-1	L3	L5	L5	L5	L5	L5	L5	L3	L3	CGACCCTTAACGCCGG-1	L6	WM	WM	L5	L5	L5	L5	L5	L5
CCCATATAGGTCGATT-1	L3	L5	L5	L5	L5	L6	L5	L5	L5	CCAGCTTCCGCCCGCA-1	L2	L3	L5	L4	L4	L3	L4	L4	L4	CATACGGCGTCTGGGC-1	L3	L4	unmatch	L3	L2	L2	L2	L2	L3	CATTACATAGATTGTG-1	L3	L3	L2	L2	L2	unmatch	L2	L2	L3	CGACGCATCCGTACCT-1	L6	WM	WM	L5	L5	L5	L5	L5	L5
CCCGAAGTTTCGCGAA-1	L3	WM	L6	WM	L5	L5	L5	L6	L6	CCAGGGACGTGGCCTC-1	L2	L3	L3	L2	L4	L3	L3	L3	L3	CATACGGGTGCATGAT-1	L3	L3	L1	L1	L1	L1	L1	L1	L1	CATTACGCAGGAAGGG-1	L2	L3	L4	L5	L3	L4	L3	L4	L4	CGACTCAGGATGTTAT-1	L3	L3	L3	L3	L3	L3	L3	L2	L3
CCCGACCATAGTCCGC-1	L3	L3	L2	L2	L2	L2	L2	L2	L2	CCAGTAGTCTGATCCA-1	L2	L3	L2	L3	L2	L2	L2	L2	L2	CATACTATGTAATTGT-1	L3	L1	L3	L3	L2	L3	L2	L3	L3	CATTACGTCGGCCCGT-1	L2	L2	unmatch	L1	L2	L1	L2	L1	L1	CGACTTTGTATAGCCT-1	L6	unmatch	L3	L3	unmatch	unmatch	unmatch	L2	L2
CCCGAGTTTCTCCGTA-1	L3	L5	L3	L3	L3	L4	L3	L3	L3	CCAGTCAAATCTCTTA-1	L2	L6	L4	L3	L5	L5	L5	L5	L4	CATACTTAGGCAATAC-1	L3	unmatch	L1	L6	unmatch	L6	unmatch	L1	L1	CATTATCCCATTAACG-1	L2	L5	L5	L5	L5	L5	L5	L4	L6	CGAGACCCTAGAGTGT-1	L6	L6	L5	L5	L5	L5	L5	L5	L5
CCCGCAGCGCGAACTA-1	L3	L6	L4	L5	L5	L4	L3	L5	L4	CCAGTCCATTATTCGA-1	L2	L4	L2	L2	L2	L2	L3	L3	L3	CATACTTCTTTCTCCG-1	L6	L4	L5	L5	L4	L5	L5	L5	L5	CATTATGCTTGTTGTG-1	L2	L2	L1	L1	L1	L1	L1	L1	L1	CGAGAGATGTGAACCT-1	L3	L3	L6	unmatch	L3	L3	L3	L3	L3
CCCGCAGGGCCCAAAG-1	L3	L3	L1	L1	L1	L1	L1	L1	L1	CCAGTCTAGACGGCGC-1	L2	L1	L4	L3	L2	WM	L2	L2	L2	CATAGAGGAGATACTA-1	L3	L3	L3	L5	L4	L4	L5	L4	L4	CATTCACTGACAGCTA-1	L2	L2	unmatch	L2	L2	unmatch	L2	L3	L3	CGAGAGCTTTCACTAC-1	L6	L6	L5	L5	L6	L6	L6	L6	L6
CCCGCCATGCTCCCGT-1	L3	L6	L6	L3	L3	L3	L3	L3	L3	CCAGTCTTGTCATAGA-1	L2	L5	L6	L4	L5	L5	L5	L5	L5	CATAGCCGCCCGGGAT-1	L3	L1	L2	L3	L2	L2	L2	L2	L2	CATTCCCATTCCGTCG-1	L2	L2	L2	L2	L2	L2	L2	L2	L2	CGAGAGGGTAGCCGCG-1	L6	WM	L5	L5	L5	L5	L5	L5	L5
CCCGCGCAATGCACCC-1	L3	L6	L3	L3	L3	L3	L3	L3	L3	CCAGTTCGGTAACTCA-1	L2	WM	L6	L5	L5	L6	L5	L5	L6	CATAGCGTTGCCCACC-1	L3	L4	L3	L4	L4	L4	L5	L4	L4	CATTCCCTAAGTACAA-1	L2	L2	L1	L1	L1	L1	L1	L1	L1	CGAGATTTCGCTCGGG-1	L6	unmatch	L4	L4	unmatch	L3	unmatch	L3	L3
CCCGCTAGAGGGTTAA-1	L3	L1	L1	L2	L1	L1	L1	L2	L2	CCATAAACAACCCGAC-1	L1	L1	L1	L1	L1	L1	L1	L1	L1	CATAGGGACACTTGTG-1	WM	WM	WM	WM	WM	WM	WM	WM	WM	CATTCGTCGTAGCGGT-1	L2	L1	L2	L3	unmatch	unmatch	L3	L3	L3	CGAGCACTTCAAGTTT-1	L6	L3	L3	unmatch	L3	L4	L4	L3	L3
CCCGCTTGCCCTCGTC-1	L3	L1	L1	L1	L1	L1	L1	L1	L1	CCATACCTTTACTTGT-1	L2	L3	L1	L3	L1	L1	L1	L2	L1	CATAGTACATTGAGAG-1	L3	L2	L2	L2	L2	L2	L2	L3	L3	CATTGATGAACACGCC-1	L2	L3	L4	L4	unmatch	unmatch	L3	L3	L3	CGAGCGTTGATCAGCC-1	L1	L3	unmatch	unmatch	L3	L3	L3	L3	L3
CCCGGGTCGTTCAGGG-1	L3	WM	L6	WM	L5	L6	L5	L6	L6	CCATACTCGCCTCTCC-1	L2	L1	L4	L4	L5	L5	L5	L4	L5	CATAGTAGCATAGTAG-1	L3	L2	L1	L1	L1	L1	L1	L1	L1	CATTGCAAAGCATAAT-1	L3	L2	L3	L2	unmatch	unmatch	L3	L3	L3	CGAGCTGGGCTTTAGG-1	L6	L3	L3	unmatch	L3	L3	unmatch	L3	L3
CCCGGTGGAAGAACCT-1	L3	L6	L3	L5	L3	L3	L3	L4	L4	CCATAGGTTGGCGTGG-1	L2	L3	L2	L3	L2	L2	L2	L2	L3	CATAGTCAAATACATA-1	L3	L3	L4	L3	L3	L4	L3	L3	L3	CATTGCGAAATGGGCG-1	L3	L4	L4	L4	unmatch	L3	L3	L3	L3	CGAGGAGCTTCCATAT-1	L6	unmatch	unmatch	L3	unmatch	WM	unmatch	L1	L1
CCCGGTGTATCGGAAT-1	L3	L5	WM	WM	WM	L1	L4	WM	L6	CCATAGTCAGTAACCC-1	L2	L3	L3	L3	L4	L3	L3	L3	L3	CATAGTCCACAAGAAC-1	L3	L1	L3	L4	L4	L4	L3	L3	L3	CATTGCGGGTCAATTC-1	L2	L2	L2	L2	unmatch	unmatch	L2	L2	L3	CGAGGATCGGGAACGA-1	L1	unmatch	unmatch	L3	unmatch	WM	unmatch	L1	L1
CCCGTAAGTCTAGGCC-1	L3	L4	L5	L6	L4	L5	L5	L5	L5	CCATATGGAAACTATA-1	L2	L2	L5	L4	L3	L3	L4	L3	L3	CATAGTGGGCACGCCT-1	L3	L1	L5	L3	L3	L3	L3	L3	L3	CATTGTGTGCTAGATC-1	L2	L1	L1	L1	L1	L1	L1	L1	L1	CGAGGCCAGGCATTGG-1	L6	L3	unmatch	unmatch	L3	WM	L3	L3	L3
CCCGTAGCTGGGAAGA-1	L6	L6	L6	L3	L5	L5	L5	L6	L6	CCATATTGGATCATGA-1	L2	L3	L2	L3	L2	L3	L3	L3	L3	CATATACTACTGATAA-1	L3	L2	L2	L2	L2	L2	L2	L2	L3	CATTTAGCGGACCATG-1	L2	L2	unmatch	L2	L2	L2	L2	L2	L2	CGAGGCTAAATATGGC-1	L6	L3	L6	unmatch	L3	L3	L3	L3	L3
CCCGTCAGCGTCTGAC-1	L1	L3	L3	L3	L3	L3	L3	L3	L3	CCATCATAAGAACAGG-1	L2	L3	L2	L3	L2	L2	L2	L3	L3	CATATAGGTACAGTCA-1	L3	L4	L3	L4	L3	L3	L3	L3	L3	CATTTATCGTTCAAGA-1	L2	L2	L4	L4	unmatch	unmatch	L3	L3	L3	CGAGGGACTGCGGTCG-1	L6	L3	L4	unmatch	L4	L3	L4	L3	L3
CCCGTGAGGGCGGTGA-1	L6	L6	L6	L3	L5	L5	L5	L6	L6	CCATCCATACCAAGTC-1	L2	L3	L2	L2	L2	L2	L3	L3	L3	CATATGTCAGGCTACG-1	L3	L4	L3	L4	L4	L4	L5	L4	L4	CATTTCTAGCAGACTA-1	L2	L1	L1	L1	L1	L1	L1	L1	L1	CGAGGGTATCCAGGTG-1	L6	WM	WM	WM	WM	L6	L6	WM	WM
CCCGTTTCGCAGATGT-1	L3	L5	L3	L6	L3	L4	L3	L4	L4	CCATCGCAGTTAAACT-1	L2	L5	L5	L4	L5	L4	L4	L4	L4	CATATTATTTGCCCTA-1	L3	L2	L2	L2	L2	L2	L2	L2	L3	CATTTGAGTGGTACGT-1	L2	L5	L3	L5	L3	L3	L3	L3	L3	CGAGTACTAAAGAGGA-1	L6	L4	L5	L5	L5	L5	L5	L5	L5
CCCTACCCACACCCAG-1	L3	WM	L6	L5	L5	L6	L5	L5	L5	CCATCTCACCAGTGAA-1	L2	L2	L2	L3	L3	L2	L2	L3	L3	CATCAAACTGGCGCCC-1	L3	unmatch	unmatch	L3	L3	L3	L3	L3	L3	CCAAACAGAACCCTCG-1	L2	L2	L1	L1	L1	L1	L1	L1	L1	CGAGTGAAGGTACCAG-1	L6	L5	L5	L5	L6	L6	L6	L6	L6
CCCTACTTGAACAATG-1	L3	L5	L5	L6	L5	L6	L5	L6	L6	CCATCTTGTTCACAAT-1	L2	L1	L1	L1	L1	WM	L1	L1	L1	CATCAACACCTACTAA-1	L1	unmatch	L1	L1	unmatch	L1	L1	L1	L1	CCAAAGCAGTTGGTTG-1	L2	L1	L1	L1	L1	L1	L1	L1	L1	CGAGTGCTATAGTTCG-1	L6	L3	L3	unmatch	L3	L3	L3	L3	L3
CCCTAGTGTCAGGTGT-1	L3	L6	L3	L3	L3	L3	L3	L3	L3	CCATGCCCTAGATTTC-1	L2	L2	L5	L4	L3	L4	L3	L4	L3	CATCATCTACCCGGAC-1	L3	L4	L2	L2	L2	L2	L2	L3	L3	CCAAATAACAAGATTC-1	L2	L1	L1	L1	unmatch	L1	L1	L1	L1	CGAGTTCTGTCCCACC-1	L3	L3	L3	L3	L3	L3	L3	L2	L3
CCCTATGTAGAGCAGA-1	WM	WM	WM	WM	WM	WM	WM	WM	WM	CCATGCCTGTTTAGTA-1	L2	L4	L3	L5	L4	L3	L4	L4	L4	CATCATTACCCTGAGG-1	L3	L3	unmatch	L2	L3	L2	L2	L2	L3	CCAAATCAAAGGGCAA-1	WM	WM	WM	WM	WM	WM	WM	WM	WM	CGAGTTTATCGGACTG-1	L3	unmatch	L3	unmatch	unmatch	unmatch	unmatch	L3	L3
CCCTCAAGCTCTTAGT-1	L3	L5	L1	L4	L3	L1	L4	L4	L4	CCATGCTCTGCAGGAA-1	L2	L3	L2	L3	L4	L3	L3	L3	L3	CATCCAATATAGTTTG-1	L6	L3	WM	L5	L6	L5	L6	L6	L6	CCAACCTTATGTAACT-1	L2	L5	L5	L5	L5	L5	L5	L5	L5	CGATAATACTCAGGTT-1	L3	unmatch	L4	L4	unmatch	unmatch	unmatch	L2	L3
CCCTCATTCTGGAATT-1	L3	L6	L2	L2	L3	L3	L3	L3	L3	CCATGGCAAACGCTCA-1	L2	WM	WM	WM	WM	WM	WM	WM	WM	CATCCCGAGATTCATA-1	L3	L3	L3	L5	L3	L4	L3	L3	L3	CCAACGATGCACTGAT-1	L2	L4	L2	L4	L2	L2	L2	L3	L2	CGATACCTCGCGGACA-1	L6	L5	L5	L4	L5	L5	L5	L5	L5
CCCTCCTCGCTCGTAT-1	L3	L4	L3	L3	L3	L4	L3	L3	L3	CCATGGCCCTTGTACC-1	L2	L4	L4	L3	L4	L5	L4	L4	L4	CATCCGCAGGCCCGAA-1	L3	L1	L1	L1	L1	L1	L1	L1	L1	CCAACGCTTGCCAGGG-1	L2	L5	L3	L4	unmatch	unmatch	L3	L3	L3	CGATAGCGATACAGTG-1	L6	WM	WM	L5	L5	L5	L5	L5	L5
CCCTCGATAATACACA-1	WM	WM	L6	WM	WM	WM	WM	L6	WM	CCATGTTCATCTATAT-1	L2	WM	WM	WM	WM	WM	WM	WM	WM	CATCCTCTCAAAGATC-1	L3	L3	unmatch	L3	L3	L3	L2	L3	L3	CCAACTTGATAGATCC-1	L2	L1	L1	L1	L1	L1	unmatch	L1	L1	CGATAGTCGTACTGCA-1	L6	WM	WM	WM	L6	L6	L6	L6	L6
CCCTCGGGAGCCTTGT-1	L3	L1	L1	WM	L1	L1	L1	L1	L1	CCATTAGCGATAATCC-1	L2	L4	L4	L4	L4	L3	L4	L4	L4	CATCGCCCGCGGCCAA-1	L3	L1	L1	L1	L1	L1	L1	L1	L1	CCAAGAAAGTGGGCGA-1	L2	L3	L4	L3	L3	L3	L3	L3	L3	CGATATTAGCCGCAGG-1	L3	L3	L3	L3	L3	WM	L3	L3	L3
CCCTGAAATGAGTTGA-1	L3	L6	L4	L5	L4	L3	L3	L4	L4	CCATTCCCTGCCCACA-1	L2	L3	L4	L5	L4	L3	L4	L4	L4	CATCGGACGGGTTAAT-1	L3	L4	L3	L3	L3	L3	L3	L3	L3	CCAAGACTTCTGCGAA-1	L2	L2	L1	L1	L2	L1	L1	L1	L1	CGATCATTAGAGGCAC-1	L6	unmatch	unmatch	L3	unmatch	WM	unmatch	L1	L1
CCCTGACTAACAAATT-1	WM	WM	L6	L6	L5	L5	L5	L5	L5	CCATTTCTACCTATTA-1	L4	L5	L5	L5	L5	L4	L4	L4	L4	CATCGTCCGGTTACTA-1	L3	L4	L2	L2	L2	L2	L2	L2	L2	CCAAGCGTAACTCGTA-1	L2	L1	L1	L1	L1	L1	L1	L1	L1	CGATCCGACCCAGTGC-1	L6	L4	L5	unmatch	L4	L4	L4	L4	L4
CCCTGATGTAACTCGT-1	L3	L6	L3	L3	L3	L3	L3	L3	L3	CCCAAACATGCTGCTC-1	L2	L3	L2	L3	L2	L2	L2	L3	L3	CATCTAGTGAAGGGAA-1	L3	L3	L1	L6	unmatch	L6	unmatch	L1	L1	CCAAGGAACAGAGAGG-1	L2	L2	L2	L2	L2	L2	L2	L2	L2	CGATCCTCGCAACATA-1	WM	WM	WM	WM	WM	L6	L6	WM	L6
CCCTGCCCAATCCGCT-1	L3	L4	L6	L6	L5	L5	L5	L5	L5	CCCAACATACGTCGCG-1	L2	L4	L4	L4	L4	L5	L5	L5	L5	CATCTATCCCGTGTCT-1	L3	L2	L2	L2	L2	L3	L2	L3	L3	CCAAGGTTGCCCTTTC-1	L2	L3	L4	L5	L3	L4	L3	L3	L3	CGATCTGTTGGAGGAC-1	L6	L5	L5	L5	L5	L5	L5	L5	L5
CCCTGCGCTACGCATA-1	L3	L4	L5	L6	L4	L5	L5	L5	L5	CCCAACCACACTAACA-1	L2	L3	L1	L1	L1	WM	L1	L1	L1	CATCTGCAGGATCATT-1	L3	L2	unmatch	L2	L2	L3	L3	L3	L3	CCAAGTTTCTACAGAT-1	L2	L1	L1	L1	L1	L1	unmatch	L1	L1	CGATGGACCCTACGCC-1	L2	L3	L3	L3	unmatch	unmatch	unmatch	L2	L2
CCCTGGTATGGGCGGC-1	L3	L5	L1	L1	L1	L1	L1	L1	L1	CCCAAGAATGCACGGT-1	L2	L2	L2	L3	L2	L2	L2	L2	L3	CATCTTACACCACCTC-1	L3	unmatch	L1	L6	unmatch	L6	unmatch	L1	L1	CCAATAGATTTCATCT-1	L2	L2	L2	L2	unmatch	L2	L3	L2	L3	CGATGTTGTTATCTAC-1	L6	L5	L5	L5	L5	L5	L5	L5	L5
CCCTGTTGGCAAAGAC-1	L3	L6	L3	L3	L3	L3	L3	L3	L3	CCCAAGACAGAGTATG-1	L2	L1	L1	L1	L1	WM	L1	L1	L1	CATGAACCGACATTTG-1	L3	L2	L1	L1	L2	L1	L1	L3	L2	CCAATAGTGCCGTCGA-1	L2	L4	L2	L2	L2	L2	L2	L2	L2	CGATTAAATATCTCCT-1	L6	L6	L5	L5	L6	L6	L6	L6	L6
CCCTTCTCGTACGCGA-1	L3	L3	L1	L1	L1	L1	L1	L1	L1	CCCAAGTCATTACACT-1	L2	L5	L6	L5	L5	L6	L5	L5	L5	CATGAACCTCTTATCA-1	L3	L3	unmatch	L2	L3	L3	L2	L2	L3	CCAATCGGTAGATCGA-1	L3	L5	L2	L2	L2	L2	L2	L3	L3	CGATTCGCCTGGCTGC-1	L6	L6	L5	L5	L6	L6	L6	L6	L6
CCCTTTAATGGAGTTC-1	L3	L5	L5	L5	L5	L6	L5	L5	L5	CCCAATGAGATTTGCA-1	WM	L6	L6	L5	L5	L5	L5	L6	L6	CATGACTTCGCTGAAT-1	L3	unmatch	L1	L6	unmatch	L6	unmatch	L1	L1	CCAATGTCACAGCAAG-1	L2	L4	L2	L2	L2	L2	L2	L2	L2	CGCAAACACGAGTTAC-1	L6	L4	L6	unmatch	L4	L4	L4	L3	L3
CCCTTTGACAGGTCTT-1	L3	L5	L6	L5	L5	L5	L5	L5	L5	CCCAATTTCACAACTT-1	L2	L3	L3	L4	L4	L5	L5	L5	L5	CATGAGATGCACTCTC-1	L3	L3	L4	L4	L3	L4	L3	L3	L3	CCAATTACGGGTCGAG-1	L3	L2	L2	L4	L2	L2	L2	L2	L2	CGCAATTACTTTCGGT-1	L6	L4	unmatch	unmatch	L3	L4	L3	L3	L3
CCGAAAGTGGTGAGCA-1	L3	L6	L4	L3	L3	L3	L3	L3	L3	CCCAGAGGAGGGCGTA-1	L2	L2	L1	L1	L1	L1	L1	L1	L1	CATGAGTCCATCACGG-1	WM	WM	WM	WM	WM	WM	WM	WM	WM	CCAATTGAATGTTAAT-1	L2	L1	L1	L1	L1	L1	L1	L1	L1	CGCAATTAGGGTAATA-1	L6	L4	L6	unmatch	L4	L4	L4	L3	L3
CCGAACACTGGGCCTC-1	L3	WM	L5	L6	L5	L5	L5	L6	L6	CCCAGGAAGAATTCGA-1	L2	L5	WM	WM	L6	WM	L6	WM	L6	CATGATACGGTGAAAC-1	L3	L3	L5	L5	L4	L5	L5	L5	L5	CCACAATGTACGTCTT-1	L2	L1	L1	L1	L1	L1	L1	L1	L1	CGCAATTCTACAATAA-1	L6	L4	unmatch	unmatch	L4	L4	L4	L3	L3
CCGAACCTTCCCGGCC-1	L3	L5	L4	L5	L5	L4	L3	L4	L4	CCCAGGTCTGAAGGCT-1	L2	L6	L3	L4	L3	L4	L4	L3	L3	CATGATCGCTTTGAGA-1	L3	L1	L3	L3	L3	L3	L3	L3	L3	CCACACTGAGATATTA-1	L2	L4	L2	L3	L2	L3	L3	L3	L3	CGCACATGTCCACTAC-1	L6	L3	unmatch	unmatch	L4	L3	WM	L3	L3
CCGAAGTATATTGTTC-1	L3	L3	L6	L3	L3	L3	L3	L3	L3	CCCAGTAAACTTGGGA-1	L2	WM	WM	L6	L6	L6	L6	L6	L6	CATGATGCACAATTCT-1	L3	L2	L1	L6	L1	L1	unmatch	L1	L1	CCACAGCTGAAATCAT-1	L2	L2	unmatch	L2	L2	L2	L2	L2	L2	CGCACGTCTGTTTATG-1	L6	L5	WM	L5	WM	L6	L6	L6	L6
CCGACAAACACATGAG-1	L3	L3	L3	L3	L3	L3	L3	L3	L3	CCCAGTTAAGGCGCCG-1	L2	L3	L3	L3	L4	L3	L3	L3	L3	CATGATGGAAGTTAGC-1	L3	unmatch	L1	L6	unmatch	L6	unmatch	L1	L1	CCACAGTACCCATCCT-1	L2	L3	unmatch	L2	unmatch	L2	L2	L2	L2	CGCACGTGCGCTATCA-1	L6	unmatch	L4	unmatch	unmatch	unmatch	unmatch	L2	L2
CCGACAAAGGGAGTGC-1	L3	L6	L5	L5	L4	L5	L5	L5	L5	CCCATATAGGTCGATT-1	L2	L5	L6	L5	L5	L6	L5	L5	L5	CATGCACATGAGAGGC-1	WM	WM	WM	WM	WM	WM	WM	WM	WM	CCACATACTGCACCCA-1	L2	L1	L1	L1	unmatch	L1	unmatch	L1	L1	CGCAGAAACATTTGCG-1	L6	L3	L3	unmatch	L3	L3	L3	L3	L3
CCGACAATAGGCCGCC-1	L3	L5	L4	L6	L5	L4	L3	L4	L4	CCCGAAGTTTCGCGAA-1	L2	L6	L3	L5	L5	L5	L5	L5	L6	CATGCACGTGTTACTG-1	L3	L2	L3	L3	L2	L3	L3	L3	L3	CCACATGGCTCTTTAT-1	L6	L5	L5	L5	L5	L5	L5	L6	L6	CGCAGATCTTCACCCG-1	L6	unmatch	unmatch	L3	unmatch	WM	unmatch	L1	L1
CCGACGGGCATGAGGT-1	L3	WM	L1	WM	L5	L6	L5	L6	L6	CCCGACCATAGTCCGC-1	L2	L3	L1	L3	L2	L1	L2	L2	L2	CATGCATGGAGACCCT-1	L3	L3	unmatch	L2	L3	L2	L2	L3	L3	CCACCAACTTTACTGT-1	L2	L5	L4	L3	L3	L3	L3	L3	L3	CGCAGGCGATCCAAAC-1	L6	unmatch	L5	L5	L5	L5	L5	L4	L4
CCGACGTAAACACAAC-1	L3	L1	L1	L1	L1	L1	L1	L1	L1	CCCGAGTTTCTCCGTA-1	L2	L6	L4	L4	L3	L3	L3	L3	L3	CATGCCAACTCGCAAA-1	L3	L1	L3	L4	L3	L4	L3	L3	L3	CCACCCAAGGAAAGTG-1	L2	L1	L1	L1	L1	L1	L1	L1	L1	CGCATCATGGCTTCAG-1	L6	L3	L3	L3	L3	L3	L3	L2	L3
CCGACTCGCATAGTCT-1	L3	L1	L1	L1	L1	L1	L1	L1	L1	CCCGCAAATAATCATC-1	L2	WM	L6	WM	L5	WM	L6	L6	L6	CATGCGACCAGTTTAA-1	L3	L2	L2	L2	L2	L1	L2	L2	L2	CCACCTGTATGGAATA-1	L2	L3	L3	L3	unmatch	L2	L3	L3	L3	CGCATCCATCAGCCAG-1	L6	unmatch	unmatch	L3	unmatch	unmatch	unmatch	L1	L1
CCGAGAAGTCGCATAA-1	L3	L5	L4	L3	L3	L4	L6	L3	L3	CCCGCAGCGCGAACTA-1	L2	L6	L5	L4	L5	L4	L4	L4	L4	CATGCGTTAGACAGAA-1	L3	L2	L1	L1	L1	L1	L1	L1	L2	CCACGAATTTAACCTC-1	L2	L1	L1	L1	L1	L1	unmatch	L1	L1	CGCATGCCGAATGCGT-1	WM	WM	WM	L5	L6	L6	L6	L6	L6
CCGAGCTGTGCTTGTC-1	L1	L1	L1	L1	L1	L1	L1	L1	L1	CCCGCAGGGCCCAAAG-1	L2	L1	L1	L1	L1	L1	L1	L1	L1	CATGCGTTGAGAGGAG-1	L6	L3	L5	L5	L6	L5	L6	L6	L6	CCACGAGAAGAGAATC-1	L2	L2	L2	L2	L2	L2	L2	L2	L2	CGCATGGTGCGATGCT-1	L4	L3	L4	unmatch	L4	L4	L4	L4	L4
CCGAGGGATGTTAGGC-1	L3	L3	L1	L1	L1	L1	L1	L1	L1	CCCGCCATGCTCCCGT-1	L2	L3	L2	L3	L2	L2	L3	L3	L3	CATGCTGGCTCCAATT-1	L3	L2	L2	L2	L2	L2	L2	L2	L2	CCACGGAGCCATAAGA-1	L2	L5	L3	L4	L3	L3	L3	L4	L3	CGCATTAGCTAATAGG-1	L6	L4	unmatch	unmatch	L4	L4	L4	L3	L3
CCGATCTCAACCTTAT-1	L3	L2	L2	L3	L2	L4	L6	L3	L3	CCCGCGCAATGCACCC-1	WM	L3	L3	L3	L4	L3	L3	L3	L3	CATGGAAATGGGACCA-1	L3	L3	L5	L4	L3	L3	L3	L3	L3	CCACGGCAGGTGTAGG-1	L2	L5	WM	L1	L5	L1	L6	L6	L6	CGCCAAGAAGCCGAGT-1	L6	WM	L6	unmatch	L4	L4	L4	L4	L4
CCGATCTTAAGAGGCT-1	L3	L2	L2	L2	L2	L2	L2	L2	L2	CCCGCTAGAGGGTTAA-1	L2	L3	L2	L2	L2	L2	L2	L2	L3	CATGGATTGTCTTCCG-1	L3	L2	L2	L3	L3	L2	L2	L2	L2	CCACGGTGCCCGGTAG-1	L2	L1	L1	L1	unmatch	L1	unmatch	L1	L1	CGCCACAGGTCGCGAT-1	L6	WM	WM	L5	L5	L5	L5	L5	L5
CCGATTCGAGGGACCC-1	L3	L5	L5	L5	L4	L5	L5	L5	L5	CCCGCTTGCCCTCGTC-1	WM	L4	L1	L1	L1	WM	L1	L1	L1	CATGGCAGGAAGATCG-1	L3	L1	L1	L1	L1	L1	L1	L1	L1	CCACGTAAATTAGACT-1	L2	L2	L2	L2	L2	L2	L2	L3	L2	CGCCATCCGATTATGA-1	L6	L3	L3	unmatch	L3	L3	L3	L3	L3
CCGATTGGTCAATGAA-1	L3	L3	L2	L2	L2	L2	L2	L2	L2	CCCGGCACGTGTCAGG-1	L2	L5	L6	L5	L5	L6	L5	L5	L5	CATGGCTCCCTATGTC-1	L3	L4	unmatch	L2	L2	L2	L2	L2	L2	CCACTATCCGGGTCAC-1	L2	L2	L2	L2	L2	L2	L2	L2	L2	CGCCCAGCACGCCTAG-1	L6	L4	L6	WM	L6	L6	L6	L6	L6
CCGCACAAAGACCAAC-1	L3	L3	L4	L3	L3	L3	L3	L3	L3	CCCGGGTCGTTCAGGG-1	WM	L5	L4	L4	L5	L5	L5	L6	L4	CATGGGTATGCCTTAT-1	L3	L3	L3	L4	L3	L3	L3	L3	L3	CCACTCAGATCCGCAA-1	L2	L5	L5	L5	L3	L5	L3	L4	L4	CGCCCAGCGTTTCACG-1	L6	L6	L5	L5	L6	L6	L6	L6	L6
CCGCACGTGACCTCGG-1	L3	L5	L6	L6	L4	L5	L3	L4	L4	CCCGGTGGAAGAACCT-1	L2	L4	L4	L3	L4	L3	L4	L4	L4	CATGGGTCGGGTGTGG-1	L3	L2	L2	L2	L2	L2	L2	L2	L2	CCACTGGTGGCTGGTT-1	L2	L3	L3	L4	L3	L3	L3	L3	L3	CGCCCGCTTCCGTACA-1	L6	L4	L3	unmatch	unmatch	L3	unmatch	L3	L3
CCGCACTTGCAATGAC-1	L3	L5	L5	L6	L5	L6	L5	L5	L5	CCCGGTGTATCGGAAT-1	L2	WM	WM	WM	L6	L5	L6	L6	L6	CATGGTAAGTAGCGTT-1	L3	L4	unmatch	L2	L2	L2	L2	L3	L3	CCACTGTTTGGATTAA-1	L2	L1	unmatch	L2	unmatch	L2	L2	L3	L2	CGCCCTTACATCCACC-1	L6	L6	L6	L4	L3	unmatch	L5	L3	L3
CCGCATGTGGTACGAT-1	L3	L5	L5	L6	L5	L5	L5	L5	L5	CCCGTAAGTCTAGGCC-1	L2	L4	L4	L2	L5	L5	L5	L5	L5	CATGGTATTAGTTTGT-1	L3	L3	WM	L5	L6	L5	L6	L6	L6	CCACTTTCCTTCTAGG-1	L2	L2	L4	L3	L3	L4	L3	L3	L3	CGCCCTTGAAGGCTGA-1	L6	unmatch	unmatch	unmatch	L3	L4	L3	L3	L3
CCGCCACCACAATCCA-1	L3	L3	L1	L1	L1	L1	L1	L1	L1	CCCGTAGCTGGGAAGA-1	L2	L6	L4	L4	L5	L5	L5	L6	L6	CATGGTCTAGATACCG-1	L3	L1	L1	L6	L1	L1	unmatch	L2	L1	CCAGAAACTGATGCGA-1	L3	L3	L4	L5	L3	L4	L3	L3	L3	CGCCGCCCATGCCTGT-1	L6	L3	L4	unmatch	L4	unmatch	L4	L3	L3
CCGCCGGTCAACACAC-1	L3	L3	L2	L2	L2	L2	L2	L3	L3	CCCGTCAGCGTCTGAC-1	L2	L3	L4	L3	L2	L3	L3	L3	L3	CATGGTTTATTAATCA-1	L3	L3	L3	L4	L3	L4	L3	L3	L3	CCAGAAAGCAACTCAT-1	L2	L2	L4	L3	L3	L3	L3	L3	L4	CGCCGTTCAGCATAGT-1	L6	unmatch	L5	L5	L5	L5	L5	L5	L5
CCGCCGTTGAGGATAA-1	L3	L5	L3	L3	L3	L4	L6	L3	L3	CCCGTGACAGTGCCTT-1	L2	L5	L6	L5	L5	L6	L5	L6	L6	CATGTAAGAGACATTT-1	L3	L3	unmatch	L3	L3	L3	L3	L3	L3	CCAGAGACAAAGCCGG-1	L2	L1	L1	L1	L1	L1	L1	L1	L1	CGCCTCCCTCCTCTAT-1	L6	L6	L5	unmatch	L4	L5	L4	L4	L4
CCGCCTGCGAATTGGT-1	L3	L3	L1	L1	L1	L1	L1	L1	L1	CCCGTGAGGGCGGTGA-1	L2	L5	L6	L2	L5	L1	L6	L6	L6	CATGTAGGAGCGCCAA-1	L3	L4	unmatch	L3	L3	L3	L3	L3	L3	CCAGATAGTTGAGTGA-1	L2	L2	L1	L1	L2	L1	L1	L1	L1	CGCCTGGCCTACGTAA-1	L6	L4	L5	L4	L4	L4	L5	L4	L4
CCGCCTTGCGATGTCG-1	WM	L2	L6	L6	L5	L5	L5	L6	L6	CCCGTTTCGCAGATGT-1	L2	L2	L5	L5	L3	L4	L4	L3	L3	CATGTCTCATTTATGG-1	L3	L3	unmatch	L3	L3	L3	L2	L3	L3	CCAGATGTAAATGGGT-1	L3	L2	L4	L2	unmatch	unmatch	L3	L3	L3	CGCCTTTAGCATGCTC-1	L6	unmatch	L4	L4	unmatch	unmatch	unmatch	L2	L3
CCGCGATTTGGTAGGT-1	L3	L5	L6	L5	L5	L5	L5	L5	L6	CCCTACCCACACCCAG-1	L2	L5	L6	L5	L5	L6	L5	L6	L6	CATGTGGGCTCATCAC-1	L3	L3	L5	L5	L4	L5	L5	L5	L4	CCAGCCTGGACCAATA-1	L2	L1	unmatch	L1	L2	L2	L2	L2	L2	CGCGAAGTGGCATACT-1	L6	L5	L5	L5	L6	L6	L6	L6	L6
CCGCGGAATGCGTCAC-1	L3	L6	L6	L6	L5	L5	L5	L5	L5	CCCTACTTGAACAATG-1	L2	L5	L6	L5	L5	L6	L5	L5	L5	CATTACATAGATTGTG-1	L3	L2	unmatch	L2	L2	L2	L2	L3	L3	CCAGCGGGATCACCAG-1	L2	L2	L2	L2	L2	L2	L2	L3	L2	CGCGACACTGCGCAGC-1	L6	L3	unmatch	unmatch	L3	L4	WM	L3	L3
CCGCGGGTACGAAGAA-1	L3	L4	L5	L6	L4	L5	L3	L4	L4	CCCTAGGCAACAAGAG-1	L2	L5	L6	L5	L5	L5	L5	L6	L6	CATTACGCAGGAAGGG-1	L6	L3	L3	L4	L4	L4	L3	L4	L4	CCAGCTACGCCTCATA-1	L3	L2	L2	L4	L2	L2	L2	L3	L2	CGCGACCGCGACAGAT-1	L6	L6	L5	L5	L6	L6	L6	L6	L6
CCGCGTAGGTAAGGGC-1	L3	L6	L6	L5	L4	L5	L3	L4	L4	CCCTAGTGTCAGGTGT-1	L2	L3	L2	L3	L2	L2	L3	L3	L3	CATTACGTCGGCCCGT-1	L3	L1	L1	L1	L1	L1	L1	L1	L1	CCAGCTCGAACGCATT-1	L2	L3	L3	L5	L3	L4	L3	L4	L4	CGCGAGAGGGACTTGT-1	L2	unmatch	L3	L3	unmatch	unmatch	unmatch	L2	L2
CCGCTATCAGCACCAG-1	L3	L5	L4	L6	L5	L3	L3	L4	L4	CCCTATGTAGAGCAGA-1	L2	WM	WM	WM	L6	WM	L6	WM	WM	CATTATAACAGGGTCC-1	L3	L4	unmatch	L3	L2	L3	L2	L3	L3	CCAGCTGATGGTACTT-1	L2	L4	L3	L4	L3	L3	L3	L3	L3	CGCGAGTCTGCCGGGT-1	L6	L4	L5	L5	L5	L5	L5	L5	L5
CCGCTCCAGGGCGATC-1	L3	L5	WM	L1	WM	L1	L4	WM	L6	CCCTCAAGCTCTTAGT-1	L2	L3	L4	L4	L4	L3	L4	L4	L4	CATTATCCCATTAACG-1	L3	L1	WM	L5	L6	L5	L6	L6	L6	CCAGCTTCCGCCCGCA-1	L2	L2	L2	L2	L2	L2	L2	L3	L2	CGCGCAAATGTCCAGA-1	L6	WM	L5	L5	L6	L6	L5	L6	L5
CCGCTCTTCCGAACTA-1	L3	L5	L5	L6	L5	L6	L5	L5	L5	CCCTCATTCTGGAATT-1	L2	L3	L2	L3	L2	L2	L3	L3	L3	CATTATGCTTGTTGTG-1	L1	L1	L1	L1	L1	L1	L1	L1	L1	CCAGGCGAGATGGTCT-1	WM	WM	WM	WM	WM	WM	WM	WM	WM	CGCGCATGTTTGATTG-1	L6	L4	L5	L5	L6	L6	L6	L5	L5
CCGCTGGTGCCATTCA-1	L3	L2	L1	L1	L1	L1	L1	L1	L1	CCCTCCTCGCTCGTAT-1	L2	L6	L3	L4	L3	L3	L3	L3	L3	CATTCACTGACAGCTA-1	L3	L2	L2	L2	L2	L2	L2	L2	L3	CCAGGCTGGCGTCTGA-1	L2	L2	unmatch	L2	unmatch	L2	L2	L2	L2	CGCGCCCGACTTAATA-1	L3	L3	L3	unmatch	L3	L3	L3	L3	L3
CCGCTTACCTCACTCT-1	L3	L5	L6	L6	L5	L5	L5	L5	L5	CCCTCGATAATACACA-1	L2	WM	WM	WM	WM	WM	WM	WM	WM	CATTCAGGTCAGTGCG-1	L3	L2	L1	L1	L2	L1	L2	L2	L1	CCAGGGACGTGGCCTC-1	L2	L1	L1	L1	L1	L1	L1	L1	L1	CGCGGCAGTATTACGG-1	L1	L6	unmatch	L3	L3	WM	L3	L3	L2
CCGCTTCGCGGTTAAC-1	L3	L1	L1	L1	L1	L1	L1	L1	L1	CCCTCGGGAGCCTTGT-1	L1	L1	L1	L1	L1	WM	L1	L1	L1	CATTCCCATTCCGTCG-1	L3	L2	L2	L2	L2	L2	L2	L3	L2	CCAGTAGTCTGATCCA-1	L2	L2	L1	L2	L2	L1	L2	L2	L2	CGCGGCTCAACTTGAA-1	L3	unmatch	L4	L4	unmatch	unmatch	unmatch	L2	L3
CCGCTTGCTGACATGG-1	L1	L1	L1	L1	L1	L1	L1	L1	L1	CCCTGAAATGAGTTGA-1	L4	L3	L3	L4	L4	L3	L4	L4	L4	CATTCCCTAAGTACAA-1	L3	L2	L1	L1	L1	L1	L1	L1	L1	CCAGTCAAATCTCTTA-1	L2	L1	L5	L5	L3	L3	L3	L3	L3	CGCGGGAATTAGGCAG-1	L6	L3	L4	unmatch	L3	L3	L3	L3	L3
CCGGAATGGTTTCAGT-1	L3	L3	L6	L6	L3	L3	L3	L3	L3	CCCTGACTAACAAATT-1	L2	L4	L4	L2	L5	L5	L5	L5	L5	CATTCGTCGTAGCGGT-1	L3	L3	unmatch	L3	L3	L3	L2	L2	L3	CCAGTCCATTATTCGA-1	L2	L1	L1	L1	L2	L1	L2	L2	L1	CGCGGTAAGTCTAGCT-1	L6	L4	unmatch	L3	unmatch	WM	unmatch	L3	L2
CCGGAGCGTACTTTCT-1	L3	L6	L6	L6	L5	L5	L5	L5	L5	CCCTGATGTAACTCGT-1	L2	L3	L4	L3	L4	L3	L3	L3	L3	CATTGATGAACACGCC-1	L3	L3	unmatch	L3	L3	L3	L3	L3	L3	CCAGTCTAGACGGCGC-1	L2	L2	unmatch	L2	L2	L2	L2	L2	L2	CGCGGTACGGTATACA-1	L6	WM	L5	L5	L5	L5	L5	L5	L5
CCGGAGGTCTTATGGT-1	L1	L1	L1	L1	L1	L1	L1	L1	L1	CCCTGCCCAATCCGCT-1	L2	L4	L4	L5	L5	L5	L5	L5	L5	CATTGCAAAGCATAAT-1	L3	L4	L4	L3	L3	L3	L3	L2	L3	CCAGTCTTGTCATAGA-1	L2	L3	L4	L3	L3	L4	L3	L3	L3	CGCGGTCACAAACCAA-1	L1	WM	L3	L3	unmatch	unmatch	unmatch	L2	L2
CCGGCACGACCGTTTC-1	L3	L2	L2	L3	L2	L4	L6	L3	L3	CCCTGCGCTACGCATA-1	L2	L4	L5	L4	L5	L5	L4	L5	L4	CATTGCGAAATGGGCG-1	L3	L1	L3	L3	L3	L3	L3	L3	L3	CCAGTGTACAGACCGA-1	WM	WM	WM	WM	WM	WM	WM	WM	WM	CGCGTCATATTAAACC-1	L3	L3	L3	L4	L3	unmatch	L3	L3	L3
CCGGCGCATATTGGAT-1	L3	L3	L2	L2	L2	L2	L2	L3	L3	CCCTGGCTGTTCCTTC-1	L2	L6	L6	L6	L5	L5	L5	L6	L6	CATTGCGGGTCAATTC-1	L3	L4	unmatch	L3	L3	L3	L2	L3	L3	CCAGTTCGGTAACTCA-1	L2	L3	L5	L5	L3	L4	L3	L4	L4	CGCGTTCATGAAATAC-1	L6	L4	L6	unmatch	L4	L4	L4	L3	L3
CCGGCGTGAGACTCTG-1	L3	WM	L6	WM	L5	L6	L5	L6	L6	CCCTGGGAGGGATCCT-1	L2	WM	WM	WM	L6	WM	L6	L6	L6	CATTGTGTGCTAGATC-1	L3	L1	L1	L1	L1	L5	L1	L1	L1	CCATAAACAACCCGAC-1	L2	L2	unmatch	L2	L2	L2	L2	L3	L2	CGCTACGGGACATTTA-1	L4	L3	L4	unmatch	L4	L4	L4	L4	L4
CCGGGACCCGCAGAGA-1	L3	L3	L2	L2	L2	L3	L2	L3	L3	CCCTGGTATGGGCGGC-1	L2	L2	L1	L1	L1	WM	L1	L1	L1	CATTTAGCGGACCATG-1	L1	L2	L1	L1	L1	L1	L1	L2	L2	CCATAACCTGTGCAGT-1	L2	L5	L4	L5	L5	L5	L5	L5	L5	CGCTAGAGACCGCTGC-1	L6	unmatch	L3	L3	unmatch	unmatch	unmatch	L2	L2
CCGGGCGGTCTCGTCA-1	L3	L6	L2	L3	L3	L3	L3	L3	L3	CCCTGTTGGCAAAGAC-1	L2	L3	L3	L3	L4	L3	L3	L3	L3	CATTTATCGTTCAAGA-1	L3	L2	unmatch	L2	L2	L3	L2	L3	L3	CCATACCTTTACTTGT-1	L2	L2	unmatch	L1	L2	L2	L2	L2	L3	CGCTATACCGCCCACT-1	L6	L4	unmatch	unmatch	L3	L3	L3	L3	L3
CCGGGCTGCTCCATAC-1	L3	L3	L3	L2	L2	L3	L3	L3	L3	CCCTTCTCGTACGCGA-1	L2	L1	L1	L1	L1	WM	L1	L1	L1	CATTTCTAGCAGACTA-1	L3	L1	L1	L1	L1	L1	L1	L1	L1	CCATACTCGCCTCTCC-1	L2	L2	L4	L2	unmatch	L3	L3	L3	L3	CGCTATTCAATGTATG-1	L6	L3	unmatch	unmatch	L3	L4	L3	L3	L3
CCGGGTTCGAGGTTAC-1	L3	L4	L6	L6	L4	L5	L3	L5	L5	CCCTTTAATGGAGTTC-1	L4	L6	L6	L5	L5	L6	L4	L5	L4	CATTTGAGTGGTACGT-1	L3	L4	L3	L4	L4	L4	L5	L4	L3	CCATAGAGGCTGCCAG-1	L2	L3	L5	L1	L5	L5	L6	L6	L6	CGCTATTCTTAGGCTC-1	L6	L3	L4	unmatch	L4	L4	L4	L4	L4
CCGGTAATGGCTAGTC-1	L3	L5	L2	L3	L2	L4	L6	L2	L3	CCCTTTGACAGGTCTT-1	L2	L6	L5	L4	L5	L4	L4	L4	L4	CCAAACAGAACCCTCG-1	L3	L4	L1	L1	L1	L1	L1	L1	L1	CCATAGGTTGGCGTGG-1	L2	L2	L1	L4	L2	L1	L2	L1	L1	CGCTCGACATAATGAT-1	L6	unmatch	L6	unmatch	L4	L4	L3	L3	L3
CCGGTTTGTAATTGTG-1	L3	L6	L6	L6	L5	L5	L5	L5	L6	CCGAAAGTGGTGAGCA-1	L2	L3	L4	L3	L2	L3	L3	L3	L3	CCAAAGCAGTTGGTTG-1	L3	unmatch	L1	L1	L1	L1	L1	L1	L1	CCATAGTCAGTAACCC-1	L2	L1	L1	L1	L1	L1	L1	L1	L1	CGCTCTCCGTAGATTA-1	L6	L4	L6	unmatch	L4	L4	L4	L4	L4
CCGTAAGTTGGTCCCA-1	L3	L3	L2	L3	L3	L3	L3	L3	L3	CCGAACACTGGGCCTC-1	L6	WM	L3	L5	L5	L5	L5	L5	L5	CCAAAGTCCCGCTAAC-1	L3	L1	L2	L2	L2	L2	L2	L2	L2	CCATATGGAAACTATA-1	L2	L3	unmatch	L2	unmatch	L2	L2	L3	L2	CGCTGAGGACGTCCAA-1	L6	L3	unmatch	unmatch	L3	WM	WM	L3	L2
CCGTACCCAAGCGCCA-1	L3	L3	L3	L2	L2	L3	L2	L3	L3	CCGAACCTTCCCGGCC-1	L2	L6	L5	L4	L5	L3	L4	L4	L4	CCAAATAACAAGATTC-1	L3	unmatch	L1	L1	L3	L6	L1	L1	L1	CCATATTGGATCATGA-1	L1	L1	L1	L1	L1	L1	L1	L1	L1	CGCTGGTGACTACCCT-1	L6	WM	L4	L4	L4	unmatch	L4	L4	L4
CCGTAGGAAATCCCTG-1	L3	L5	L5	L5	L5	L6	L5	L5	L5	CCGAAGTATATTGTTC-1	L2	L3	L3	L3	L4	L3	L4	L4	L3	CCAAATCAAAGGGCAA-1	WM	WM	WM	WM	WM	WM	WM	WM	WM	CCATCCATACCAAGTC-1	L2	L2	L1	L1	L2	L1	L1	L1	L1	CGCTGTGACGCCGCAC-1	L6	L5	L3	unmatch	L4	L4	L4	L3	L3
CCGTAGGGTTGTTTAC-1	L3	L5	L6	L6	L5	L4	L6	L5	L4	CCGACAAACACATGAG-1	L2	L4	L3	L3	L4	L3	L4	L3	L3	CCAACCTTATGTAACT-1	L3	L3	WM	L5	L6	L5	L6	L5	L5	CCATCGCAGTTAAACT-1	L2	L3	L4	L3	L3	L3	L3	L3	L3	CGCTGTGTGGATGTTG-1	L6	L6	L5	L5	L6	L6	L6	L6	L6
CCGTATCTCGTCGTAG-1	L3	WM	L6	WM	L5	L6	L5	L6	L6	CCGACAAAGGGAGTGC-1	L2	L4	L4	L2	L5	L5	L5	L5	L4	CCAACGATGCACTGAT-1	L3	L2	unmatch	L2	L2	L2	L2	L3	L3	CCATCTCACCAGTGAA-1	L2	L1	L1	L1	L1	L1	unmatch	L1	L1	CGCTTAGTATTGATAC-1	WM	WM	unmatch	WM	WM	L6	L6	WM	WM
CCGTATTAGCGCAGTT-1	L3	L1	L1	L1	L1	L1	L1	L1	L1	CCGACAATAGGCCGCC-1	L2	L2	L5	L5	L3	L4	L4	L3	L3	CCAACGCTTGCCAGGG-1	L3	L2	L3	L3	L3	L3	L3	L3	L3	CCATCTTGTTCACAAT-1	L3	L2	L2	L2	L2	L2	L2	L3	L2	CGCTTATTCCCGGTCG-1	L6	L4	L5	L4	L5	L5	L5	L5	L4
CCGTGAGGCATTCATG-1	L3	L2	L2	L2	L2	L4	L2	L2	L2	CCGACGGGCATGAGGT-1	L2	L5	L6	WM	L5	L5	L5	L6	L6	CCAACTTGATAGATCC-1	L6	unmatch	L1	L6	unmatch	L6	unmatch	L1	L1	CCATGCCCTAGATTTC-1	L2	L3	L1	L4	unmatch	L2	L2	L3	L3	CGCTTCCACTGAAATC-1	L6	L4	L3	unmatch	L3	L4	L3	L3	L3
CCGTGCCCATGACGGC-1	L3	L3	L2	L2	L2	L2	L2	L3	L3	CCGACGTAAACACAAC-1	L1	L2	L1	L1	L1	L1	L1	L1	L1	CCAAGAAAGTGGGCGA-1	L3	L4	L3	L4	L4	L4	L3	L4	L3	CCATGCCTGTTTAGTA-1	L2	L4	L2	L2	L2	L2	L2	L2	L2	CGCTTTCATACCGGTG-1	L6	L3	unmatch	unmatch	L3	L3	L3	L3	L3
CCGTGGAACGATCCAA-1	L1	L1	L1	L1	L1	L1	L1	L1	L1	CCGACTCGCATAGTCT-1	L2	L1	L1	L1	L1	WM	L1	L1	L1	CCAAGACTTCTGCGAA-1	L3	L2	L1	L1	L1	L1	L1	L1	L1	CCATGCTCTGCAGGAA-1	L1	L1	L1	L1	L1	L1	L1	L1	L1	CGCTTTCTTGCATTCG-1	L3	L3	L4	L3	L3	L3	L3	L3	L3
CCGTGTTAAATTCCAT-1	L3	L5	L6	L6	L5	L5	L5	L5	L5	CCGAGAAGTCGCATAA-1	L2	L2	L2	L4	L3	L2	L3	L3	L3	CCAAGCGTAACTCGTA-1	L3	L1	L1	L1	L1	L1	L1	L1	L1	CCATGGCAAACGCTCA-1	L2	L3	WM	L6	L5	L1	L6	L6	L6	CGGAAAGAATCAAACG-1	L6	L5	L5	L5	L6	L6	L6	L6	L6
CCGTTACGTTAGAACA-1	L3	L1	L1	L1	L1	L1	L1	L1	L1	CCGAGCTGTGCTTGTC-1	L2	L2	L1	L1	L1	L1	L1	L1	L1	CCAAGGAACAGAGAGG-1	L3	L1	L1	L1	L1	L1	L1	L1	L1	CCATGGCCCTTGTACC-1	L2	L1	L3	L4	L2	L3	L3	L2	L2	CGGAAAGCAAATGTGC-1	L6	WM	unmatch	L3	L3	WM	WM	L3	L3
CCGTTCCGAATCTCGG-1	L3	L4	L6	L6	L4	L5	L5	L5	L5	CCGAGGGATGTTAGGC-1	L2	L1	L1	L1	L1	WM	L1	L1	L1	CCAAGGTTGCCCTTTC-1	L3	L3	L4	L4	L3	L4	L3	L3	L3	CCATGTTCATCTATAT-1	L2	L5	L5	WM	L5	L5	L5	L6	L6	CGGAAATTTCACATCC-1	L6	L6	unmatch	L3	L3	unmatch	L3	L2	L2
CCTAAACAGGGTCCGT-1	L3	WM	L1	L1	L1	L1	L1	L1	L1	CCGATCTCAACCTTAT-1	L2	L2	L2	L2	L3	L2	L2	L3	L3	CCAAGTTTCTACAGAT-1	L3	unmatch	L1	L1	unmatch	L1	L1	L1	L1	CCATTAGCGATAATCC-1	L2	L4	L2	L2	L2	L2	L2	L2	L2	CGGAACGTAAACATAG-1	L6	WM	L5	L5	L5	L5	L5	L5	L5
CCTAAAGGCTGACGCT-1	L3	L1	L1	L1	L1	L1	L1	L1	L1	CCGATCTTAAGAGGCT-1	L2	L2	L2	L2	L2	L2	L2	L2	L3	CCAATAGATTTCATCT-1	L3	L2	L3	L3	L3	L3	L3	L3	L3	CCATTCCCTGCCCACA-1	L3	L2	L2	L2	L2	L2	L2	L2	L2	CGGAGCAATTTAATCG-1	L6	L6	L5	L5	L6	L6	L6	L6	L6
CCTAAATTAACGGTTC-1	L3	L6	L4	L5	L3	L3	L3	L5	L4	CCGATTCGAGGGACCC-1	L2	L5	L4	L5	L5	L5	L5	L5	L5	CCAATAGTGCCGTCGA-1	L3	L1	L2	L3	L2	L3	L2	L3	L3	CCATTGTTTCCTCCAT-1	L2	L2	L2	L2	L2	L2	L2	L2	L3	CGGAGCATGGCGATCC-1	L6	L3	L4	unmatch	L4	L4	L4	L4	L4
CCTAAATTGTATCCTA-1	L3	L6	L6	L5	L3	L4	L3	L3	L3	CCGATTGGTCAATGAA-1	L2	L3	L2	L3	L2	L2	L2	L3	L3	CCAATCGGTAGATCGA-1	L3	L2	L2	L2	L2	L2	L2	L3	L3	CCATTTCTACCTATTA-1	L3	L3	L3	L3	L3	unmatch	L3	L4	L3	CGGAGCTTATAACACC-1	L6	L3	unmatch	unmatch	L3	unmatch	L3	L2	L3
CCTAACCCAAACAAGT-1	L3	L5	L4	L5	L3	L4	L3	L4	L3	CCGCACAAAGACCAAC-1	L2	L3	L3	L3	L2	L3	L3	L3	L3	CCAATGTCACAGCAAG-1	L3	L2	L3	L3	L2	L3	L2	L3	L3	CCCAAACATGCTGCTC-1	L2	L1	L1	L1	L1	L1	L1	L1	L1	CGGAGTCCTAACCTGG-1	L6	L5	L6	L4	L3	unmatch	L5	L3	L3
CCTAACTAAGGCTCTA-1	L3	L3	L1	L1	L1	L1	L1	L1	L1	CCGCACGTGACCTCGG-1	L2	L6	L4	L3	L4	L3	L4	L4	L4	CCAATTACGGGTCGAG-1	L3	L2	L2	L2	L2	L2	L2	L3	L3	CCCAACATACGTCGCG-1	L2	L4	L4	L3	L3	L3	L3	L3	L3	CGGAGTTTGAGAGACA-1	L6	L4	L6	unmatch	L4	L4	L4	L4	L3
CCTAAGTGTCTAACCG-1	L3	L3	L1	L2	L2	L2	L2	L2	L2	CCGCACTTGCAATGAC-1	L2	L5	L6	WM	L5	L6	L5	L5	L5	CCAATTGAATGTTAAT-1	L3	L1	L1	L1	L1	L1	L1	L1	L1	CCCAACCACACTAACA-1	L2	L2	L2	L2	L2	L2	L2	L3	L3	CGGATAAGCGGACATG-1	L6	L4	unmatch	unmatch	L3	WM	L3	L3	L3
CCTACAAGTCCGGAAT-1	L3	L1	L1	L1	L1	L1	L1	L1	L2	CCGCATGTGGTACGAT-1	L2	L5	L5	L5	L5	L5	L5	L5	L5	CCACAATGTACGTCTT-1	L3	L1	L1	L1	L1	L1	L1	L1	L1	CCCAAGAATGCACGGT-1	L2	L3	L4	L2	unmatch	L3	L3	L3	L3	CGGATCCTCAAGGACT-1	L6	L6	L5	L5	L6	L6	L6	L6	L6
CCTACAGTTGAGGGAG-1	L3	L6	L5	L5	L5	L5	L5	L5	L5	CCGCCACCACAATCCA-1	L2	L1	L1	L1	L1	WM	L1	L1	L1	CCACACTGAGATATTA-1	L3	L4	L3	L3	L2	L3	L3	L3	L3	CCCAAGACAGAGTATG-1	L2	L2	L2	L2	L2	unmatch	L2	L3	L3	CGGCAAACATCGTGCG-1	L6	L6	L5	L5	L5	L5	L6	L6	L6
CCTACATTCACAGACG-1	L3	L6	L6	L5	L5	L5	L5	L6	L6	CCGCCGGAACTTCTCG-1	L2	L5	WM	L6	L6	L6	L6	WM	L6	CCACAGCTGAAATCAT-1	L3	L1	L1	L1	L1	L1	L1	L1	L1	CCCAAGTCATTACACT-1	L2	L3	L4	L3	L3	L4	L3	L4	L3	CGGCAATAAGATCGCC-1	L6	WM	L5	L5	L5	L5	L5	L5	L5
CCTACGCGACCTTACA-1	L3	L3	L1	L2	L2	L1	L2	L2	L2	CCGCCGGTCAACACAC-1	L2	L1	L2	L2	L2	L2	L2	L3	L3	CCACAGTACCCATCCT-1	L3	L3	L2	L2	L3	L2	L2	L2	L3	CCCAATGAGATTTGCA-1	L4	L2	L5	L5	L5	L5	L5	L4	L4	CGGCACCGTTAGCGCC-1	L6	L6	L3	L4	L3	unmatch	unmatch	L2	L2
CCTACGGCTCAGTCGA-1	L3	L3	L4	L3	L3	L3	L2	L3	L3	CCGCCGTTGAGGATAA-1	L2	L2	L6	L2	L3	L2	L3	L3	L3	CCACATACTGCACCCA-1	L3	unmatch	L1	L6	unmatch	L6	unmatch	L1	L1	CCCAATTTCACAACTT-1	L2	L2	L4	L2	L3	L3	L3	L3	L3	CGGCACTCAAGAAAGT-1	L6	L3	unmatch	unmatch	L3	L3	L3	L2	L3
CCTACTCAACACGATT-1	L3	L5	L5	L5	L5	L6	L5	L5	L5	CCGCCTGCGAATTGGT-1	L2	L1	L1	L1	L1	L1	L1	L1	L1	CCACATGGCTCTTTAT-1	L3	L3	L1	L5	L6	L1	L6	L6	L6	CCCACTCCACGGTATC-1	L2	L5	L5	L3	L5	L5	L5	L5	L5	CGGCAGGGTCGGGTTG-1	L6	L3	L4	L3	unmatch	L3	unmatch	L2	L2
CCTACTGCGGCGGCCA-1	L3	L1	L1	L1	L1	L1	L1	L1	L1	CCGCCTTGCGATGTCG-1	L2	L4	L4	L2	L5	L5	L5	L6	L6	CCACCAACTTTACTGT-1	L3	L4	L3	L4	L4	L4	L5	L4	L4	CCCAGAGGAGGGCGTA-1	L3	L3	unmatch	L2	unmatch	unmatch	L2	L3	L3	CGGCCACGCACAAAGT-1	L6	L4	L4	unmatch	L4	L4	L4	L4	L4
CCTACTGCTTACACTT-1	L3	L6	L3	L3	L3	L3	L3	L3	L3	CCGCGATTTGGTAGGT-1	WM	L6	L4	L5	L5	L5	L5	L5	L5	CCACCCAAGGAAAGTG-1	L3	L2	L1	L2	L2	L1	L1	L1	L2	CCCAGATTCCCGTGAC-1	WM	WM	WM	L6	L6	WM	L6	L6	L6	CGGCCAGAGCGACCAT-1	WM	WM	unmatch	WM	WM	L6	L6	WM	WM
CCTAGGCGTAGCGATC-1	L3	L3	L3	L2	L2	L3	L6	L3	L3	CCGCGGAATGCGTCAC-1	L2	L4	L3	L5	L5	L5	L5	L5	L5	CCACCTGTATGGAATA-1	L3	L3	unmatch	L3	L3	L3	L2	L2	L3	CCCAGGAAGAATTCGA-1	L2	L5	L5	L5	L5	L5	L5	L5	L4	CGGCCCAACCTGTAGT-1	L1	unmatch	unmatch	L3	unmatch	unmatch	unmatch	L1	L1
CCTAGGTAAAGGTAGC-1	L3	L5	L1	WM	WM	L1	L4	L6	L6	CCGCGGGTACGAAGAA-1	L2	L4	L3	L4	L4	L3	L4	L4	L4	CCACGAATTTAACCTC-1	L3	unmatch	L1	L6	unmatch	L6	unmatch	L1	L1	CCCAGGTCTGAAGGCT-1	L2	L1	unmatch	L1	unmatch	L2	L2	L2	L2	CGGCCCAGGTATATCC-1	L6	unmatch	L3	L4	unmatch	unmatch	unmatch	L3	L3
CCTAGTTAGTCGCATG-1	L3	L1	L1	L1	L1	L1	L1	L1	L1	CCGCGTAGGTAAGGGC-1	L2	L6	L4	L2	L4	L3	L4	L4	L4	CCACGAGAAGAGAATC-1	L3	L2	L2	L2	L2	L1	L2	L2	L2	CCCAGTAAACTTGGGA-1	L2	L5	L5	L5	L5	L5	L5	L5	L5	CGGCGCCATCAATCCC-1	L6	L5	L5	L5	L6	L6	L6	L6	L6
CCTATAATGAGTGCCC-1	L3	L5	L5	L6	L5	L4	L3	L5	L5	CCGCTATCAGCACCAG-1	L4	L5	L4	L4	L5	L4	L4	L4	L4	CCACGGAGCCATAAGA-1	L3	L2	L3	L4	L4	L4	L5	L3	L3	CCCAGTTAAGGCGCCG-1	L2	L5	L1	L1	L1	L1	L2	L2	L1	CGGCTCTAAAGCTGCA-1	L6	unmatch	L4	L4	unmatch	unmatch	unmatch	L3	L3
CCTATACCGTCCTGTC-1	L3	L6	L6	L5	L5	L5	L5	L5	L6	CCGCTCCAGGGCGATC-1	L2	L5	WM	L5	L6	L6	L5	L6	L6	CCACGGCAGGTGTAGG-1	L3	L3	WM	L5	L6	L1	L6	L6	L6	CCCATATAGGTCGATT-1	L3	L3	L3	L3	unmatch	unmatch	L3	L3	L3	CGGCTCTTCGTCGAAC-1	L3	L3	L3	unmatch	L3	L3	L3	L3	L3
CCTATATTTGTCCTGG-1	L6	L6	L5	L5	L5	L5	L5	L6	L6	CCGCTCTTCCGAACTA-1	L2	L5	L5	L4	L5	L4	L4	L4	L4	CCACGGTGCCCGGTAG-1	L3	unmatch	L1	L6	unmatch	L6	unmatch	L1	L1	CCCATTATTGTATCCT-1	L2	L5	L3	L5	L3	L4	L3	L3	L3	CGGCTGCAAGATTAAG-1	L6	L4	unmatch	L3	L3	unmatch	L3	L2	L2
CCTATCTATATCGGAA-1	L3	L3	L2	L2	L2	L1	L2	L2	L2	CCGCTGGTGCCATTCA-1	L2	L1	L1	L1	L1	WM	L1	L1	L1	CCACGTAAATTAGACT-1	L3	L3	L2	L6	L2	L2	L2	L2	L2	CCCGAAGTTTCGCGAA-1	L2	L5	L4	L3	L3	L4	L3	L4	L4	CGGCTTTGTATGATAA-1	L6	L3	L3	unmatch	L3	L3	L3	L3	L3
CCTATGAAGTGGTGCC-1	L3	L2	L2	L3	L2	L4	L6	L3	L3	CCGCTTACCTCACTCT-1	L2	L6	L3	L4	L5	L5	L5	L5	L5	CCACTAAACTGAATCG-1	L3	L3	L1	L1	L2	L1	L1	L2	L1	CCCGACCATAGTCCGC-1	L3	L2	L2	L2	L2	L2	L2	L3	L2	CGGGAATATAGTATAC-1	L6	unmatch	L6	L4	unmatch	unmatch	L4	L3	L3
CCTATGGCTCCTAGTG-1	WM	WM	WM	WM	WM	WM	WM	WM	WM	CCGCTTCGCGGTTAAC-1	L1	L1	L1	L1	L1	WM	L1	L1	L1	CCACTATCCGGGTCAC-1	L3	L2	L2	L2	L2	L2	L2	L3	L3	CCCGAGTTTCTCCGTA-1	L2	L1	L1	L1	L1	L1	unmatch	L1	L1	CGGGAATTTATGTAAA-1	L6	WM	L5	L5	L5	L5	L5	L5	L5
CCTATGGGTTACCGTC-1	L3	L3	L4	L2	L2	L3	L3	L3	L3	CCGCTTGCTGACATGG-1	L1	L1	L1	L1	L1	L1	L1	L1	L1	CCACTCAGATCCGCAA-1	L3	L3	L5	L5	L4	L5	L5	L4	L4	CCCGATAGCCTCGCCT-1	L3	L2	unmatch	L2	L2	L2	L2	L2	L2	CGGGAGCTTCAGTGTA-1	L6	WM	L5	L5	L5	L5	L5	L6	L4
CCTATGGTCAAAGCTG-1	L3	L5	L6	WM	L5	L6	L5	L6	L6	CCGGAAGTGCAATATG-1	L2	L5	L6	WM	L5	L6	L5	L5	L5	CCACTGGTGGCTGGTT-1	L3	L3	L3	L3	L3	L4	L3	L3	L3	CCCGCAAATAATCATC-1	L2	L5	L5	L3	L5	L5	L5	L6	L6	CGGGAGTATACCGCCG-1	L6	unmatch	unmatch	unmatch	L3	WM	L3	L3	L3
CCTATGTCCACTCCAC-1	L3	L5	L5	L6	L5	L6	L5	L5	L5	CCGGAATGGTTTCAGT-1	L2	L3	L4	L2	L4	L3	L4	L3	L3	CCACTGTTTGGATTAA-1	L3	unmatch	unmatch	L2	L3	L2	L2	L2	L3	CCCGCAGCGCGAACTA-1	L2	L3	L4	L3	unmatch	L3	L3	L3	L3	CGGGATCAATGTAAGA-1	L6	unmatch	L3	unmatch	L4	L3	L3	L3	L3
CCTCACCAATCTTGAC-1	L3	L3	L3	L3	L3	L3	L3	L3	L3	CCGGAGCGTACTTTCT-1	L2	L6	L4	L2	L5	L5	L5	L5	L5	CCACTTTCCTTCTAGG-1	L3	L4	L5	L4	L4	L4	L5	L4	L4	CCCGCAGGGCCCAAAG-1	L2	L2	L2	L2	L2	L2	L2	L3	L3	CGGGCAGCTAAACCGC-1	L6	L4	L4	unmatch	L4	L4	L4	L4	L4
CCTCACCTGAGGGAGC-1	L3	L3	L1	L1	L2	L4	L2	L3	L2	CCGGAGGTCTTATGGT-1	L1	L1	L1	L1	L1	L1	L1	L1	L1	CCAGAAACTGATGCGA-1	L3	L3	L3	L4	L3	L4	L3	L3	L3	CCCGCCATGCTCCCGT-1	L2	L1	L1	L1	L1	L1	L1	L1	L1	CGGGCCATAGCCGCAC-1	L6	L3	unmatch	unmatch	L3	WM	L3	L2	L2
CCTCACCTTAGCATCG-1	L3	L3	L2	L2	L2	L2	L2	L2	L2	CCGGCACGACCGTTTC-1	L2	L5	L6	L2	L3	L2	L3	L2	L3	CCAGAAAGCAACTCAT-1	L3	L4	L3	L4	L4	L4	L5	L4	L4	CCCGCGCAATGCACCC-1	L2	L1	L1	L1	L1	L1	L1	L1	L1	CGGGCCTTCTTTGTAA-1	L6	L4	L5	L4	L5	L5	L5	L5	L5
CCTCATGCAGCTACGA-1	L3	L3	L2	L2	L2	L3	L2	L3	L3	CCGGCGCATATTGGAT-1	L2	L3	L2	L3	L2	L2	L2	L2	L3	CCAGAGACAAAGCCGG-1	L3	L1	L2	L2	L2	L2	L2	L2	L2	CCCGGCACGTGTCAGG-1	L2	L3	L3	L5	L3	L4	L3	L4	L4	CGGGTGTACCCATTTA-1	L6	L3	L4	L4	L3	L3	L3	L3	L3
CCTCCCGACAATCCCT-1	L3	L1	L1	L1	L1	L1	L1	L1	L1	CCGGCGTGAGACTCTG-1	L6	L6	L3	L5	L5	L5	L5	L6	L6	CCAGATAGTTGAGTGA-1	L3	L1	L1	L1	L1	L1	L1	L1	L1	CCCGGGTCGTTCAGGG-1	L2	L5	L5	L5	L5	L5	L5	L4	L4	CGGGTTTGTTAGGGCT-1	L6	L5	L6	L5	L5	L5	L5	L5	L5
CCTCCGACAATTCAAG-1	L3	L4	L6	L3	L4	L5	L3	L4	L4	CCGGGACCCGCAGAGA-1	L2	L3	L2	L3	L2	L2	L2	L3	L3	CCAGATGTAAATGGGT-1	L3	L2	unmatch	L3	L2	L3	L3	L3	L3	CCCGGTGGAAGAACCT-1	L2	L1	L1	L1	L1	L1	L1	L2	L1	CGGTACTAGAATCAAA-1	L6	L4	L4	unmatch	L4	L4	L4	L4	L4
CCTCCTGAGCCCACAT-1	L3	L5	L5	L6	L5	L5	L5	L5	L5	CCGGGCGGTCTCGTCA-1	L2	L3	L2	L2	L2	L2	L3	L3	L3	CCAGCCTGGACCAATA-1	L3	L1	L2	L2	L2	L2	L2	L2	L2	CCCGGTGTATCGGAAT-1	WM	L5	L5	L5	L5	L5	L5	L5	L5	CGGTAGAGGTGCAGGT-1	L6	L4	L3	L3	L3	unmatch	L3	L2	L2
CCTCCTGTTGTGTCGT-1	L3	L5	L5	L5	L5	L6	L5	L5	L5	CCGGGCTGCTCCATAC-1	L2	L3	L2	L2	L2	L2	L3	L3	L3	CCAGCGGGATCACCAG-1	L3	L2	L2	L2	L2	L2	L2	L3	L2	CCCGTAAGTCTAGGCC-1	L2	L4	L3	L4	L3	L3	L3	L3	L3	CGGTATAGGTATTAGC-1	L6	unmatch	L3	L3	unmatch	unmatch	unmatch	L2	L2
CCTCGAAGTGGACGGG-1	L1	L3	L1	L1	L1	L1	L1	L2	L1	CCGGGTTCGAGGTTAC-1	L2	L4	L3	L2	L4	L5	L5	L5	L5	CCAGCTACGCCTCATA-1	L3	L1	L1	L1	L1	L1	L1	L1	L1	CCCGTAGCTGGGAAGA-1	L2	L5	L5	L5	L5	L5	L5	L4	L4	CGGTCAAGTGGGAACC-1	L6	L4	L3	unmatch	L3	L3	L3	L3	L3
CCTCGACCCACTGCCT-1	L3	L1	L1	L1	L1	L1	L1	L1	L1	CCGGTAATGGCTAGTC-1	L2	L5	L6	L2	L3	L2	L2	L3	L3	CCAGCTCGAACGCATT-1	L3	L3	L3	L4	L4	L4	L5	L4	L4	CCCGTCAGCGTCTGAC-1	L2	L1	L1	L1	L1	L1	L1	L1	L1	CGGTCCATGAGACTCC-1	L6	unmatch	L3	L3	unmatch	WM	unmatch	L2	L2
CCTCGCCAGCAAATTA-1	L3	L3	L1	L2	L2	L2	L2	L2	L2	CCGGTATCTGGCGACT-1	L2	L6	WM	L5	L5	L6	L6	L6	L6	CCAGCTGATGGTACTT-1	L3	L3	L3	L3	L3	L4	L3	L3	L3	CCCGTGACAGTGCCTT-1	L2	L5	L5	L4	L5	L5	L5	L5	L3	CGGTCCGTCGCAAGCC-1	WM	WM	WM	WM	WM	L6	L6	WM	WM
CCTCGCGCGATATAGG-1	L3	L1	L1	L1	L1	L1	L1	L1	L1	CCGGTTTGTAATTGTG-1	L2	L4	L4	L4	L5	L5	L5	L5	L5	CCAGCTTCCGCCCGCA-1	L3	L1	unmatch	L2	L2	L3	L3	L3	L3	CCCGTGAGGGCGGTGA-1	L2	L5	L4	L3	L3	L5	L3	L4	L4	CGGTCTATCAACCCGT-1	L3	L3	L3	unmatch	L3	L3	unmatch	L3	L3
CCTCGCGCTGTGCGAT-1	L3	L5	L5	L5	L5	L5	L5	L5	L5	CCGTAAGTTGGTCCCA-1	L2	L1	L2	L3	L2	L2	L3	L3	L3	CCAGGCGAGATGGTCT-1	WM	WM	WM	WM	WM	WM	WM	WM	WM	CCCGTTTCGCAGATGT-1	L2	L1	L1	L4	unmatch	L1	L2	L2	L2	CGGTGAAGACTAAAGT-1	L6	WM	L6	unmatch	L4	L4	L4	L4	L4
CCTCGGACCGGGATAG-1	L3	L6	L3	L3	L3	L3	L3	L3	L3	CCGTACCCAAGCGCCA-1	L2	L3	L2	L2	L2	L2	L3	L3	L3	CCAGGCTGGCGTCTGA-1	L3	unmatch	L2	L2	L3	L2	L2	L2	L2	CCCTACCCACACCCAG-1	L2	L5	L5	L5	L3	L4	L3	L3	L4	CGGTGCAGATAGAACG-1	L6	L4	L5	L4	L5	L5	L5	L5	L5
CCTCGGATGCTACCTG-1	L3	L6	L5	L5	L5	L5	L5	L5	L5	CCGTAGGAAATCCCTG-1	L2	L5	L5	L4	L5	L4	L4	L4	L4	CCAGGGACGTGGCCTC-1	L3	L1	L1	L1	L1	L1	L1	L1	L1	CCCTACTTGAACAATG-1	L2	L4	L4	L5	L3	L4	L3	L4	L4	CGGTGCGCGTTGGTCC-1	L6	L5	L5	L5	L5	L5	L5	L5	L5
CCTCGGTTTCCTTGCC-1	WM	WM	WM	WM	L6	WM	WM	WM	WM	CCGTAGGGTTGTTTAC-1	L2	L2	L5	L4	L3	L4	L4	L4	L4	CCAGTAGTCTGATCCA-1	L3	L1	L1	L1	L1	L1	L1	L1	L1	CCCTAGCTCTAAGGTC-1	L2	L3	L5	L3	L5	L5	L5	L6	L6	CGGTGGGCTCCAGCCT-1	L3	unmatch	L3	L3	unmatch	unmatch	unmatch	L2	L2
CCTCGTTACGCCTGTT-1	L3	L3	L2	L2	L2	L2	L2	L2	L2	CCGTATCTCGTCGTAG-1	WM	L2	L4	L4	L5	L5	L5	L6	L6	CCAGTCAAATCTCTTA-1	L3	L4	L3	L4	L4	L4	L5	L4	L4	CCCTAGGCAACAAGAG-1	L2	L3	L4	L3	L5	L5	L5	L5	L4	CGGTGTACTTGATCCC-1	L6	L3	unmatch	unmatch	L3	L4	L3	L3	L3
CCTCTAATCTGCCAAG-1	L3	L3	L2	L2	L2	L2	L2	L3	L3	CCGTATTAGCGCAGTT-1	L2	L1	L1	L1	L1	L1	L1	L1	L1	CCAGTCCATTATTCGA-1	L1	L1	L1	L1	L1	L1	L1	L1	L1	CCCTAGTGTCAGGTGT-1	L2	L4	L1	L1	L2	L1	L2	L3	L1	CGGTTATCCAACAGTG-1	L6	unmatch	L3	L3	unmatch	L3	unmatch	L2	L2
CCTCTATCGATTAGCA-1	L3	L6	L4	L5	L5	L5	L5	L6	L6	CCGTGAGGCATTCATG-1	L2	L2	L6	L1	L3	L1	L2	L3	L3	CCAGTCTAGACGGCGC-1	L3	L2	L1	L1	L2	L1	L1	L2	L2	CCCTATGTAGAGCAGA-1	L2	L5	L5	L5	L5	L5	L5	L5	L5	CGGTTCAAGTAGGTGT-1	L2	L3	unmatch	L3	unmatch	unmatch	unmatch	L2	L2
CCTCTCTCCCATCTAG-1	L3	L6	L4	L5	L4	L3	L3	L4	L4	CCGTGCCCATGACGGC-1	L2	L3	L2	L2	L2	L2	L2	L3	L3	CCAGTCTTGTCATAGA-1	L3	L3	L3	L4	L4	L4	L3	L4	L4	CCCTCAAGCTCTTAGT-1	L1	L1	L1	L1	L1	L1	unmatch	L1	L1	CGGTTCCGGCTTCTTG-1	L6	L4	unmatch	L3	L3	WM	L3	L3	L2
CCTCTGGCCTAGACGG-1	L3	L1	L1	L1	L1	L1	L1	L1	L1	CCGTGGAACGATCCAA-1	L1	L1	L1	L1	L1	L1	L1	L1	L1	CCAGTGTACAGACCGA-1	WM	WM	WM	WM	WM	WM	WM	WM	WM	CCCTCAGATCGAGAAC-1	WM	WM	WM	WM	WM	L1	WM	WM	WM	CGGTTGACCTGGCATA-1	L6	L4	L5	unmatch	L4	L4	L4	L4	L4
CCTCTGTACTATTCTA-1	L3	L5	L5	L6	L5	L5	L5	L5	L5	CCGTGTTAAATTCCAT-1	L2	WM	L4	L5	L5	L5	L5	L5	L5	CCAGTTCGGTAACTCA-1	L3	L3	L5	L5	L4	L4	L3	L4	L4	CCCTCATCACAGAGTA-1	WM	WM	WM	WM	WM	WM	WM	WM	WM	CGGTTGAGTATCCTTC-1	L6	L5	WM	L5	L6	L6	L6	L6	L6
CCTGAACGATATATTC-1	L3	L6	L3	L2	L2	L3	L3	L3	L3	CCGTTACGTTAGAACA-1	L2	L1	L1	L1	L1	WM	L1	L1	L1	CCATAAACAACCCGAC-1	L3	L2	L2	L2	L2	L2	L2	L3	L3	CCCTCATTCTGGAATT-1	L2	L4	L1	L1	L2	L1	L1	L1	L1	CGTAAACGCTTGAGTG-1	L6	L4	unmatch	L3	L3	WM	L3	L2	L3
CCTGAATATTTACATA-1	L3	L3	L2	L2	L2	L2	L6	L3	L3	CCGTTCCGAATCTCGG-1	L2	L6	L3	L4	L5	L5	L5	L5	L5	CCATAACCTGTGCAGT-1	L3	L4	L5	L4	L4	L5	L5	L4	L4	CCCTCCTCGCTCGTAT-1	L2	L1	L1	L1	L1	L1	L1	L1	L1	CGTAACTTCGACACTT-1	WM	WM	unmatch	WM	WM	L6	L6	WM	WM
CCTGACAAACTCGCGC-1	unmatch	L5	L1	L4	L3	L1	L4	L4	L4	CCTAAACAGGGTCCGT-1	L2	L1	L1	L1	L1	WM	L1	L1	L1	CCATACCTTTACTTGT-1	L3	L2	L1	L6	L1	L6	unmatch	L1	L1	CCCTCGATAATACACA-1	L2	L5	L4	WM	L5	L5	L5	L6	L6	CGTACCTGATAGGCCT-1	L2	unmatch	L3	unmatch	unmatch	L3	unmatch	L2	L3
CCTGACCACCGATGGT-1	L3	L5	L4	L5	L5	L3	L3	L4	L4	CCTAAAGGCTGACGCT-1	L2	L4	L1	L1	L1	L1	L1	L1	L1	CCATACTCGCCTCTCC-1	L3	L4	L3	L3	L3	L3	L3	L3	L3	CCCTCGGGAGCCTTGT-1	L2	L2	L3	L3	L2	unmatch	L3	L3	L3	CGTAGAGAGTAATTAT-1	L6	WM	WM	WM	L6	L6	L6	L6	L6
CCTGACGCAACCTTTA-1	L3	L5	L1	L1	L1	L1	L1	L2	L2	CCTAAATTAACGGTTC-1	L2	L6	L5	L3	L4	L3	L4	L4	L4	CCATAGAGGCTGCCAG-1	WM	WM	WM	L5	L6	WM	WM	WM	L6	CCCTGAAATGAGTTGA-1	L3	L2	unmatch	L4	L2	L2	L2	L3	L2	CGTAGCGAATTGTCAG-1	L6	unmatch	unmatch	unmatch	L3	L3	L3	L3	L3
CCTGAGAATAAATGCA-1	L3	WM	L6	WM	WM	WM	WM	WM	WM	CCTAAATTGTATCCTA-1	L2	L2	L4	L5	L3	L3	L4	L3	L3	CCATAGGTTGGCGTGG-1	L3	L2	L1	L1	L1	L1	L1	L1	L1	CCCTGACTAACAAATT-1	L2	L3	L4	L4	L3	L3	L3	L3	L3	CGTAGCGCCGACGTTG-1	L3	L3	L3	unmatch	L3	L3	L3	L3	L3
CCTGCCCGTTGTCTAG-1	L3	L5	L5	L5	L5	L5	L5	L5	L5	CCTAACCCAAACAAGT-1	L2	L6	L5	L4	L3	L3	L4	L4	L3	CCATAGTCAGTAACCC-1	L6	L1	L1	L1	L1	L1	L1	L1	L1	CCCTGATGTAACTCGT-1	L1	L1	L1	L1	L1	L1	L1	L1	L1	CGTATTAAGAGATCTA-1	L6	L6	L4	unmatch	L4	L4	L4	L4	L4
CCTGCGATAGAACTGT-1	L3	L3	L2	L2	L2	L2	L3	L3	L3	CCTAACTAAGGCTCTA-1	L2	L1	L1	L1	L1	L1	L1	L1	L1	CCATATGGAAACTATA-1	L3	L3	L2	L2	L3	L2	L2	L2	L2	CCCTGCCCAATCCGCT-1	L2	L1	L3	L4	L3	L3	L3	L3	L3	CGTATTGTTTCCTAAT-1	L6	unmatch	unmatch	L3	unmatch	WM	unmatch	L1	L1
CCTGCGTTCTACGCTT-1	L3	L4	L5	L5	L5	L5	L5	L5	L5	CCTAAGTGTCTAACCG-1	L1	L1	L1	L1	L1	WM	L1	L1	L1	CCATATTGGATCATGA-1	L3	L1	L1	L1	L1	L1	L1	L1	L1	CCCTGCGCTACGCATA-1	L3	L4	L3	L4	unmatch	L3	L3	L3	L3	CGTCAAATGGTCGCAG-1	L6	L4	unmatch	L3	unmatch	WM	unmatch	L1	L1
CCTGCTATTTGAGAAG-1	L3	L6	L4	L3	L3	L3	L3	L3	L3	CCTACAAGTCCGGAAT-1	L2	WM	L1	L2	L3	L1	L1	L3	L3	CCATCATAAGAACAGG-1	L3	L4	L4	L3	L3	L4	L3	L4	L3	CCCTGGCTGTTCCTTC-1	L2	L3	L5	L3	L5	L5	L5	L5	L4	CGTCAAGGCTATAAAT-1	L6	unmatch	L6	unmatch	L4	L4	L4	L3	L3
CCTGGAAACGTTCTGC-1	L3	L2	L2	L3	L3	L4	L6	L3	L3	CCTACAGTTGAGGGAG-1	L2	L4	WM	WM	L5	L6	L6	L6	L6	CCATCCATACCAAGTC-1	L3	L1	L1	L1	L1	L1	L1	L1	L1	CCCTGGGAGGGATCCT-1	L2	L5	L4	L5	L5	L5	L5	L5	L5	CGTCACGTCCATTGGT-1	L6	L6	L5	L5	L6	L5	L6	L5	L5
CCTGGCTAGACCCGCC-1	L3	L6	L4	L6	L3	L3	L3	L4	L4	CCTACATTCACAGACG-1	L2	L3	L4	L4	L5	L5	L5	L5	L5	CCATCGCAGTTAAACT-1	L3	L3	L4	L3	L3	L4	L3	L3	L3	CCCTGGTATGGGCGGC-1	L2	L3	unmatch	L4	unmatch	L3	L3	L3	L3	CGTCAGCTATTTACTC-1	L6	unmatch	unmatch	L3	L3	WM	WM	L2	L3
CCTGGTCGAATGTGGG-1	L3	L5	L5	L5	L5	L5	L5	L5	L5	CCTACGCGACCTTACA-1	L2	L3	L2	L3	L2	L2	L2	L2	L3	CCATCTCACCAGTGAA-1	L6	unmatch	L1	L6	unmatch	L6	unmatch	L1	L1	CCCTGTTGGCAAAGAC-1	L1	L1	L1	L1	L1	L1	L1	L1	L1	CGTCAGTGCGCACAAG-1	L3	L3	unmatch	unmatch	L3	L3	L3	L3	L3
CCTGTAAGACATGATA-1	L4	L6	L4	L5	L4	L3	L3	L4	L4	CCTACGGCTCAGTCGA-1	L2	L1	L3	L3	L2	L3	L3	L3	L3	CCATCTTGTTCACAAT-1	L3	L2	L2	L2	L2	L2	L2	L2	L2	CCCTTTAATGGAGTTC-1	L3	L1	L4	L3	unmatch	unmatch	L3	L3	L3	CGTCAGTTTATCGTCT-1	L6	L4	unmatch	unmatch	L3	unmatch	L3	L3	L3
CCTGTACTCACGCCCA-1	L3	L4	L6	L6	L4	L5	L5	L5	L5	CCTACTCAACACGATT-1	L2	L5	L6	WM	L5	L6	L4	L5	L5	CCATGCCCTAGATTTC-1	L3	L3	L2	L3	L3	L2	L2	L2	L3	CCCTTTGACAGGTCTT-1	L2	L2	L4	L3	L3	L3	L3	L3	L3	CGTCATACCATATCCA-1	L6	L4	L3	unmatch	L3	L4	L3	L3	L3
CCTGTCACCCGGGCTC-1	L3	L4	L3	L3	L2	L3	L3	L3	L3	CCTACTGCGGCGGCCA-1	L2	L1	L1	L1	L1	L1	L1	L1	L1	CCATGCCTGTTTAGTA-1	L3	L4	L2	L2	L2	L2	L2	L3	L3	CCGAAAGTGGTGAGCA-1	L2	L5	L1	L1	L1	L1	L1	L1	L1	CGTCGCATGTGAGCCA-1	L6	WM	WM	WM	WM	WM	L6	WM	L6
CCTGTCCCTCACGTTA-1	L3	L2	L2	L3	L2	L4	L6	L2	L3	CCTACTGCTTACACTT-1	L2	L4	L3	L3	L4	L3	L3	L3	L3	CCATGCTCTGCAGGAA-1	L3	L1	L1	L1	L1	L1	L1	L1	L1	CCGAACACTGGGCCTC-1	L3	L5	L4	L5	L3	L4	L3	L3	L3	CGTCGCGGCGGGATTT-1	L6	L3	unmatch	L3	L3	WM	L3	L3	L3
CCTGTCGCCCGTAAAT-1	L3	L6	L4	L3	L3	L3	L3	L3	L3	CCTAGGCGTAGCGATC-1	L2	L3	L2	L2	L2	L2	L3	L3	L3	CCATGGCAAACGCTCA-1	L6	L3	WM	L1	L6	L5	L6	L6	L6	CCGAACCTTCCCGGCC-1	L2	L3	L4	L2	unmatch	L2	L3	L3	L3	CGTCGCTTGGTTATAC-1	L6	L5	L5	L5	L6	L6	L6	L6	L6
CCTGTGAAACCGTAAC-1	L3	L5	L6	L5	L5	L5	L5	L5	L5	CCTAGGTAAAGGTAGC-1	L2	L2	WM	L6	L6	L6	L6	L6	L6	CCATGGCCCTTGTACC-1	L3	L4	L3	L3	L3	L3	L3	L3	L3	CCGAAGCATTGACCAA-1	L2	L3	WM	WM	L5	L5	L6	L6	L6	CGTCGGATAGTGTTGA-1	L6	L3	unmatch	L3	unmatch	L3	unmatch	L2	L2
CCTGTGCATAGGAGAC-1	L3	L2	L4	L2	L2	L2	L2	L2	L3	CCTAGTTAGTCGCATG-1	L2	L1	L1	L1	L1	WM	L1	L1	L1	CCATGTTCATCTATAT-1	WM	L3	WM	L5	L6	L5	L6	L6	L6	CCGAAGGGCGTACCGC-1	L2	L2	L2	L2	L2	L2	L2	L2	L2	CGTCGGGTCTAAGCGC-1	L6	WM	L5	L5	L5	L5	L5	L5	L5
CCTGTGCGGATTGTAA-1	L3	L3	L2	L2	L2	L2	L2	L2	L2	CCTATAATGAGTGCCC-1	L2	L5	L5	L4	L5	L4	L4	L4	L4	CCATTAGCGATAATCC-1	L3	L2	L2	L3	L2	L2	L2	L3	L3	CCGAAGTATATTGTTC-1	WM	L5	L1	L1	L1	L1	L1	L1	L1	CGTCGTCCTTCGCGAA-1	L6	WM	WM	L5	L6	L6	L6	L6	L6
CCTGTTCAACCTCGGG-1	WM	WM	WM	WM	WM	WM	WM	WM	WM	CCTATACCGTCCTGTC-1	L2	L6	L3	L3	L5	L5	L5	L5	L5	CCATTCCCTGCCCACA-1	L3	L2	L3	L3	L2	L2	L2	L3	L3	CCGACAAACACATGAG-1	L2	L1	L1	L1	L1	L1	L1	L1	L1	CGTCTGGAAGGGCCCG-1	L3	L5	unmatch	unmatch	L3	L3	L3	L3	L3
CCTGTTTGAAGACACG-1	L3	L5	L5	L5	L5	L4	L5	L4	L4	CCTATATTTGTCCTGG-1	L2	WM	L4	L4	L5	L5	L5	L4	L6	CCATTGTTTCCTCCAT-1	L3	L4	L2	L2	L2	L2	L2	L3	L3	CCGACAAAGGGAGTGC-1	L2	L4	L3	L4	L2	L3	L3	L2	L3	CGTCTTGAGTGTGACG-1	L6	L3	unmatch	L3	unmatch	unmatch	unmatch	L2	L2
CCTTAAGTACGCAATT-1	L3	L5	L5	L5	L5	L6	L5	L5	L5	CCTATCTATATCGGAA-1	L2	L1	L1	L1	L1	L1	L1	L1	L1	CCATTTCTACCTATTA-1	L3	L3	L4	L4	L3	L4	L3	L4	L3	CCGACAATAGGCCGCC-1	L2	L3	L2	L2	unmatch	unmatch	L2	L3	L2	CGTGAAGTTAATTCAC-1	L6	L4	L6	L4	L4	L4	L4	L5	L5
CCTTCAGTTAAAGTGA-1	L3	WM	L6	WM	L5	L5	L5	L6	L6	CCTATGAAGTGGTGCC-1	L2	L2	L6	L2	L3	L2	L3	L2	L3	CCCAAACATGCTGCTC-1	L3	L1	L1	L6	L1	L1	L1	L1	L1	CCGACGGGCATGAGGT-1	L2	L1	L5	L5	L5	L5	L5	L4	L4	CGTGACATTGGGTCGT-1	L6	L3	L3	unmatch	L3	L3	L3	L3	L3
CCTTCGTATAGAATCC-1	WM	WM	WM	WM	WM	L6	WM	WM	WM	CCTATGGCTCCTAGTG-1	L2	WM	WM	WM	L6	WM	L6	WM	WM	CCCAACATACGTCGCG-1	L3	L1	L3	L3	L2	L3	L3	L3	L3	CCGACGTAAACACAAC-1	L3	L2	L4	L2	unmatch	unmatch	L3	L3	L3	CGTGACCAGTCCTCTG-1	L6	WM	WM	WM	WM	L6	L6	WM	L6
CCTTCTCAGCGTTCCT-1	L3	WM	L5	L6	L5	L5	L5	L6	L6	CCTATGGGTTACCGTC-1	L2	L3	L2	L3	L2	L3	L3	L3	L3	CCCAACCACACTAACA-1	L3	L4	L2	L2	L2	L2	L2	L3	L3	CCGACTCGCATAGTCT-1	L2	L2	L2	L2	L2	unmatch	L2	L3	L3	CGTGCAGACTGGGACA-1	L6	L3	L3	unmatch	L4	L4	L4	L3	L3
CCTTCTTGATCCAGTG-1	L3	L3	L2	L2	L2	L2	L2	L2	L2	CCTATGGTCAAAGCTG-1	L2	L5	L6	L4	L5	L6	L5	L5	L5	CCCAAGAATGCACGGT-1	L3	L4	unmatch	L3	L3	L3	L3	L3	L3	CCGAGAAGTCGCATAA-1	L2	L1	L1	L1	L1	L1	unmatch	L1	L1	CGTGCATTGTCGACGC-1	L6	L4	L4	unmatch	L4	L4	L4	L4	L4
CCTTGACCACTTTATT-1	L4	L6	L4	L6	L5	L4	L3	L4	L4	CCTATGTCCACTCCAC-1	L2	L6	L5	L4	L5	L4	L5	L4	L4	CCCAAGACAGAGTATG-1	L3	L2	L2	L2	L2	L2	L2	L2	L2	CCGAGCTGTGCTTGTC-1	L2	L3	L4	L3	unmatch	unmatch	L3	L3	L3	CGTGCCCGACATTTGT-1	L6	L3	unmatch	L3	L3	unmatch	L4	L3	L3
CCTTTAAGGGAGCACT-1	L3	L6	L6	L5	L5	L5	L5	L6	L6	CCTCACCAATCTTGAC-1	L2	L3	L4	L3	L2	L3	L3	L3	L3	CCCAAGTCATTACACT-1	L3	L3	L3	L5	L3	L4	L3	L4	L3	CCGAGGGATGTTAGGC-1	L3	L2	L2	L2	L2	L2	L2	L3	L3	CGTGCCCTCCCGAAGA-1	L6	L3	L4	L4	L4	unmatch	L4	L4	L4
CCTTTCAATGAAGAAA-1	L3	L3	L1	L1	L2	L1	L1	L2	L2	CCTCACCTGAGGGAGC-1	L2	L1	L1	L1	L1	L1	L1	L1	L1	CCCAATGAGATTTGCA-1	L3	L2	L5	L5	L4	L5	L5	L5	L5	CCGATATGACGTAAGG-1	L2	L2	L2	L2	L2	L2	L2	L2	L2	CGTGCTGGCCTAGTCG-1	L6	WM	unmatch	L3	L3	WM	L3	L2	L2
CGAAACATAGATGGCA-1	L1	L1	L1	L1	L1	L1	L1	L1	L1	CCTCACCTTAGCATCG-1	L2	L1	L1	L1	L1	L1	L1	L1	L1	CCCAATTTCACAACTT-1	L3	L2	L3	L3	L2	L3	L3	L3	L3	CCGATCTCAACCTTAT-1	L2	L1	L1	L1	L1	L1	unmatch	L1	L1	CGTGCTTCTACCTAAA-1	L6	unmatch	L5	L5	L6	L6	L6	L6	L6
CGAAACGCAATTCATG-1	L3	L4	L4	L6	L4	L5	L5	L5	L5	CCTCATGCAGCTACGA-1	L2	L3	L2	L3	L2	L2	L3	L3	L3	CCCACTCCACGGTATC-1	L3	L4	L5	L5	L4	L5	L5	L4	L4	CCGATTCGAGGGACCC-1	L2	L4	L3	L4	L3	L3	L3	L3	L3	CGTGGAAGCCTCGTAC-1	L6	unmatch	L4	L4	unmatch	unmatch	unmatch	L3	L3
CGAACAGTATGGGCGT-1	L3	L2	L4	L6	L3	L4	L3	L3	L3	CCTCCCGACAATCCCT-1	L2	L1	L1	L1	L1	WM	L1	L1	L1	CCCAGAGGAGGGCGTA-1	L3	L3	L2	L2	L3	L2	L2	L2	L3	CCGATTGGTCAATGAA-1	L2	L4	L5	L3	L3	L3	L3	L3	L3	CGTGGCCGAATATCTA-1	L6	L3	L4	unmatch	L4	unmatch	L4	L3	L4
CGAACATAGTCAGAAA-1	L3	L3	L2	L2	L2	L2	L2	L2	L3	CCTCCGACAATTCAAG-1	L2	L4	L4	L4	L4	L3	L4	L4	L4	CCCAGATTCCCGTGAC-1	WM	WM	L1	WM	L6	WM	WM	L6	L6	CCGCACAAAGACCAAC-1	L2	L5	L1	L1	L1	L1	L1	L1	L1	CGTGGTACCCAAAGGC-1	WM	L5	WM	WM	WM	L6	L6	WM	WM
CGAACCCGCATGCGTC-1	L3	L6	L5	L5	L5	L5	L5	L5	L5	CCTCCTGAGCCCACAT-1	L2	L5	L4	L3	L5	L5	L5	L5	L5	CCCAGGAAGAATTCGA-1	L5	L3	L5	L5	L4	L5	L5	L4	L5	CCGCACACGAACGTGT-1	L2	L1	L1	L1	L1	L1	unmatch	L1	L1	CGTGTCCCATTCGCGA-1	L1	L4	L3	unmatch	L4	L4	L4	L3	L3
CGAACGCCCAGTGCCG-1	L1	L1	L1	L1	L1	L1	L1	L1	L1	CCTCCTGTTGTGTCGT-1	L2	L5	L5	L4	L5	L4	L5	L4	L4	CCCAGGTCTGAAGGCT-1	L3	L3	L1	L6	L3	L6	L2	L2	L2	CCGCACGTGACCTCGG-1	L2	L4	unmatch	L4	L2	L2	L2	L3	L2	CGTGTCTCGTTACGAC-1	L6	L5	L5	L5	L6	L6	L6	L6	L6
CGAACGGCCGGACAAC-1	L3	WM	L5	L6	L5	L5	L5	L6	L6	CCTCGAAGTGGACGGG-1	L2	L1	L1	L1	L1	L1	L1	L1	L1	CCCAGTAAACTTGGGA-1	L3	L5	L3	L5	L4	L5	L5	L5	L5	CCGCACTTGCAATGAC-1	L2	L3	L3	L5	L3	L4	L3	L3	L3	CGTGTGTTAAACCCTG-1	L2	L3	L3	L3	unmatch	unmatch	L3	L2	L2
CGAAGACGGTGAGTGC-1	L3	L1	L6	L6	L5	L5	L5	L5	L5	CCTCGACCCACTGCCT-1	L2	L1	L1	L1	L1	WM	L1	L1	L1	CCCAGTTAAGGCGCCG-1	L3	L2	L2	L2	L2	L2	L2	L2	L2	CCGCATGTGGTACGAT-1	L2	L3	L3	L5	L3	L4	L3	L3	L3	CGTTAAACTAGTTAGG-1	L6	unmatch	L4	L4	L4	unmatch	L4	L4	L4
CGAAGACTGCCCGGGA-1	L3	L4	L1	L1	L1	L1	L1	L1	L1	CCTCGCCAGCAAATTA-1	L1	L1	L1	L1	L1	L1	L1	L1	L1	CCCATATAGGTCGATT-1	L3	L3	L3	L4	L3	L3	L3	L3	L3	CCGCCACCACAATCCA-1	L2	L2	unmatch	L4	L2	unmatch	L2	L3	L3	CGTTAATGTCCCGACG-1	L6	WM	L5	L5	L6	L6	L6	L6	L6
CGAAGATCAGTTTCAT-1	L3	L5	L6	L6	L5	L6	L5	L6	L6	CCTCGCGCGATATAGG-1	L1	L1	L1	L1	L1	L1	L1	L1	L1	CCCATTATTGTATCCT-1	L3	L3	L4	L4	L4	L4	L3	L4	L4	CCGCCGGAACTTCTCG-1	L2	L5	L5	L5	L5	L5	L5	L5	L5	CGTTAGCTCACAACTG-1	L6	L4	L3	L3	L3	L3	L3	L2	L3
CGAAGCTATAAATTCA-1	L3	L1	L1	L1	L1	L1	L1	L1	L1	CCTCGCGCTGTGCGAT-1	L2	L6	L5	L4	L5	L5	L5	L5	L5	CCCGAAGTTTCGCGAA-1	L3	WM	L3	L4	L4	L4	L3	L4	L4	CCGCCGGTCAACACAC-1	L3	L2	L2	L2	L2	L2	L2	L2	L2	CGTTCAGACCCGCGAA-1	WM	WM	unmatch	WM	WM	L6	L6	WM	WM
CGAAGTTGCTCTGTGT-1	L3	L6	L6	L6	L4	L3	L3	L4	L4	CCTCGGACCGGGATAG-1	L2	L3	L4	L2	L4	L3	L3	L3	L3	CCCGACCATAGTCCGC-1	L3	L2	L1	L6	L2	L1	L1	L1	L2	CCGCCGTTGAGGATAA-1	L2	L1	L1	L1	L1	L1	unmatch	L1	L1	CGTTCATGGTGCGCGT-1	L6	L5	L5	L5	L5	L5	L5	L5	L5
CGAATCTGCTCGACGC-1	WM	WM	WM	WM	WM	WM	WM	WM	WM	CCTCGGATGCTACCTG-1	L2	L4	L3	L2	L5	L5	L5	L4	L5	CCCGAGTTTCTCCGTA-1	L1	unmatch	L1	L6	unmatch	L6	unmatch	L1	L1	CCGCCTGCGAATTGGT-1	L2	L2	L2	L2	unmatch	unmatch	L3	L3	L3	CGTTCTTCGCACACCT-1	L6	unmatch	L3	L3	unmatch	unmatch	unmatch	L2	L2
CGAATGACGCATAATG-1	L3	L4	L6	L6	L5	L6	L5	L6	L6	CCTCGGTTTCCTTGCC-1	L2	WM	WM	WM	WM	WM	WM	WM	WM	CCCGATAGCCTCGCCT-1	L3	L2	L2	L6	L2	L6	L1	L2	L2	CCGCCTTGCGATGTCG-1	L3	L3	L4	L5	L3	L4	L3	L4	L4	CGTTGAATACCGCGCT-1	L6	L6	WM	L5	L6	L6	L6	L6	L6
CGAATTACATGGTGTT-1	L2	L3	L2	L2	L2	L2	L2	L2	L2	CCTCGTTACGCCTGTT-1	L2	L3	L2	L3	L2	L2	L2	L3	L3	CCCGCAAATAATCATC-1	L3	L3	L5	L5	L4	L5	L5	L4	L4	CCGCGATTTGGTAGGT-1	L2	L5	L4	L3	L3	L3	L3	L3	L3	CGTTGAGCGACCGTCG-1	L6	L3	L5	L4	L5	L5	L5	L5	L4
CGACAATTTGATCTAA-1	L3	L5	L3	L3	L3	L4	L6	L3	L3	CCTCTAATCTGCCAAG-1	L2	L6	L2	L3	L2	L2	L2	L3	L3	CCCGCAGCGCGAACTA-1	L3	L4	L3	L3	L3	L3	L3	L3	L3	CCGCGCAAGATACCCA-1	WM	WM	WM	WM	WM	WM	WM	WM	WM	CGTTGAGTAATTGCGT-1	L6	unmatch	L3	L3	unmatch	unmatch	unmatch	L2	L2
CGACACCGCTTAAGGA-1	L3	L3	L2	L2	L2	L2	L2	L2	L2	CCTCTACAAGGATTGG-1	L2	WM	WM	WM	WM	WM	WM	WM	WM	CCCGCAGGGCCCAAAG-1	L3	L2	L2	L2	L2	L2	L2	L2	L3	CCGCGGAATGCGTCAC-1	L2	L2	L4	L3	L3	L3	L3	L3	L3	CGTTGCCCGCGTGGGA-1	WM	WM	WM	WM	WM	L6	L6	WM	WM
CGACACGCTCCGACAG-1	L3	L5	L4	L3	L3	L4	L3	L3	L3	CCTCTATCGATTAGCA-1	L2	L4	L4	L5	L5	L5	L5	L5	L6	CCCGCCATGCTCCCGT-1	L3	L2	L1	L1	L1	L5	L1	L1	L1	CCGCGGGTACGAAGAA-1	L2	L1	unmatch	L4	L2	L3	L2	L2	L2	CGTTGTAAACGTCAGG-1	L6	L4	unmatch	L6	L3	L3	L3	L3	L3
CGACACGGATGCCCAC-1	L3	L3	L2	L2	L2	L2	L2	L2	L2	CCTCTCTCCCATCTAG-1	L4	L3	L3	L5	L4	L3	L4	L4	L4	CCCGCGCAATGCACCC-1	L3	L1	L1	L1	L1	L1	L1	L1	L1	CCGCGTAGGTAAGGGC-1	L2	L2	unmatch	L2	L2	L2	L2	L2	L2	CGTTGTAAGATTGATT-1	L6	unmatch	unmatch	L3	unmatch	WM	unmatch	L1	L1
CGACAGTTCGCGTTAT-1	L3	L6	L6	L6	L4	L3	L3	L4	L4	CCTCTGGCCTAGACGG-1	L2	L1	L1	L1	L1	L1	L1	L1	L1	CCCGCTAGAGGGTTAA-1	L3	L3	unmatch	L3	L3	L3	L3	L2	L3	CCGCTATCAGCACCAG-1	L2	L3	L4	L3	unmatch	L3	L3	L3	L3	CGTTGTCGGCAATTGA-1	L6	WM	WM	WM	WM	WM	L6	WM	WM
CGACATGCGATCTTCT-1	L3	L1	L1	L1	L1	L1	L1	L1	L1	CCTCTGTACTATTCTA-1	L2	L4	L3	L4	L5	L4	L5	L4	L5	CCCGCTTGCCCTCGTC-1	L3	L2	L2	L2	L2	L2	L2	L3	L3	CCGCTCCAGGGCGATC-1	L2	L3	L5	L5	L5	L5	L5	L4	L4	CGTTGTTTCAATTCCC-1	L6	L3	L6	unmatch	L4	L4	L4	L4	L4
CGACCCTTAACGCCGG-1	L3	WM	L6	WM	L5	L6	L5	L6	L6	CCTGAACGATATATTC-1	L2	L2	L2	L3	L2	L2	L3	L3	L3	CCCGGCACGTGTCAGG-1	L3	L4	L3	L5	L4	L4	L5	L4	L4	CCGCTCCGGATAAGCT-1	WM	WM	WM	WM	WM	WM	WM	WM	WM	CGTTTAAGCGGAGCAC-1	L6	L3	L3	unmatch	L3	L3	L3	L3	L3
CGACGCATCCGTACCT-1	L3	WM	L1	WM	WM	L1	L4	L6	L6	CCTGAATATTTACATA-1	L2	L1	L2	L2	L2	L2	L2	L3	L3	CCCGGCTAGGTGAGAA-1	L3	L1	L1	L1	L1	L1	L1	L1	L1	CCGCTCTTCCGAACTA-1	L2	L3	L3	L4	unmatch	unmatch	L3	L3	L3	CGTTTACAAGGCAGCT-1	L6	unmatch	unmatch	L3	unmatch	WM	unmatch	L2	L2
CGACTCAGGATGTTAT-1	L1	L3	L1	L2	L2	L1	L2	L3	L2	CCTGACAAACTCGCGC-1	L2	L6	L4	L4	L4	L3	L4	L4	L4	CCCGGGTCGTTCAGGG-1	L3	L3	L3	L4	L4	L4	L5	L5	L4	CCGCTGGTGCCATTCA-1	L2	L1	unmatch	L3	unmatch	L3	L3	L3	L3	CGTTTCACTTCGGGCG-1	L6	L3	unmatch	L3	L3	L3	L3	L3	L3
CGACTCGGTACACGGT-1	L3	L3	L2	L2	L2	L2	L2	L2	L2	CCTGACCACCGATGGT-1	L2	L6	L5	L4	L5	L4	L4	L4	L4	CCCGGTGGAAGAACCT-1	L3	L2	L2	L2	L2	L2	L2	L2	L2	CCGCTTACCTCACTCT-1	L2	unmatch	L4	L5	L3	L3	L3	L4	L4	CGTTTCGCTCATTACA-1	L6	L4	L4	unmatch	L4	L4	L4	L4	L4
CGACTTTGTATAGCCT-1	L3	L3	L2	L2	L2	L1	L2	L2	L3	CCTGACGCAACCTTTA-1	L2	L2	L1	L2	L2	L2	L2	L3	L3	CCCGGTGTATCGGAAT-1	L3	L4	L3	L5	L4	L5	L5	L5	L5	CCGCTTGCTGACATGG-1	L2	L2	L2	L2	L2	L2	L2	L2	L2	CGTTTGTGTAGAGGGT-1	L6	L3	L5	L5	L6	L6	L6	L6	L6
CGAGACCCTAGAGTGT-1	L4	L6	L4	L5	L5	L3	L3	L4	L4	CCTGAGAATAAATGCA-1	L2	L4	WM	WM	WM	WM	WM	WM	WM	CCCGTAAGTCTAGGCC-1	L3	L1	L3	L4	L3	L3	L3	L3	L3	CCGGAAGTGCAATATG-1	L2	L3	L4	L5	L3	L4	L3	L4	L4	CTAAACGGGTGTAATC-1	L6	L3	unmatch	L3	L3	WM	L3	L2	L2
CGAGACTACTGCTGCT-1	L3	L5	L6	L6	L5	L6	L5	L6	L6	CCTGATTCGCGAAGAA-1	L2	L2	L6	L5	L5	L6	L5	L6	L6	CCCGTAGCTGGGAAGA-1	L3	L4	L5	L4	L4	L4	L5	L5	L4	CCGGAAGTTATCAGTC-1	L2	L1	L1	L1	L1	L1	unmatch	L1	L1	CTAAAGAATGCCTACT-1	L6	L4	L6	unmatch	L4	L4	L4	L4	L4
CGAGAGATGTGAACCT-1	L3	L6	L4	L2	L2	L3	L3	L2	L3	CCTGCCCGTTGTCTAG-1	L2	L5	L4	L4	L5	L5	L5	L5	L5	CCCGTCAGCGTCTGAC-1	L3	L2	L1	L1	L1	L1	L1	L1	L1	CCGGAATGGTTTCAGT-1	L2	L2	L1	L1	L1	L1	L1	L1	L1	CTAAAGGGAAATAGGA-1	L6	L6	L5	L5	L5	L5	L5	L5	L5
CGAGAGCGCGTAGATA-1	L3	WM	L6	WM	L5	L5	L5	L6	L6	CCTGCGATAGAACTGT-1	L2	L3	L2	L2	L2	L2	L2	L3	L3	CCCGTGACAGTGCCTT-1	L3	L3	L5	L5	L4	L5	L5	L5	L4	CCGGAGCGTACTTTCT-1	L3	L2	L4	L3	L3	L4	L3	L3	L3	CTAAATCCGGTGTACA-1	L6	L5	L5	L5	L6	L6	L6	L6	L6
CGAGAGCTTTCACTAC-1	L6	L5	L5	L5	L5	L6	L5	L5	L5	CCTGCGTTCTACGCTT-1	L2	L3	L4	L2	L4	L5	L5	L4	L4	CCCGTGAGGGCGGTGA-1	L3	L4	L3	L4	L4	L4	L5	L4	L4	CCGGAGGTCTTATGGT-1	L2	L4	L4	L3	unmatch	unmatch	L3	L3	L3	CTAAATCCTATTCCGG-1	L3	L3	L3	L3	L3	L3	L3	L3	L2
CGAGAGGGTAGCCGCG-1	L3	L5	L3	L6	L5	L4	L3	L4	L4	CCTGCTACAACCATAC-1	L2	L5	L6	L5	L5	L6	L5	L5	L5	CCCGTTTCGCAGATGT-1	L6	L3	L1	L6	L3	L6	L2	L2	L2	CCGGCACGACCGTTTC-1	L2	L1	L1	L1	unmatch	L1	unmatch	L1	L1	CTAACCGCGCGCCCGT-1	L6	L4	L4	unmatch	L4	L4	L4	L4	L4
CGAGATGTTGCCTATA-1	L1	L4	L1	L1	L1	L1	L1	L1	L1	CCTGCTATTTGAGAAG-1	L2	L3	L3	L4	L4	L3	L4	L3	L3	CCCTACCCACACCCAG-1	L3	L3	L5	L5	L4	L5	L5	L4	L4	CCGGCCGCGAGCATAT-1	L2	L5	L5	WM	L5	L5	L5	L6	L6	CTAACGAAACTTGCTG-1	L3	unmatch	L3	L3	unmatch	L3	unmatch	L2	L2
CGAGATTTCGCTCGGG-1	L3	L2	L6	L3	L3	L4	L6	L3	L3	CCTGGAAACGTTCTGC-1	L2	L5	L6	L5	L3	L2	L3	L3	L3	CCCTACTTGAACAATG-1	L3	L3	L3	L5	L4	L4	L3	L4	L4	CCGGCGCATATTGGAT-1	L3	L2	L2	L2	L2	L2	L2	L2	L2	CTAACTGATAATCGCC-1	L6	WM	L5	L4	L5	L5	L5	L5	L5
CGAGCACTTCAAGTTT-1	L1	L3	L3	L3	L3	L3	L3	L3	L3	CCTGGCTAGACCCGCC-1	L2	L3	L3	L2	L4	L3	L4	L4	L3	CCCTAGCTCTAAGGTC-1	L3	L3	L5	L5	L4	L5	L5	L4	L4	CCGGCGTGAGACTCTG-1	L3	L3	L4	L3	L3	L4	L5	L4	L4	CTAACTGGTCCGGTTC-1	L6	L5	L5	L5	L5	L5	L5	L5	L5
CGAGCCGAGCACTCGA-1	L3	L5	L1	L3	L3	L1	L4	L3	L3	CCTGGTCGAATGTGGG-1	L5	L6	L5	L5	L5	L5	L5	L5	L5	CCCTAGGCAACAAGAG-1	L3	L4	L3	L5	L4	L4	L5	L5	L5	CCGGGACCCGCAGAGA-1	L2	L2	L1	L1	L2	L1	L2	L2	L2	CTAAGGGAATGATTGG-1	L6	L5	L5	L4	L5	L5	L4	L5	L4
CGAGCGTTGATCAGCC-1	L3	L3	L2	L2	L2	L2	L2	L3	L3	CCTGTAAGACATGATA-1	L2	L3	L3	L4	L4	L3	L4	L4	L4	CCCTAGTGTCAGGTGT-1	L3	L1	L1	L1	L1	L1	L1	L1	L1	CCGGGCGGTCTCGTCA-1	L2	L2	L1	L1	L1	L1	L1	L1	L1	CTAAGTACAGGGCTAC-1	L6	unmatch	L3	L4	L3	unmatch	L3	L3	L3
CGAGCTGGGCTTTAGG-1	L3	L3	L2	L2	L2	L2	L2	L2	L2	CCTGTACTCACGCCCA-1	L2	L4	L4	L5	L5	L5	L5	L5	L5	CCCTATGTAGAGCAGA-1	L3	L5	WM	L5	L6	L5	L5	L5	L5	CCGGGCTAAGAATTTC-1	WM	WM	WM	WM	WM	WM	WM	WM	WM	CTAATTCGCACGCGCT-1	L6	WM	L6	unmatch	L4	L4	L4	L3	L3
CGAGGAGCTTCCATAT-1	L3	L1	L1	L1	L1	L1	L1	L1	L1	CCTGTCACCCGGGCTC-1	L2	L3	L3	L3	L2	L3	L3	L3	L3	CCCTCAAGCTCTTAGT-1	L3	L1	L2	L2	L2	L2	L2	L3	L3	CCGGGCTGCTCCATAC-1	L2	L2	L1	L1	L1	L1	L1	L1	L1	CTAATTCTCAGATATT-1	L6	unmatch	unmatch	L3	unmatch	unmatch	unmatch	L2	L2
CGAGGATCGGGAACGA-1	L1	L1	L1	L1	L1	L1	L1	L2	L1	CCTGTCCCTCACGTTA-1	L2	L2	L6	L1	L3	L2	L2	L3	L3	CCCTCAGATCGAGAAC-1	WM	WM	WM	WM	WM	WM	WM	WM	WM	CCGGGTTCGAGGTTAC-1	L2	L4	L3	L4	L2	L3	L3	L3	L3	CTAATTTCAACAACAC-1	L6	L4	unmatch	unmatch	L3	L4	L4	L3	L3
CGAGGCCAGGCATTGG-1	L3	L3	L3	L3	L3	L3	L3	L3	L3	CCTGTCGCCCGTAAAT-1	L2	L4	L3	L2	L4	L3	L4	L3	L3	CCCTCATCACAGAGTA-1	WM	WM	WM	WM	WM	WM	WM	WM	WM	CCGGTAATGGCTAGTC-1	L2	L1	L1	L1	L1	L1	unmatch	L1	L1	CTACAAGAAATAACCC-1	L6	L5	L5	L5	L6	L6	L6	L6	L6
CGAGGCTAAATATGGC-1	L3	L3	L4	L3	L2	L3	L3	L2	L3	CCTGTGAAACCGTAAC-1	L2	L6	L4	L2	L5	L5	L5	L4	L4	CCCTCATTCTGGAATT-1	L3	L1	L1	L1	L1	L1	L1	L1	L1	CCGGTATCTGGCGACT-1	L3	L5	L4	L5	L5	L5	L5	L5	L5	CTACACTAGCTTGTTC-1	L6	L3	unmatch	L3	L3	WM	WM	L3	L3
CGAGGGACTGCGGTCG-1	L3	L3	L4	L3	L3	L3	L3	L3	L3	CCTGTGCATAGGAGAC-1	L2	L5	L6	L2	L2	L2	L2	L3	L2	CCCTCCTCGCTCGTAT-1	L3	L3	L1	L1	unmatch	L6	L1	L1	L1	CCGGTTTGTAATTGTG-1	L2	L2	L3	L3	L5	L5	L5	L4	L4	CTACACTCGCAGATGG-1	L6	unmatch	L5	L4	L5	L5	L5	L5	L5
CGAGGGTATCCAGGTG-1	L3	L6	L5	L5	L5	L5	L5	L6	L6	CCTGTGCGGATTGTAA-1	L2	L3	L2	L2	L2	L2	L2	L3	L3	CCCTCGATAATACACA-1	L6	L3	WM	L5	L6	L5	L6	L6	L6	CCGTAAGTTGGTCCCA-1	L2	L5	L1	L1	L1	L1	L1	L1	L1	CTACCCTAAGGTCATA-1	L6	L3	unmatch	unmatch	L3	L3	L3	L2	L2
CGAGTACTAAAGAGGA-1	L3	L4	L5	L6	L4	L5	L5	L5	L5	CCTGTTCAACCTCGGG-1	L2	WM	WM	WM	WM	WM	WM	WM	WM	CCCTCGGGAGCCTTGT-1	L3	L2	L2	L3	L2	L2	L2	L3	L3	CCGTACCCAAGCGCCA-1	L2	L2	unmatch	L1	L2	L1	L2	L2	L2	CTACGAACTAGGTCGA-1	L6	unmatch	unmatch	L3	L3	unmatch	L3	L2	L2
CGAGTGAAGGTACCAG-1	L3	WM	L6	WM	L5	L6	L5	L6	L6	CCTGTTTGAAGACACG-1	WM	L5	L5	L4	L5	L4	L4	L4	L4	CCCTGAAATGAGTTGA-1	L3	L1	unmatch	L2	L2	L2	L2	L2	L3	CCGTAGGAAATCCCTG-1	L2	L1	L3	L5	unmatch	unmatch	L3	L3	L3	CTACGACTAGCTATAA-1	L6	L4	L5	unmatch	L4	L4	L4	L4	L4
CGAGTGCTATAGTTCG-1	L3	L3	L2	L2	L2	L2	L2	L3	L3	CCTTAAGTACGCAATT-1	WM	L2	L6	L5	L5	L6	L5	L6	L6	CCCTGACTAACAAATT-1	L3	L4	L3	L3	L3	L4	L3	L3	L3	CCGTAGGGTTGTTTAC-1	L2	L3	L2	L2	unmatch	unmatch	L2	L3	L3	CTACGCACGGAGTACC-1	L6	L4	L6	unmatch	L4	L4	L4	L4	L4
CGAGTTCTGTCCCACC-1	L3	L3	L2	L2	L2	L2	L2	L3	L3	CCTTCAGTTAAAGTGA-1	L2	L3	L4	L5	L5	L5	L5	L6	L6	CCCTGATGTAACTCGT-1	L3	L1	L1	L1	L1	L5	L1	L1	L1	CCGTATCTCGTCGTAG-1	L2	L5	L5	L5	L5	L5	L5	L4	L4	CTACGCCATTTCCGAT-1	L6	L3	unmatch	unmatch	L3	L3	L3	L2	L3
CGAGTTTATCGGACTG-1	L3	L3	L2	L2	L2	L2	L6	L3	L3	CCTTCGTATAGAATCC-1	L2	L2	L6	L4	L5	L6	L5	L6	L6	CCCTGCCCAATCCGCT-1	L3	L4	L4	L4	L3	L3	L3	L4	L3	CCGTATTAGCGCAGTT-1	L2	L2	L3	L3	unmatch	unmatch	L3	L3	L3	CTACGTGTTGCCACCA-1	L6	L3	unmatch	L3	L3	WM	L3	L3	L3
CGATAACCAATTTGAG-1	L3	L3	L2	L2	L2	L2	L2	L2	L3	CCTTCTCAGCGTTCCT-1	L2	WM	L4	L2	L5	L5	L5	L5	L6	CCCTGCGCTACGCATA-1	L3	L1	L3	L3	L3	L3	L3	L3	L3	CCGTCAACCTCTGGCG-1	WM	WM	WM	WM	L6	WM	WM	WM	WM	CTACTATCATAGGTTT-1	L6	L5	L5	L5	L5	L5	L5	L5	L5
[truncated: 3,148 more rows]
[truncated: 70 more columns]

## Sheet: Figure S3b
Figure S3b: Probability of cell types
[truncated: 2,215 more rows]

## Sheet: Figure S6a
Figure S6a: Sensitivity to marker number
Sample	N_Markers	ACC
GT151507	0.1	0.534155
GT151507	1	0.712864
GT151507	0.2	0.482034
[truncated: 107 more rows]

## Sheet: Figure S6b
Figure S6b: Noise
[truncated: 13 more rows]

[truncated: 2 more sheets: Figure S6c, Figure S6d]
